# Supplementary material for: Road traffic can be predicted by machine learning equally effectively as by complex microscopic model
Source: Sci Rep. 2023 Sep 4;13:14523. doi: 10.1038/s41598-023-41902-y (PMC10477175; doi:10.1038/s41598-023-41902-y)
Supplement: Supplementary file 1 — Supplementary Information. [file 41598_2023_41902_MOESM1_ESM.zip]

Archive with 40 entries (36 files):
- data sets/PEMS_2022_test.csv
- data sets/PEMS_2022_train.csv
- data sets/Vissim_Week.csv
- images/eva.png
- images/GRU.png
- images/GRU_4L.png
- images/LSTM.png
- images/LSTM_4L.png
- images/model_GRU.png
- images/model_LSTM.png
- images/SAEs.png
- models/1-layer/
- models/1-layer/gru.h5
- models/1-layer/lstm.h5
- models/1-layer/saes.h5
- models/2-layer/
- models/2-layer/gru loss_2L.csv
- models/2-layer/gru_2L.h5
- models/2-layer/lstm loss_2L.csv
- models/2-layer/lstm_2L.h5
- models/3-layer/
- models/3-layer/gru loss_3L.csv
- models/3-layer/gru_3L.h5
- models/3-layer/lstm loss_3L.csv
- models/3-layer/lstm_3L.h5
- models/3-layer/saes loss_3L.csv
- models/3-layer/saes_3L.h5
- models/4-layer/
- models/4-layer/gru loss_4L.csv
- models/4-layer/gru loss_4L_with_early_stop.csv
- models/4-layer/gru loss_4L_without_early_stop.csv
- models/4-layer/gru_4L.h5
- models/4-layer/lstm loss_4L.csv
- models/4-layer/lstm loss_4L_with_early_stop.csv
- models/4-layer/lstm loss_4L_without_early_stop.csv
- models/4-layer/lstm_4L.h5
- software/main.ipynb
- software/model.ipynb
- software/README.md
- software/train.ipynb
