# Supplementary material for: Road traffic can be predicted by machine learning equally effectively as by complex microscopic model
Source: Sci Rep. 2023 Sep 4;13:14523. doi: 10.1038/s41598-023-41902-y (PMC10477175; doi:10.1038/s41598-023-41902-y)
Supplement: Supplementary file 1 — Supplementary Information. [file 41598_2023_41902_MOESM1_ESM.zip › data sets/PEMS_2022_test.csv]

5 Minutes	Flow (Veh/5 Minutes)	# Lane Points	% Observed
6/23/2022 5:00	95	4	0.00
6/23/2022 5:05	95	4	0.00
6/23/2022 5:10	95	4	0.00
6/23/2022 5:15	95	4	0.00
6/23/2022 5:20	95	4	0.00
6/23/2022 5:25	95	4	0.00
6/23/2022 5:30	95	4	0.00
6/23/2022 5:35	95	4	0.00
6/23/2022 5:40	95	4	0.00
6/23/2022 5:45	95	4	0.00
6/23/2022 5:50	95	4	0.00
6/23/2022 5:55	95	4	0.00
6/23/2022 6:00	80	4	0.00
6/23/2022 6:05	95	4	0.00
6/23/2022 6:10	80	4	0.00
6/23/2022 6:15	80	4	0.00
6/23/2022 6:20	80	4	0.00
6/23/2022 6:25	484	4	0.00
6/23/2022 6:30	486	4	0.00
6/23/2022 6:35	110	4	0.00
6/23/2022 6:40	80	4	0.00
6/23/2022 6:45	505	4	0.00
6/23/2022 6:50	502	4	0.00
6/23/2022 6:55	492	4	0.00
6/23/2022 7:00	492	4	0.00
6/23/2022 7:05	501	4	0.00
6/23/2022 7:10	508	4	0.00
6/23/2022 7:15	520	4	0.00
6/23/2022 7:20	527	4	0.00
6/23/2022 7:25	527	4	0.00
6/23/2022 7:30	528	4	0.00
6/23/2022 7:35	532	4	0.00
6/23/2022 7:40	533	4	0.00
6/23/2022 7:45	532	4	0.00
6/23/2022 7:50	525	4	0.00
6/23/2022 7:55	517	4	0.00
6/23/2022 8:00	644	4	0.00
6/23/2022 8:05	576	4	0.00
6/23/2022 8:10	501	4	0.00
6/23/2022 8:15	541	4	0.00
6/23/2022 8:20	518	4	0.00
6/23/2022 8:25	526	4	0.00
6/23/2022 8:30	543	4	0.00
6/23/2022 8:35	546	4	0.00
6/23/2022 8:40	557	4	0.00
6/23/2022 8:45	517	4	0.00
6/23/2022 8:50	526	4	0.00
6/23/2022 8:55	478	4	0.00
6/23/2022 9:00	501	4	0.00
6/23/2022 9:05	465	4	0.00
6/23/2022 9:10	446	4	0.00
6/23/2022 9:15	430	4	0.00
6/23/2022 9:20	468	4	0.00
6/23/2022 9:25	410	4	0.00
6/23/2022 9:30	511	4	0.00
6/23/2022 9:35	536	4	0.00
6/23/2022 9:40	453	4	0.00
6/23/2022 9:45	406	4	0.00
6/23/2022 9:50	424	4	0.00
6/23/2022 9:55	441	4	0.00
6/23/2022 10:00	454	4	0.00
6/23/2022 10:05	454	4	0.00
6/23/2022 10:10	401	4	0.00
6/23/2022 10:15	455	4	0.00
6/23/2022 10:20	523	4	0.00
6/23/2022 10:25	529	4	0.00
6/23/2022 10:30	587	4	0.00
6/23/2022 10:35	654	4	0.00
6/23/2022 10:40	441	4	0.00
6/23/2022 10:45	386	4	0.00
6/23/2022 10:50	455	4	0.00
6/23/2022 10:55	488	4	0.00
6/23/2022 11:00	526	4	0.00
6/23/2022 11:05	505	4	0.00
6/23/2022 11:10	515	4	0.00
6/23/2022 11:15	538	4	0.00
6/23/2022 11:20	497	4	0.00
6/23/2022 11:25	549	4	0.00
6/23/2022 11:30	505	4	0.00
6/23/2022 11:35	484	4	0.00
6/23/2022 11:40	488	4	0.00
6/23/2022 11:45	472	4	0.00
6/23/2022 11:50	363	4	0.00
6/23/2022 11:55	341	4	0.00
6/23/2022 12:00	437	4	0.00
6/23/2022 12:05	473	4	0.00
6/23/2022 12:10	509	4	0.00
6/23/2022 12:15	525	4	0.00
6/23/2022 12:20	462	4	0.00
6/23/2022 12:25	450	4	0.00
6/23/2022 12:30	553	4	0.00
6/23/2022 12:35	615	4	0.00
6/23/2022 12:40	523	4	0.00
6/23/2022 12:45	490	4	0.00
6/23/2022 12:50	566	4	0.00
6/23/2022 12:55	600	4	0.00
6/23/2022 13:00	631	4	0.00
6/23/2022 13:05	610	4	0.00
6/23/2022 13:10	621	4	0.00
6/23/2022 13:15	622	4	0.00
6/23/2022 13:20	590	4	0.00
6/23/2022 13:25	568	4	0.00
6/23/2022 13:30	590	4	0.00
6/23/2022 13:35	587	4	0.00
6/23/2022 13:40	554	4	0.00
6/23/2022 13:45	511	4	0.00
6/23/2022 13:50	430	4	0.00
6/23/2022 13:55	433	4	0.00
6/23/2022 14:00	450	4	0.00
6/23/2022 14:05	450	4	0.00
6/23/2022 14:10	438	4	0.00
6/23/2022 14:15	440	4	0.00
6/23/2022 14:20	464	4	0.00
6/23/2022 14:25	487	4	0.00
6/23/2022 14:30	505	4	0.00
6/23/2022 14:35	537	4	0.00
6/23/2022 14:40	540	4	0.00
6/23/2022 14:45	567	4	0.00
6/23/2022 14:50	537	4	0.00
6/23/2022 14:55	510	4	0.00
6/23/2022 15:00	530	4	0.00
6/23/2022 15:05	496	4	0.00
6/23/2022 15:10	510	4	0.00
6/23/2022 15:15	523	4	0.00
6/23/2022 15:20	516	4	0.00
6/23/2022 15:25	518	4	0.00
6/23/2022 15:30	479	4	0.00
6/23/2022 15:35	478	4	0.00
6/23/2022 15:40	506	4	0.00
6/23/2022 15:45	516	4	0.00
6/23/2022 15:50	492	4	0.00
6/23/2022 15:55	520	4	0.00
6/23/2022 16:00	478	4	0.00
6/23/2022 16:05	496	4	0.00
6/23/2022 16:10	496	4	0.00
6/23/2022 16:15	473	4	0.00
6/23/2022 16:20	533	4	0.00
6/23/2022 16:25	568	4	0.00
6/23/2022 16:30	555	4	0.00
6/23/2022 16:35	537	4	0.00
6/23/2022 16:40	540	4	0.00
6/23/2022 16:45	518	4	0.00
6/23/2022 16:50	521	4	0.00
6/23/2022 16:55	541	4	0.00
6/23/2022 17:00	544	4	0.00
6/23/2022 17:05	530	4	0.00
6/23/2022 17:10	502	4	0.00
6/23/2022 17:15	543	4	0.00
6/23/2022 17:20	526	4	0.00
6/23/2022 17:25	529	4	0.00
6/23/2022 17:30	540	4	0.00
6/23/2022 17:35	467	4	0.00
6/23/2022 17:40	481	4	0.00
6/23/2022 17:45	538	4	0.00
6/23/2022 17:50	531	4	0.00
6/23/2022 17:55	528	4	0.00
6/23/2022 18:00	551	4	0.00
6/23/2022 18:05	550	4	0.00
6/23/2022 18:10	553	4	0.00
6/23/2022 18:15	538	4	0.00
6/23/2022 18:20	554	4	0.00
6/23/2022 18:25	527	4	0.00
6/23/2022 18:30	527	4	0.00
6/23/2022 18:35	535	4	0.00
6/23/2022 18:40	530	4	0.00
6/23/2022 18:45	535	4	0.00
6/23/2022 18:50	574	4	0.00
6/23/2022 18:55	562	4	0.00
6/23/2022 19:00	572	4	0.00
6/23/2022 19:05	576	4	0.00
6/23/2022 19:10	573	4	0.00
6/23/2022 19:15	556	4	0.00
6/23/2022 19:20	538	4	0.00
6/23/2022 19:25	550	4	0.00
6/23/2022 19:30	560	4	0.00
6/23/2022 19:35	545	4	0.00
6/23/2022 19:40	550	4	0.00
6/23/2022 19:45	538	4	0.00
6/23/2022 19:50	520	4	0.00
6/23/2022 19:55	520	4	0.00
6/23/2022 20:00	522	4	0.00
6/23/2022 20:05	530	4	0.00
6/23/2022 20:10	562	4	0.00
6/23/2022 20:15	547	4	0.00
6/23/2022 20:20	495	4	0.00
6/23/2022 20:25	538	4	0.00
6/23/2022 20:30	551	4	0.00
6/23/2022 20:35	545	4	0.00
6/23/2022 20:40	542	4	0.00
6/23/2022 20:45	515	4	0.00
6/23/2022 20:50	485	4	0.00
6/23/2022 20:55	440	4	0.00
6/23/2022 21:00	456	4	0.00
6/23/2022 21:05	510	4	0.00
6/23/2022 21:10	499	4	0.00
6/23/2022 21:15	485	4	0.00
6/23/2022 21:20	518	4	0.00
6/23/2022 21:25	555	4	0.00
6/23/2022 21:30	526	4	0.00
6/23/2022 21:35	465	4	0.00
6/23/2022 21:40	465	4	0.00
6/23/2022 21:45	453	4	0.00
6/23/2022 21:50	450	4	0.00
6/23/2022 21:55	444	4	0.00
6/23/2022 22:00	430	4	0.00
6/23/2022 22:05	430	4	0.00
6/23/2022 22:10	455	4	0.00
6/23/2022 22:15	455	4	0.00
6/23/2022 22:20	463	4	0.00
6/23/2022 22:25	475	4	0.00
6/23/2022 22:30	475	4	0.00
6/23/2022 22:35	417	4	0.00
6/23/2022 22:40	410	4	0.00
6/23/2022 22:45	444	4	0.00
6/23/2022 22:50	485	4	0.00
6/23/2022 22:55	485	4	0.00
6/23/2022 23:00	385	4	0.00
6/23/2022 23:05	360	4	0.00
6/23/2022 23:10	360	4	0.00
6/23/2022 23:15	398	4	0.00
6/23/2022 23:20	395	4	0.00
6/23/2022 23:25	395	4	0.00
6/23/2022 23:30	365	4	0.00
6/23/2022 23:35	365	4	0.00
6/23/2022 23:40	361	4	0.00
6/23/2022 23:45	355	4	0.00
6/23/2022 23:50	355	4	0.00
6/23/2022 23:55	335	4	0.00
6/25/2022 0:00	279	4	0.00
6/25/2022 0:05	274	4	0.00
6/25/2022 0:10	268	4	0.00
6/25/2022 0:15	242	4	0.00
6/25/2022 0:20	235	4	0.00
6/25/2022 0:25	231	4	0.00
6/25/2022 0:30	233	4	0.00
6/25/2022 0:35	241	4	0.00
6/25/2022 0:40	226	4	0.00
6/25/2022 0:45	201	4	0.00
6/25/2022 0:50	223	4	0.00
6/25/2022 0:55	182	4	0.00
6/25/2022 1:00	153	4	0.00
6/25/2022 1:05	173	4	0.00
6/25/2022 1:10	154	4	0.00
6/25/2022 1:15	168	4	0.00
6/25/2022 1:20	144	4	0.00
6/25/2022 1:25	121	4	0.00
6/25/2022 1:30	170	4	0.00
6/25/2022 1:35	150	4	0.00
6/25/2022 1:40	178	4	0.00
6/25/2022 1:45	109	4	0.00
6/25/2022 1:50	140	4	0.00
6/25/2022 1:55	153	4	0.00
6/25/2022 2:00	141	4	0.00
6/25/2022 2:05	134	4	0.00
6/25/2022 2:10	133	4	0.00
6/25/2022 2:15	125	4	0.00
6/25/2022 2:20	126	4	0.00
6/25/2022 2:25	119	4	0.00
6/25/2022 2:30	122	4	0.00
6/25/2022 2:35	119	4	0.00
6/25/2022 2:40	138	4	0.00
6/25/2022 2:45	128	4	0.00
6/25/2022 2:50	95	4	0.00
6/25/2022 2:55	108	4	0.00
6/25/2022 3:00	90	4	0.00
6/25/2022 3:05	110	4	0.00
6/25/2022 3:10	7	4	0.00
6/25/2022 3:15	132	4	0.00
6/25/2022 3:20	111	4	0.00
6/25/2022 3:25	88	4	0.00
6/25/2022 3:30	99	4	0.00
6/25/2022 3:35	99	4	0.00
6/25/2022 3:40	92	4	0.00
6/25/2022 3:45	87	4	0.00
6/25/2022 3:50	83	4	0.00
6/25/2022 3:55	87	4	0.00
6/25/2022 4:00	97	4	0.00
6/25/2022 4:05	94	4	0.00
6/25/2022 4:10	96	4	0.00
6/25/2022 4:15	110	4	0.00
6/25/2022 4:20	109	4	0.00
6/25/2022 4:25	119	4	0.00
6/25/2022 4:30	116	4	0.00
6/25/2022 4:35	114	4	0.00
6/25/2022 4:40	117	4	0.00
6/25/2022 4:45	148	4	0.00
6/25/2022 4:50	125	4	0.00
6/25/2022 4:55	154	4	0.00
6/25/2022 5:00	159	4	0.00
6/25/2022 5:05	127	4	0.00
6/25/2022 5:10	144	4	0.00
6/25/2022 5:15	141	4	0.00
6/25/2022 5:20	185	4	0.00
6/25/2022 5:25	188	4	0.00
6/25/2022 5:30	166	4	0.00
6/25/2022 5:35	230	4	0.00
6/25/2022 5:40	232	4	0.00
6/25/2022 5:45	213	4	0.00
6/25/2022 5:50	236	4	0.00
6/25/2022 5:55	236	4	0.00
6/25/2022 6:00	254	4	0.00
6/25/2022 6:05	265	4	0.00
6/25/2022 6:10	319	4	0.00
6/25/2022 6:15	293	4	0.00
6/25/2022 6:20	341	4	0.00
6/25/2022 6:25	316	4	0.00
6/25/2022 6:30	344	4	0.00
6/25/2022 6:35	325	4	0.00
6/25/2022 6:40	363	4	0.00
6/25/2022 6:45	326	4	0.00
6/25/2022 6:50	338	4	0.00
6/25/2022 6:55	348	4	0.00
6/25/2022 7:00	339	4	0.00
6/25/2022 7:05	384	4	0.00
6/25/2022 7:10	383	4	0.00
6/25/2022 7:15	375	4	0.00
6/25/2022 7:20	385	4	0.00
6/25/2022 7:25	374	4	0.00
6/25/2022 7:30	412	4	0.00
6/25/2022 7:35	421	4	0.00
6/25/2022 7:40	429	4	0.00
6/25/2022 7:45	512	4	0.00
6/25/2022 7:50	445	4	0.00
6/25/2022 7:55	433	4	0.00
6/25/2022 8:00	464	4	0.00
6/25/2022 8:05	449	4	0.00
6/25/2022 8:10	452	4	0.00
6/25/2022 8:15	503	4	0.00
6/25/2022 8:20	475	4	0.00
6/25/2022 8:25	529	4	0.00
6/25/2022 8:30	497	4	0.00
6/25/2022 8:35	505	4	0.00
6/25/2022 8:40	542	4	0.00
6/25/2022 8:45	487	4	0.00
6/25/2022 8:50	519	4	0.00
6/25/2022 8:55	532	4	0.00
6/25/2022 9:00	494	4	0.00
6/25/2022 9:05	536	4	0.00
6/25/2022 9:10	517	4	0.00
6/25/2022 9:15	528	4	0.00
6/25/2022 9:20	542	4	0.00
6/25/2022 9:25	521	4	0.00
6/25/2022 9:30	594	4	0.00
6/25/2022 9:35	595	4	0.00
6/25/2022 9:40	585	4	0.00
6/25/2022 9:45	596	4	0.00
6/25/2022 9:50	558	4	0.00
6/25/2022 9:55	503	4	0.00
6/25/2022 10:00	574	4	0.00
6/25/2022 10:05	556	4	0.00
6/25/2022 10:10	585	4	0.00
6/25/2022 10:15	561	4	0.00
6/25/2022 10:20	581	4	0.00
6/25/2022 10:25	573	4	0.00
6/25/2022 10:30	587	4	0.00
6/25/2022 10:35	552	4	0.00
6/25/2022 10:40	540	4	0.00
6/25/2022 10:45	573	4	0.00
6/25/2022 10:50	561	4	0.00
6/25/2022 10:55	545	4	0.00
6/25/2022 11:00	539	4	0.00
6/25/2022 11:05	552	4	0.00
6/25/2022 11:10	550	4	0.00
6/25/2022 11:15	554	4	0.00
6/25/2022 11:20	583	4	0.00
6/25/2022 11:25	539	4	0.00
6/25/2022 11:30	563	4	0.00
6/25/2022 11:35	526	4	0.00
6/25/2022 11:40	527	4	0.00
6/25/2022 11:45	523	4	0.00
6/25/2022 11:50	513	4	0.00
6/25/2022 11:55	574	4	0.00
6/25/2022 12:00	551	4	0.00
6/25/2022 12:05	538	4	0.00
6/25/2022 12:10	523	4	0.00
6/25/2022 12:15	535	4	0.00
6/25/2022 12:20	556	4	0.00
6/25/2022 12:25	543	4	0.00
6/25/2022 12:30	541	4	0.00
6/25/2022 12:35	532	4	0.00
6/25/2022 12:40	541	4	0.00
6/25/2022 12:45	562	4	0.00
6/25/2022 12:50	540	4	0.00
6/25/2022 12:55	547	4	0.00
6/25/2022 13:00	524	4	0.00
6/25/2022 13:05	564	4	0.00
6/25/2022 13:10	522	4	0.00
6/25/2022 13:15	538	4	0.00
6/25/2022 13:20	531	4	0.00
6/25/2022 13:25	519	4	0.00
6/25/2022 13:30	527	4	0.00
6/25/2022 13:35	561	4	0.00
6/25/2022 13:40	560	4	0.00
6/25/2022 13:45	533	4	0.00
6/25/2022 13:50	536	4	0.00
6/25/2022 13:55	565	4	0.00
6/25/2022 14:00	527	4	0.00
6/25/2022 14:05	505	4	0.00
6/25/2022 14:10	556	4	0.00
6/25/2022 14:15	500	4	0.00
6/25/2022 14:20	529	4	0.00
6/25/2022 14:25	490	4	0.00
6/25/2022 14:30	566	4	0.00
6/25/2022 14:35	544	4	0.00
6/25/2022 14:40	533	4	0.00
6/25/2022 14:45	511	4	0.00
6/25/2022 14:50	521	4	0.00
6/25/2022 14:55	534	4	0.00
6/25/2022 15:00	513	4	0.00
6/25/2022 15:05	527	4	0.00
6/25/2022 15:10	539	4	0.00
6/25/2022 15:15	545	4	0.00
6/25/2022 15:20	530	4	0.00
6/25/2022 15:25	521	4	0.00
6/25/2022 15:30	515	4	0.00
6/25/2022 15:35	529	4	0.00
6/25/2022 15:40	517	4	0.00
6/25/2022 15:45	490	4	0.00
6/25/2022 15:50	537	4	0.00
6/25/2022 15:55	537	4	0.00
6/25/2022 16:00	451	4	0.00
6/25/2022 16:05	578	4	0.00
6/25/2022 16:10	499	4	0.00
6/25/2022 16:15	530	4	0.00
6/25/2022 16:20	536	4	0.00
6/25/2022 16:25	543	4	0.00
6/25/2022 16:30	535	4	0.00
6/25/2022 16:35	532	4	0.00
6/25/2022 16:40	516	4	0.00
6/25/2022 16:45	516	4	0.00
6/25/2022 16:50	469	4	0.00
6/25/2022 16:55	539	4	0.00
6/25/2022 17:00	539	4	0.00
6/25/2022 17:05	532	4	0.00
6/25/2022 17:10	521	4	0.00
6/25/2022 17:15	532	4	0.00
6/25/2022 17:20	515	4	0.00
6/25/2022 17:25	554	4	0.00
6/25/2022 17:30	523	4	0.00
6/25/2022 17:35	502	4	0.00
6/25/2022 17:40	535	4	0.00
6/25/2022 17:45	496	4	0.00
6/25/2022 17:50	548	4	0.00
6/25/2022 17:55	499	4	0.00
6/25/2022 18:00	484	4	0.00
6/25/2022 18:05	510	4	0.00
6/25/2022 18:10	528	4	0.00
6/25/2022 18:15	523	4	0.00
6/25/2022 18:20	523	4	0.00
6/25/2022 18:25	508	4	0.00
6/25/2022 18:30	555	4	0.00
6/25/2022 18:35	522	4	0.00
6/25/2022 18:40	509	4	0.00
6/25/2022 18:45	544	4	0.00
6/25/2022 18:50	492	4	0.00
6/25/2022 18:55	536	4	0.00
6/25/2022 19:00	517	4	0.00
6/25/2022 19:05	420	4	0.00
6/25/2022 19:10	507	4	0.00
6/25/2022 19:15	494	4	0.00
6/25/2022 19:20	496	4	0.00
6/25/2022 19:25	496	4	0.00
6/25/2022 19:30	492	4	0.00
6/25/2022 19:35	409	4	0.00
6/25/2022 19:40	443	4	0.00
6/25/2022 19:45	504	4	0.00
6/25/2022 19:50	497	4	0.00
6/25/2022 19:55	408	4	0.00
6/25/2022 20:00	436	4	0.00
6/25/2022 20:05	474	4	0.00
6/25/2022 20:10	451	4	0.00
6/25/2022 20:15	532	4	0.00
6/25/2022 20:20	440	4	0.00
6/25/2022 20:25	423	4	0.00
6/25/2022 20:30	409	4	0.00
6/25/2022 20:35	468	4	0.00
6/25/2022 20:40	467	4	0.00
6/25/2022 20:45	426	4	0.00
6/25/2022 20:50	465	4	0.00
6/25/2022 20:55	510	4	0.00
6/25/2022 21:00	464	4	0.00
6/25/2022 21:05	483	4	0.00
6/25/2022 21:10	442	4	0.00
6/25/2022 21:15	480	4	0.00
6/25/2022 21:20	472	4	0.00
6/25/2022 21:25	460	4	0.00
6/25/2022 21:30	460	4	0.00
6/25/2022 21:35	489	4	0.00
6/25/2022 21:40	419	4	0.00
6/25/2022 21:45	493	4	0.00
6/25/2022 21:50	456	4	0.00
6/25/2022 21:55	403	4	0.00
6/25/2022 22:00	480	4	0.00
6/25/2022 22:05	446	4	0.00
6/25/2022 22:10	421	4	0.00
6/25/2022 22:15	440	4	0.00
6/25/2022 22:20	442	4	0.00
6/25/2022 22:25	465	4	0.00
6/25/2022 22:30	421	4	0.00
6/25/2022 22:35	392	4	0.00
6/25/2022 22:40	436	4	0.00
6/25/2022 22:45	429	4	0.00
6/25/2022 22:50	392	4	0.00
6/25/2022 22:55	458	4	0.00
6/25/2022 23:00	436	4	0.00
6/25/2022 23:05	423	4	0.00
6/25/2022 23:10	381	4	0.00
6/25/2022 23:15	364	4	0.00
6/25/2022 23:20	375	4	0.00
6/25/2022 23:25	423	4	0.00
6/25/2022 23:30	400	4	0.00
6/25/2022 23:35	345	4	0.00
6/25/2022 23:40	355	4	0.00
6/25/2022 23:45	337	4	0.00
6/25/2022 23:50	285	4	0.00
6/25/2022 23:55	334	4	0.00
6/26/2022 0:00	292	4	0.00
6/26/2022 0:05	334	4	0.00
6/26/2022 0:10	295	4	0.00
6/26/2022 0:15	294	4	0.00
6/26/2022 0:20	277	4	0.00
6/26/2022 0:25	270	4	0.00
6/26/2022 0:30	262	4	0.00
6/26/2022 0:35	231	4	0.00
6/26/2022 0:40	274	4	0.00
6/26/2022 0:45	239	4	0.00
6/26/2022 0:50	219	4	0.00
6/26/2022 0:55	211	4	0.00
6/26/2022 1:00	212	4	0.00
6/26/2022 1:05	213	4	0.00
6/26/2022 1:10	166	4	0.00
6/26/2022 1:15	172	4	0.00
6/26/2022 1:20	169	4	0.00
6/26/2022 1:25	206	4	0.00
6/26/2022 1:30	177	4	0.00
6/26/2022 1:35	164	4	0.00
6/26/2022 1:40	168	4	0.00
6/26/2022 1:45	163	4	0.00
6/26/2022 1:50	146	4	0.00
6/26/2022 1:55	113	4	0.00
6/26/2022 2:00	112	4	0.00
6/26/2022 2:05	140	4	0.00
6/26/2022 2:10	122	4	0.00
6/26/2022 2:15	127	4	0.00
6/26/2022 2:20	140	4	0.00
6/26/2022 2:25	126	4	0.00
6/26/2022 2:30	129	4	0.00
6/26/2022 2:35	111	4	0.00
6/26/2022 2:40	92	4	0.00
6/26/2022 2:45	123	4	0.00
6/26/2022 2:50	100	4	0.00
6/26/2022 2:55	95	4	0.00
6/26/2022 3:00	78	4	0.00
6/26/2022 3:05	91	4	0.00
6/26/2022 3:10	83	4	0.00
6/26/2022 3:15	90	4	0.00
6/26/2022 3:20	67	4	0.00
6/26/2022 3:25	73	4	0.00
6/26/2022 3:30	83	4	0.00
6/26/2022 3:35	101	4	0.00
6/26/2022 3:40	74	4	0.00
6/26/2022 3:45	73	4	0.00
6/26/2022 3:50	64	4	0.00
6/26/2022 3:55	74	4	0.00
6/26/2022 4:00	57	4	0.00
6/26/2022 4:05	69	4	0.00
6/26/2022 4:10	60	4	0.00
6/26/2022 4:15	67	4	0.00
6/26/2022 4:20	64	4	0.00
6/26/2022 4:25	72	4	0.00
6/26/2022 4:30	76	4	0.00
6/26/2022 4:35	57	4	0.00
6/26/2022 4:40	81	4	0.00
6/26/2022 4:45	62	4	0.00
6/26/2022 4:50	82	4	0.00
6/26/2022 4:55	79	4	0.00
6/26/2022 5:00	79	4	0.00
6/26/2022 5:05	97	4	0.00
6/26/2022 5:10	102	4	0.00
6/26/2022 5:15	96	4	0.00
6/26/2022 5:20	90	4	0.00
6/26/2022 5:25	100	4	0.00
6/26/2022 5:30	121	4	0.00
6/26/2022 5:35	115	4	0.00
6/26/2022 5:40	135	4	0.00
6/26/2022 5:45	146	4	0.00
6/26/2022 5:50	155	4	0.00
6/26/2022 5:55	169	4	0.00
6/26/2022 6:00	137	4	0.00
6/26/2022 6:05	167	4	0.00
6/26/2022 6:10	192	4	0.00
6/26/2022 6:15	180	4	0.00
6/26/2022 6:20	190	4	0.00
6/26/2022 6:25	233	4	0.00
6/26/2022 6:30	222	4	0.00
6/26/2022 6:35	252	4	0.00
6/26/2022 6:40	230	4	0.00
6/26/2022 6:45	261	4	0.00
6/26/2022 6:50	238	4	0.00
6/26/2022 6:55	254	4	0.00
6/26/2022 7:00	231	4	0.00
6/26/2022 7:05	228	4	0.00
6/26/2022 7:10	224	4	0.00
6/26/2022 7:15	236	4	0.00
6/26/2022 7:20	323	4	0.00
6/26/2022 7:25	298	4	0.00
6/26/2022 7:30	320	4	0.00
6/26/2022 7:35	227	4	0.00
6/26/2022 7:40	342	4	0.00
6/26/2022 7:45	352	4	0.00
6/26/2022 7:50	337	4	0.00
6/26/2022 7:55	316	4	0.00
6/26/2022 8:00	302	4	0.00
6/26/2022 8:05	283	4	0.00
6/26/2022 8:10	294	4	0.00
6/26/2022 8:15	308	4	0.00
6/26/2022 8:20	304	4	0.00
6/26/2022 8:25	364	4	0.00
6/26/2022 8:30	320	4	0.00
6/26/2022 8:35	341	4	0.00
6/26/2022 8:40	368	4	0.00
6/26/2022 8:45	440	4	0.00
6/26/2022 8:50	345	4	0.00
6/26/2022 8:55	379	4	0.00
6/26/2022 9:00	395	4	0.00
6/26/2022 9:05	347	4	0.00
6/26/2022 9:10	406	4	0.00
6/26/2022 9:15	489	4	0.00
6/26/2022 9:20	355	4	0.00
6/26/2022 9:25	401	4	0.00
6/26/2022 9:30	400	4	0.00
6/26/2022 9:35	445	4	0.00
6/26/2022 9:40	476	4	0.00
6/26/2022 9:45	469	4	0.00
6/26/2022 9:50	464	4	0.00
6/26/2022 9:55	317	4	0.00
6/26/2022 10:00	584	4	0.00
6/26/2022 10:05	454	4	0.00
6/26/2022 10:10	503	4	0.00
6/26/2022 10:15	467	4	0.00
6/26/2022 10:20	486	4	0.00
6/26/2022 10:25	506	4	0.00
6/26/2022 10:30	501	4	0.00
6/26/2022 10:35	491	4	0.00
6/26/2022 10:40	527	4	0.00
6/26/2022 10:45	518	4	0.00
6/26/2022 10:50	586	4	0.00
6/26/2022 10:55	480	4	0.00
6/26/2022 11:00	508	4	0.00
6/26/2022 11:05	507	4	0.00
6/26/2022 11:10	542	4	0.00
6/26/2022 11:15	527	4	0.00
6/26/2022 11:20	501	4	0.00
6/26/2022 11:25	567	4	0.00
6/26/2022 11:30	473	4	0.00
6/26/2022 11:35	530	4	0.00
6/26/2022 11:40	521	4	0.00
6/26/2022 11:45	557	4	0.00
6/26/2022 11:50	517	4	0.00
6/26/2022 11:55	532	4	0.00
6/26/2022 12:00	530	4	0.00
6/26/2022 12:05	551	4	0.00
6/26/2022 12:10	496	4	0.00
6/26/2022 12:15	611	4	0.00
6/26/2022 12:20	577	4	0.00
6/26/2022 12:25	519	4	0.00
6/26/2022 12:30	537	4	0.00
6/26/2022 12:35	504	4	0.00
6/26/2022 12:40	568	4	0.00
6/26/2022 12:45	573	4	0.00
6/26/2022 12:50	549	4	0.00
6/26/2022 12:55	553	4	0.00
6/26/2022 13:00	560	4	0.00
6/26/2022 13:05	552	4	0.00
6/26/2022 13:10	553	4	0.00
6/26/2022 13:15	538	4	0.00
6/26/2022 13:20	573	4	0.00
6/26/2022 13:25	530	4	0.00
6/26/2022 13:30	524	4	0.00
6/26/2022 13:35	523	4	0.00
6/26/2022 13:40	555	4	0.00
6/26/2022 13:45	562	4	0.00
6/26/2022 13:50	569	4	0.00
6/26/2022 13:55	542	4	0.00
6/26/2022 14:00	608	4	0.00
6/26/2022 14:05	506	4	0.00
6/26/2022 14:10	507	4	0.00
6/26/2022 14:15	520	4	0.00
6/26/2022 14:20	552	4	0.00
6/26/2022 14:25	572	4	0.00
6/26/2022 14:30	518	4	0.00
6/26/2022 14:35	503	4	0.00
6/26/2022 14:40	537	4	0.00
6/26/2022 14:45	507	4	0.00
6/26/2022 14:50	522	4	0.00
6/26/2022 14:55	500	4	0.00
6/26/2022 15:00	546	4	0.00
6/26/2022 15:05	511	4	0.00
6/26/2022 15:10	511	4	0.00
6/26/2022 15:15	505	4	0.00
6/26/2022 15:20	507	4	0.00
6/26/2022 15:25	491	4	0.00
6/26/2022 15:30	512	4	0.00
6/26/2022 15:35	497	4	0.00
6/26/2022 15:40	552	4	0.00
6/26/2022 15:45	509	4	0.00
6/26/2022 15:50	520	4	0.00
6/26/2022 15:55	512	4	0.00
6/26/2022 16:00	533	4	0.00
6/26/2022 16:05	538	4	0.00
6/26/2022 16:10	475	4	0.00
6/26/2022 16:15	553	4	0.00
6/26/2022 16:20	484	4	0.00
6/26/2022 16:25	413	4	0.00
6/26/2022 16:30	454	4	0.00
6/26/2022 16:35	434	4	0.00
6/26/2022 16:40	488	4	0.00
6/26/2022 16:45	404	4	0.00
6/26/2022 16:50	441	4	0.00
6/26/2022 16:55	451	4	0.00
6/26/2022 17:00	448	4	0.00
6/26/2022 17:05	435	4	0.00
6/26/2022 17:10	475	4	0.00
6/26/2022 17:15	498	4	0.00
6/26/2022 17:20	461	4	0.00
6/26/2022 17:25	503	4	0.00
6/26/2022 17:30	425	4	0.00
6/26/2022 17:35	454	4	0.00
6/26/2022 17:40	480	4	0.00
6/26/2022 17:45	483	4	0.00
6/26/2022 17:50	451	4	0.00
6/26/2022 17:55	444	4	0.00
6/26/2022 18:00	468	4	0.00
6/26/2022 18:05	481	4	0.00
6/26/2022 18:10	485	4	0.00
6/26/2022 18:15	498	4	0.00
6/26/2022 18:20	531	4	0.00
6/26/2022 18:25	511	4	0.00
6/26/2022 18:30	420	4	0.00
6/26/2022 18:35	486	4	0.00
6/26/2022 18:40	497	4	0.00
6/26/2022 18:45	483	4	0.00
6/26/2022 18:50	483	4	0.00
6/26/2022 18:55	489	4	0.00
6/26/2022 19:00	479	4	0.00
6/26/2022 19:05	442	4	0.00
6/26/2022 19:10	454	4	0.00
6/26/2022 19:15	493	4	0.00
6/26/2022 19:20	496	4	0.00
6/26/2022 19:25	450	4	0.00
6/26/2022 19:30	452	4	0.00
6/26/2022 19:35	415	4	0.00
6/26/2022 19:40	458	4	0.00
6/26/2022 19:45	474	4	0.00
6/26/2022 19:50	447	4	0.00
6/26/2022 19:55	503	4	0.00
6/26/2022 20:00	476	4	0.00
6/26/2022 20:05	453	4	0.00
6/26/2022 20:10	461	4	0.00
6/26/2022 20:15	476	4	0.00
6/26/2022 20:20	436	4	0.00
6/26/2022 20:25	433	4	0.00
6/26/2022 20:30	455	4	0.00
6/26/2022 20:35	441	4	0.00
6/26/2022 20:40	439	4	0.00
6/26/2022 20:45	440	4	0.00
6/26/2022 20:50	487	4	0.00
6/26/2022 20:55	517	4	0.00
6/26/2022 21:00	431	4	0.00
6/26/2022 21:05	494	4	0.00
6/26/2022 21:10	478	4	0.00
6/26/2022 21:15	437	4	0.00
6/26/2022 21:20	471	4	0.00
6/26/2022 21:25	449	4	0.00
6/26/2022 21:30	411	4	0.00
6/26/2022 21:35	455	4	0.00
6/26/2022 21:40	475	4	0.00
6/26/2022 21:45	440	4	0.00
6/26/2022 21:50	415	4	0.00
6/26/2022 21:55	419	4	0.00
6/26/2022 22:00	423	4	0.00
6/26/2022 22:05	365	4	0.00
6/26/2022 22:10	384	4	0.00
6/26/2022 22:15	388	4	0.00
6/26/2022 22:20	386	4	0.00
6/26/2022 22:25	329	4	0.00
6/26/2022 22:30	344	4	0.00
6/26/2022 22:35	366	4	0.00
6/26/2022 22:40	306	4	0.00
6/26/2022 22:45	317	4	0.00
6/26/2022 22:50	319	4	0.00
6/26/2022 22:55	314	4	0.00
6/26/2022 23:00	294	4	0.00
6/26/2022 23:05	253	4	0.00
6/26/2022 23:10	248	4	0.00
6/26/2022 23:15	252	4	0.00
6/26/2022 23:20	249	4	0.00
6/26/2022 23:25	288	4	0.00
6/26/2022 23:30	245	4	0.00
6/26/2022 23:35	213	4	0.00
6/26/2022 23:40	223	4	0.00
6/26/2022 23:45	184	4	0.00
6/26/2022 23:50	189	4	0.00
6/26/2022 23:55	196	4	0.00
6/27/2022 0:00	195	4	0.00
6/27/2022 0:05	181	4	0.00
6/27/2022 0:10	183	4	0.00
6/27/2022 0:15	179	4	0.00
6/27/2022 0:20	135	4	0.00
6/27/2022 0:25	133	4	0.00
6/27/2022 0:30	138	4	0.00
6/27/2022 0:35	162	4	0.00
6/27/2022 0:40	133	4	0.00
6/27/2022 0:45	128	4	0.00
6/27/2022 0:50	131	4	0.00
6/27/2022 0:55	106	4	0.00
6/27/2022 1:00	97	4	0.00
6/27/2022 1:05	106	4	0.00
6/27/2022 1:10	97	4	0.00
6/27/2022 1:15	83	4	0.00
6/27/2022 1:20	87	4	0.00
6/27/2022 1:25	70	4	0.00
6/27/2022 1:30	105	4	0.00
6/27/2022 1:35	77	4	0.00
6/27/2022 1:40	89	4	0.00
6/27/2022 1:45	80	4	0.00
6/27/2022 1:50	82	4	0.00
6/27/2022 1:55	73	4	0.00
6/27/2022 2:00	79	4	0.00
6/27/2022 2:05	83	4	0.00
6/27/2022 2:10	72	4	0.00
6/27/2022 2:15	67	4	0.00
6/27/2022 2:20	63	4	0.00
6/27/2022 2:25	72	4	0.00
6/27/2022 2:30	72	4	0.00
6/27/2022 2:35	51	4	0.00
6/27/2022 2:40	79	4	0.00
6/27/2022 2:45	73	4	0.00
6/27/2022 2:50	64	4	0.00
6/27/2022 2:55	66	4	0.00
6/27/2022 3:00	72	4	0.00
6/27/2022 3:05	57	4	0.00
6/27/2022 3:10	71	4	0.00
6/27/2022 3:15	55	4	0.00
6/27/2022 3:20	90	4	0.00
6/27/2022 3:25	77	4	0.00
6/27/2022 3:30	61	4	0.00
6/27/2022 3:35	80	4	0.00
6/27/2022 3:40	67	4	0.00
6/27/2022 3:45	100	4	0.00
6/27/2022 3:50	67	4	0.00
6/27/2022 3:55	101	4	0.00
6/27/2022 4:00	112	4	0.00
6/27/2022 4:05	86	4	0.00
6/27/2022 4:10	114	4	0.00
6/27/2022 4:15	105	4	0.00
6/27/2022 4:20	126	4	0.00
6/27/2022 4:25	135	4	0.00
6/27/2022 4:30	118	4	0.00
6/27/2022 4:35	160	4	0.00
6/27/2022 4:40	136	4	0.00
6/27/2022 4:45	159	4	0.00
6/27/2022 4:50	209	4	0.00
6/27/2022 4:55	189	4	0.00
6/27/2022 5:00	184	4	0.00
6/27/2022 5:05	194	4	0.00
6/27/2022 5:10	187	4	0.00
6/27/2022 5:15	235	4	0.00
6/27/2022 5:20	226	4	0.00
6/27/2022 5:25	240	4	0.00
6/27/2022 5:30	274	4	0.00
6/27/2022 5:35	283	4	0.00
6/27/2022 5:40	312	4	0.00
6/27/2022 5:45	332	4	0.00
6/27/2022 5:50	284	4	0.00
6/27/2022 5:55	276	4	0.00
6/27/2022 6:00	268	4	0.00
6/27/2022 6:05	317	4	0.00
6/27/2022 6:10	352	4	0.00
6/27/2022 6:15	326	4	0.00
6/27/2022 6:20	384	4	0.00
6/27/2022 6:25	385	4	0.00
6/27/2022 6:30	362	4	0.00
6/27/2022 6:35	350	4	0.00
6/27/2022 6:40	428	4	0.00
6/27/2022 6:45	439	4	0.00
6/27/2022 6:50	428	4	0.00
6/27/2022 6:55	432	4	0.00
6/27/2022 7:00	405	4	0.00
6/27/2022 7:05	372	4	0.00
6/27/2022 7:10	380	4	0.00
6/27/2022 7:15	411	4	0.00
6/27/2022 7:20	408	4	0.00
6/27/2022 7:25	423	4	0.00
6/27/2022 7:30	455	4	0.00
6/27/2022 7:35	406	4	0.00
6/27/2022 7:40	392	4	0.00
6/27/2022 7:45	483	4	0.00
6/27/2022 7:50	585	4	0.00
6/27/2022 7:55	560	4	0.00
6/27/2022 8:00	533	4	0.00
6/27/2022 8:05	443	4	0.00
6/27/2022 8:10	371	4	0.00
6/27/2022 8:15	443	4	0.00
6/27/2022 8:20	522	4	0.00
6/27/2022 8:25	506	4	0.00
6/27/2022 8:30	521	4	0.00
6/27/2022 8:35	475	4	0.00
6/27/2022 8:40	469	4	0.00
6/27/2022 8:45	447	4	0.00
6/27/2022 8:50	458	4	0.00
6/27/2022 8:55	466	4	0.00
6/27/2022 9:00	471	4	0.00
6/27/2022 9:05	422	4	0.00
6/27/2022 9:10	482	4	0.00
6/27/2022 9:15	428	4	0.00
6/27/2022 9:20	463	4	0.00
6/27/2022 9:25	459	4	0.00
6/27/2022 9:30	385	4	0.00
6/27/2022 9:35	504	4	0.00
6/27/2022 9:40	439	4	0.00
6/27/2022 9:45	453	4	0.00
6/27/2022 9:50	466	4	0.00
6/27/2022 9:55	500	4	0.00
6/27/2022 10:00	436	4	0.00
6/27/2022 10:05	402	4	0.00
6/27/2022 10:10	462	4	0.00
6/27/2022 10:15	458	4	0.00
6/27/2022 10:20	482	4	0.00
6/27/2022 10:25	493	4	0.00
6/27/2022 10:30	518	4	0.00
6/27/2022 10:35	485	4	0.00
6/27/2022 10:40	498	4	0.00
6/27/2022 10:45	485	4	0.00
6/27/2022 10:50	472	4	0.00
6/27/2022 10:55	479	4	0.00
6/27/2022 11:00	487	4	0.00
6/27/2022 11:05	457	4	0.00
6/27/2022 11:10	531	4	0.00
6/27/2022 11:15	483	4	0.00
6/27/2022 11:20	473	4	0.00
6/27/2022 11:25	480	4	0.00
6/27/2022 11:30	496	4	0.00
6/27/2022 11:35	546	4	0.00
6/27/2022 11:40	544	4	0.00
6/27/2022 11:45	540	4	0.00
6/27/2022 11:50	496	4	0.00
6/27/2022 11:55	427	4	0.00
6/27/2022 12:00	460	4	0.00
6/27/2022 12:05	417	4	0.00
6/27/2022 12:10	373	4	0.00
6/27/2022 12:15	422	4	0.00
6/27/2022 12:20	428	4	0.00
6/27/2022 12:25	416	4	0.00
6/27/2022 12:30	419	4	0.00
6/27/2022 12:35	474	4	0.00
6/27/2022 12:40	484	4	0.00
6/27/2022 12:45	502	4	0.00
6/27/2022 12:50	516	4	0.00
6/27/2022 12:55	533	4	0.00
6/27/2022 13:00	511	4	0.00
6/27/2022 13:05	535	4	0.00
6/27/2022 13:10	517	4	0.00
6/27/2022 13:15	535	4	0.00
6/27/2022 13:20	526	4	0.00
6/27/2022 13:25	524	4	0.00
6/27/2022 13:30	510	4	0.00
6/27/2022 13:35	567	4	0.00
6/27/2022 13:40	556	4	0.00
6/27/2022 13:45	527	4	0.00
6/27/2022 13:50	535	4	0.00
6/27/2022 13:55	537	4	0.00
6/27/2022 14:00	530	4	0.00
6/27/2022 14:05	578	4	0.00
6/27/2022 14:10	562	4	0.00
6/27/2022 14:15	553	4	0.00
6/27/2022 14:20	531	4	0.00
6/27/2022 14:25	552	4	0.00
6/27/2022 14:30	512	4	0.00
6/27/2022 14:35	541	4	0.00
6/27/2022 14:40	568	4	0.00
6/27/2022 14:45	515	4	0.00
6/27/2022 14:50	542	4	0.00
6/27/2022 14:55	540	4	0.00
6/27/2022 15:00	457	4	0.00
6/27/2022 15:05	542	4	0.00
6/27/2022 15:10	557	4	0.00
6/27/2022 15:15	534	4	0.00
6/27/2022 15:20	510	4	0.00
6/27/2022 15:25	549	4	0.00
6/27/2022 15:30	521	4	0.00
6/27/2022 15:35	525	4	0.00
6/27/2022 15:40	534	4	0.00
6/27/2022 15:45	510	4	0.00
6/27/2022 15:50	504	4	0.00
6/27/2022 15:55	469	4	0.00
6/27/2022 16:00	487	4	0.00
6/27/2022 16:05	533	4	0.00
6/27/2022 16:10	492	4	0.00
6/27/2022 16:15	514	4	0.00
6/27/2022 16:20	503	4	0.00
6/27/2022 16:25	511	4	0.00
6/27/2022 16:30	539	4	0.00
6/27/2022 16:35	535	4	0.00
6/27/2022 16:40	540	4	0.00
6/27/2022 16:45	513	4	0.00
6/27/2022 16:50	534	4	0.00
6/27/2022 16:55	534	4	0.00
6/27/2022 17:00	543	4	0.00
6/27/2022 17:05	529	4	0.00
6/27/2022 17:10	540	4	0.00
6/27/2022 17:15	547	4	0.00
6/27/2022 17:20	512	4	0.00
6/27/2022 17:25	526	4	0.00
6/27/2022 17:30	527	4	0.00
6/27/2022 17:35	546	4	0.00
6/27/2022 17:40	559	4	0.00
6/27/2022 17:45	559	4	0.00
6/27/2022 17:50	552	4	0.00
6/27/2022 17:55	552	4	0.00
6/27/2022 18:00	560	4	0.00
6/27/2022 18:05	521	4	0.00
6/27/2022 18:10	544	4	0.00
6/27/2022 18:15	541	4	0.00
6/27/2022 18:20	566	4	0.00
6/27/2022 18:25	534	4	0.00
6/27/2022 18:30	536	4	0.00
6/27/2022 18:35	544	4	0.00
6/27/2022 18:40	548	4	0.00
6/27/2022 18:45	530	4	0.00
6/27/2022 18:50	523	4	0.00
6/27/2022 18:55	534	4	0.00
6/27/2022 19:00	427	4	0.00
6/27/2022 19:05	479	4	0.00
6/27/2022 19:10	468	4	0.00
6/27/2022 19:15	508	4	0.00
6/27/2022 19:20	443	4	0.00
6/27/2022 19:25	492	4	0.00
6/27/2022 19:30	355	4	0.00
6/27/2022 19:35	469	4	0.00
6/27/2022 19:40	479	4	0.00
6/27/2022 19:45	447	4	0.00
6/27/2022 19:50	412	4	0.00
6/27/2022 19:55	412	4	0.00
6/27/2022 20:00	400	4	0.00
6/27/2022 20:05	378	4	0.00
6/27/2022 20:10	415	4	0.00
6/27/2022 20:15	415	4	0.00
6/27/2022 20:20	375	4	0.00
6/27/2022 20:25	463	4	0.00
6/27/2022 20:30	327	4	0.00
6/27/2022 20:35	358	4	0.00
6/27/2022 20:40	386	4	0.00
6/27/2022 20:45	366	4	0.00
6/27/2022 20:50	395	4	0.00
6/27/2022 20:55	353	4	0.00
6/27/2022 21:00	342	4	0.00
6/27/2022 21:05	363	4	0.00
6/27/2022 21:10	312	4	0.00
6/27/2022 21:15	341	4	0.00
6/27/2022 21:20	367	4	0.00
6/27/2022 21:25	344	4	0.00
6/27/2022 21:30	359	4	0.00
6/27/2022 21:35	338	4	0.00
6/27/2022 21:40	323	4	0.00
6/27/2022 21:45	357	4	0.00
6/27/2022 21:50	327	4	0.00
6/27/2022 21:55	298	4	0.00
6/27/2022 22:00	293	4	0.00
6/27/2022 22:05	301	4	0.00
6/27/2022 22:10	282	4	0.00
6/27/2022 22:15	259	4	0.00
6/27/2022 22:20	305	4	0.00
6/27/2022 22:25	306	4	0.00
6/27/2022 22:30	276	4	0.00
6/27/2022 22:35	254	4	0.00
6/27/2022 22:40	261	4	0.00
6/27/2022 22:45	240	4	0.00
6/27/2022 22:50	230	4	0.00
6/27/2022 22:55	160	4	0.00
6/27/2022 23:00	151	4	0.00
6/27/2022 23:05	197	4	0.00
6/27/2022 23:10	316	4	0.00
6/27/2022 23:15	204	4	0.00
6/27/2022 23:20	216	4	0.00
6/27/2022 23:25	181	4	0.00
6/27/2022 23:30	210	4	0.00
6/27/2022 23:35	176	4	0.00
6/27/2022 23:40	147	4	0.00
6/27/2022 23:45	166	4	0.00
6/27/2022 23:50	158	4	0.00
6/27/2022 23:55	145	4	0.00
6/28/2022 0:00	138	4	0.00
6/28/2022 0:05	141	4	0.00
6/28/2022 0:10	128	4	0.00
6/28/2022 0:15	122	4	0.00
6/28/2022 0:20	143	4	0.00
6/28/2022 0:25	115	4	0.00
6/28/2022 0:30	125	4	0.00
6/28/2022 0:35	133	4	0.00
6/28/2022 0:40	105	4	0.00
6/28/2022 0:45	104	4	0.00
6/28/2022 0:50	116	4	0.00
6/28/2022 0:55	102	4	0.00
