# Supplementary material for: Road traffic can be predicted by machine learning equally effectively as by complex microscopic model
Source: Sci Rep. 2023 Sep 4;13:14523. doi: 10.1038/s41598-023-41902-y (PMC10477175; doi:10.1038/s41598-023-41902-y)
Supplement: Supplementary file 1 — Supplementary Information. [file 41598_2023_41902_MOESM1_ESM.zip › data sets/PEMS_2022_train.csv]

5 Minutes	Flow (Veh/5 Minutes)	# Lane Points	% Observed
2022/01/06 00:00	184	4	0.00
2022/01/06 00:05	173	4	0.00
2022/01/06 00:10	153	4	0.00
2022/01/06 00:15	141	4	0.00
2022/01/06 00:20	154	4	0.00
2022/01/06 00:25	141	4	0.00
2022/01/06 00:30	139	4	0.00
2022/01/06 00:35	126	4	0.00
2022/01/06 00:40	125	4	0.00
2022/01/06 00:45	108	4	0.00
2022/01/06 00:50	110	4	0.00
2022/01/06 00:55	121	4	0.00
2022/01/06 01:00	100	4	0.00
2022/01/06 01:05	106	4	0.00
2022/01/06 01:10	93	4	0.00
2022/01/06 01:15	90	4	0.00
2022/01/06 01:20	97	4	0.00
2022/01/06 01:25	82	4	0.00
2022/01/06 01:30	87	4	0.00
2022/01/06 01:35	90	4	0.00
2022/01/06 01:40	79	4	0.00
2022/01/06 01:45	66	4	0.00
2022/01/06 01:50	78	4	0.00
2022/01/06 01:55	81	4	0.00
2022/01/06 02:00	79	4	0.00
2022/01/06 02:05	82	4	0.00
2022/01/06 02:10	76	4	0.00
2022/01/06 02:15	66	4	0.00
2022/01/06 02:20	87	4	0.00
2022/01/06 02:25	75	4	0.00
2022/01/06 02:30	85	4	0.00
2022/01/06 02:35	88	4	0.00
2022/01/06 02:40	85	4	0.00
2022/01/06 02:45	82	4	0.00
2022/01/06 02:50	69	4	0.00
2022/01/06 02:55	65	4	0.00
2022/01/06 03:00	60	4	0.00
2022/01/06 03:05	73	4	0.00
2022/01/06 03:10	76	4	0.00
2022/01/06 03:15	69	4	0.00
2022/01/06 03:20	82	4	0.00
2022/01/06 03:25	91	4	0.00
2022/01/06 03:30	73	4	0.00
2022/01/06 03:35	82	4	0.00
2022/01/06 03:40	84	4	0.00
2022/01/06 03:45	90	4	0.00
2022/01/06 03:50	83	4	0.00
2022/01/06 03:55	91	4	0.00
2022/01/06 04:00	89	4	0.00
2022/01/06 04:05	95	4	0.00
2022/01/06 04:10	110	4	0.00
2022/01/06 04:15	116	4	0.00
2022/01/06 04:20	108	4	0.00
2022/01/06 04:25	137	4	0.00
2022/01/06 04:30	127	4	0.00
2022/01/06 04:35	143	4	0.00
2022/01/06 04:40	153	4	0.00
2022/01/06 04:45	171	4	0.00
2022/01/06 04:50	168	4	0.00
2022/01/06 04:55	196	4	0.00
2022/01/06 05:00	172	4	0.00
2022/01/06 05:05	183	4	0.00
2022/01/06 05:10	211	4	0.00
2022/01/06 05:15	205	4	0.00
2022/01/06 05:20	238	4	0.00
2022/01/06 05:25	258	4	0.00
2022/01/06 05:30	263	4	0.00
2022/01/06 05:35	289	4	0.00
2022/01/06 05:40	308	4	0.00
2022/01/06 05:45	319	4	0.00
2022/01/06 05:50	319	4	0.00
2022/01/06 05:55	302	4	0.00
2022/01/06 06:00	294	4	0.00
2022/01/06 06:05	321	4	0.00
2022/01/06 06:10	343	4	0.00
2022/01/06 06:15	352	4	0.00
2022/01/06 06:20	369	4	0.00
2022/01/06 06:25	421	4	0.00
2022/01/06 06:30	430	4	0.00
2022/01/06 06:35	452	4	0.00
2022/01/06 06:40	442	4	0.00
2022/01/06 06:45	458	4	0.00
2022/01/06 06:50	445	4	0.00
2022/01/06 06:55	467	4	0.00
2022/01/06 07:00	444	4	0.00
2022/01/06 07:05	436	4	0.00
2022/01/06 07:10	478	4	0.00
2022/01/06 07:15	503	4	0.00
2022/01/06 07:20	514	4	0.00
2022/01/06 07:25	533	4	0.00
2022/01/06 07:30	546	4	0.00
2022/01/06 07:35	560	4	0.00
2022/01/06 07:40	555	4	0.00
2022/01/06 07:45	529	4	0.00
2022/01/06 07:50	551	4	0.00
2022/01/06 07:55	547	4	0.00
2022/01/06 08:00	530	4	0.00
2022/01/06 08:05	524	4	0.00
2022/01/06 08:10	557	4	0.00
2022/01/06 08:15	542	4	0.00
2022/01/06 08:20	533	4	0.00
2022/01/06 08:25	527	4	0.00
2022/01/06 08:30	528	4	0.00
2022/01/06 08:35	530	4	0.00
2022/01/06 08:40	530	4	0.00
2022/01/06 08:45	522	4	0.00
2022/01/06 08:50	511	4	0.00
2022/01/06 08:55	498	4	0.00
2022/01/06 09:00	476	4	0.00
2022/01/06 09:05	467	4	0.00
2022/01/06 09:10	442	4	0.00
2022/01/06 09:15	471	4	0.00
2022/01/06 09:20	439	4	0.00
2022/01/06 09:25	469	4	0.00
2022/01/06 09:30	485	4	0.00
2022/01/06 09:35	495	4	0.00
2022/01/06 09:40	535	4	0.00
2022/01/06 09:45	508	4	0.00
2022/01/06 09:50	516	4	0.00
2022/01/06 09:55	465	4	0.00
2022/01/06 10:00	456	4	0.00
2022/01/06 10:05	466	4	0.00
2022/01/06 10:10	464	4	0.00
2022/01/06 10:15	471	4	0.00
2022/01/06 10:20	480	4	0.00
2022/01/06 10:25	494	4	0.00
2022/01/06 10:30	476	4	0.00
2022/01/06 10:35	470	4	0.00
2022/01/06 10:40	485	4	0.00
2022/01/06 10:45	476	4	0.00
2022/01/06 10:50	470	4	0.00
2022/01/06 10:55	468	4	0.00
2022/01/06 11:00	511	4	0.00
2022/01/06 11:05	467	4	0.00
2022/01/06 11:10	480	4	0.00
2022/01/06 11:15	507	4	0.00
2022/01/06 11:20	476	4	0.00
2022/01/06 11:25	508	4	0.00
2022/01/06 11:30	495	4	0.00
2022/01/06 11:35	488	4	0.00
2022/01/06 11:40	494	4	0.00
2022/01/06 11:45	505	4	0.00
2022/01/06 11:50	483	4	0.00
2022/01/06 11:55	504	4	0.00
2022/01/06 12:00	495	4	0.00
2022/01/06 12:05	509	4	0.00
2022/01/06 12:10	523	4	0.00
2022/01/06 12:15	527	4	0.00
2022/01/06 12:20	529	4	0.00
2022/01/06 12:25	498	4	0.00
2022/01/06 12:30	498	4	0.00
2022/01/06 12:35	519	4	0.00
2022/01/06 12:40	533	4	0.00
2022/01/06 12:45	556	4	0.00
2022/01/06 12:50	531	4	0.00
2022/01/06 12:55	531	4	0.00
2022/01/06 13:00	546	4	0.00
2022/01/06 13:05	559	4	0.00
2022/01/06 13:10	530	4	0.00
2022/01/06 13:15	530	4	0.00
2022/01/06 13:20	532	4	0.00
2022/01/06 13:25	536	4	0.00
2022/01/06 13:30	543	4	0.00
2022/01/06 13:35	528	4	0.00
2022/01/06 13:40	541	4	0.00
2022/01/06 13:45	562	4	0.00
2022/01/06 13:50	508	4	0.00
2022/01/06 13:55	496	4	0.00
2022/01/06 14:00	490	4	0.00
2022/01/06 14:05	527	4	0.00
2022/01/06 14:10	500	4	0.00
2022/01/06 14:15	518	4	0.00
2022/01/06 14:20	538	4	0.00
2022/01/06 14:25	529	4	0.00
2022/01/06 14:30	489	4	0.00
2022/01/06 14:35	538	4	0.00
2022/01/06 14:40	530	4	0.00
2022/01/06 14:45	539	4	0.00
2022/01/06 14:50	540	4	0.00
2022/01/06 14:55	542	4	0.00
2022/01/06 15:00	501	4	0.00
2022/01/06 15:05	490	4	0.00
2022/01/06 15:10	480	4	0.00
2022/01/06 15:15	487	4	0.00
2022/01/06 15:20	501	4	0.00
2022/01/06 15:25	522	4	0.00
2022/01/06 15:30	523	4	0.00
2022/01/06 15:35	550	4	0.00
2022/01/06 15:40	527	4	0.00
2022/01/06 15:45	517	4	0.00
2022/01/06 15:50	524	4	0.00
2022/01/06 15:55	549	4	0.00
2022/01/06 16:00	520	4	0.00
2022/01/06 16:05	554	4	0.00
2022/01/06 16:10	543	4	0.00
2022/01/06 16:15	510	4	0.00
2022/01/06 16:20	524	4	0.00
2022/01/06 16:25	500	4	0.00
2022/01/06 16:30	495	4	0.00
2022/01/06 16:35	544	4	0.00
2022/01/06 16:40	522	4	0.00
2022/01/06 16:45	518	4	0.00
2022/01/06 16:50	497	4	0.00
2022/01/06 16:55	517	4	0.00
2022/01/06 17:00	527	4	0.00
2022/01/06 17:05	517	4	0.00
2022/01/06 17:10	502	4	0.00
2022/01/06 17:15	484	4	0.00
2022/01/06 17:20	525	4	0.00
2022/01/06 17:25	485	4	0.00
2022/01/06 17:30	526	4	0.00
2022/01/06 17:35	527	4	0.00
2022/01/06 17:40	535	4	0.00
2022/01/06 17:45	528	4	0.00
2022/01/06 17:50	533	4	0.00
2022/01/06 17:55	507	4	0.00
2022/01/06 18:00	535	4	0.00
2022/01/06 18:05	513	4	0.00
2022/01/06 18:10	535	4	0.00
2022/01/06 18:15	536	4	0.00
2022/01/06 18:20	420	4	0.00
2022/01/06 18:25	511	4	0.00
2022/01/06 18:30	511	4	0.00
2022/01/06 18:35	536	4	0.00
2022/01/06 18:40	542	4	0.00
2022/01/06 18:45	522	4	0.00
2022/01/06 18:50	500	4	0.00
2022/01/06 18:55	452	4	0.00
2022/01/06 19:00	502	4	0.00
2022/01/06 19:05	556	4	0.00
2022/01/06 19:10	519	4	0.00
2022/01/06 19:15	535	4	0.00
2022/01/06 19:20	530	4	0.00
2022/01/06 19:25	548	4	0.00
2022/01/06 19:30	500	4	0.00
2022/01/06 19:35	483	4	0.00
2022/01/06 19:40	491	4	0.00
2022/01/06 19:45	491	4	0.00
2022/01/06 19:50	452	4	0.00
2022/01/06 19:55	467	4	0.00
2022/01/06 20:00	395	4	0.00
2022/01/06 20:05	437	4	0.00
2022/01/06 20:10	430	4	0.00
2022/01/06 20:15	429	4	0.00
2022/01/06 20:20	447	4	0.00
2022/01/06 20:25	471	4	0.00
2022/01/06 20:30	417	4	0.00
2022/01/06 20:35	455	4	0.00
2022/01/06 20:40	407	4	0.00
2022/01/06 20:45	451	4	0.00
2022/01/06 20:50	413	4	0.00
2022/01/06 20:55	407	4	0.00
2022/01/06 21:00	407	4	0.00
2022/01/06 21:05	394	4	0.00
2022/01/06 21:10	402	4	0.00
2022/01/06 21:15	389	4	0.00
2022/01/06 21:20	409	4	0.00
2022/01/06 21:25	388	4	0.00
2022/01/06 21:30	341	4	0.00
2022/01/06 21:35	375	4	0.00
2022/01/06 21:40	365	4	0.00
2022/01/06 21:45	332	4	0.00
2022/01/06 21:50	347	4	0.00
2022/01/06 21:55	336	4	0.00
2022/01/06 22:00	316	4	0.00
2022/01/06 22:05	333	4	0.00
2022/01/06 22:10	330	4	0.00
2022/01/06 22:15	327	4	0.00
2022/01/06 22:20	320	4	0.00
2022/01/06 22:25	310	4	0.00
2022/01/06 22:30	308	4	0.00
2022/01/06 22:35	285	4	0.00
2022/01/06 22:40	294	4	0.00
2022/01/06 22:45	280	4	0.00
2022/01/06 22:50	244	4	0.00
2022/01/06 22:55	238	4	0.00
2022/01/06 23:00	237	4	0.00
2022/01/06 23:05	232	4	0.00
2022/01/06 23:10	242	4	0.00
2022/01/06 23:15	243	4	0.00
2022/01/06 23:20	224	4	0.00
2022/01/06 23:25	214	4	0.00
2022/01/06 23:30	220	4	0.00
2022/01/06 23:35	207	4	0.00
2022/01/06 23:40	208	4	0.00
2022/01/06 23:45	190	4	0.00
2022/01/06 23:50	180	4	0.00
2022/01/06 23:55	156	4	0.00
2022/02/06 00:00	240	4	100.00
2022/02/06 00:05	240	4	100.00
2022/02/06 00:10	240	4	100.00
2022/02/06 00:15	240	4	100.00
2022/02/06 00:20	240	4	100.00
2022/02/06 00:25	240	4	100.00
2022/02/06 00:30	240	4	100.00
2022/02/06 00:35	240	4	100.00
2022/02/06 00:40	240	4	100.00
2022/02/06 00:45	240	4	100.00
2022/02/06 00:50	240	4	100.00
2022/02/06 00:55	240	4	100.00
2022/02/06 01:00	114	4	100.00
2022/02/06 01:05	78	4	100.00
2022/02/06 01:10	80	4	100.00
2022/02/06 01:15	80	4	100.00
2022/02/06 01:20	80	4	100.00
2022/02/06 01:25	80	4	100.00
2022/02/06 01:30	80	4	100.00
2022/02/06 01:35	80	4	100.00
2022/02/06 01:40	80	4	100.00
2022/02/06 01:45	80	4	100.00
2022/02/06 01:50	80	4	100.00
2022/02/06 01:55	80	4	100.00
2022/02/06 02:00	80	4	100.00
2022/02/06 02:05	80	4	100.00
2022/02/06 02:10	80	4	100.00
2022/02/06 02:15	80	4	100.00
2022/02/06 02:20	80	4	100.00
2022/02/06 02:25	80	4	100.00
2022/02/06 02:30	80	4	100.00
2022/02/06 02:35	80	4	100.00
2022/02/06 02:40	80	4	100.00
2022/02/06 02:45	80	4	100.00
2022/02/06 02:50	80	4	100.00
2022/02/06 02:55	80	4	100.00
2022/02/06 03:00	80	4	100.00
2022/02/06 03:05	80	4	100.00
2022/02/06 03:10	80	4	100.00
2022/02/06 03:15	80	4	100.00
2022/02/06 03:20	80	4	100.00
2022/02/06 03:25	80	4	100.00
2022/02/06 03:30	80	4	100.00
2022/02/06 03:35	80	4	100.00
2022/02/06 03:40	80	4	100.00
2022/02/06 03:45	80	4	100.00
2022/02/06 03:50	80	4	100.00
2022/02/06 03:55	80	4	100.00
2022/02/06 04:00	80	4	100.00
2022/02/06 04:05	80	4	100.00
2022/02/06 04:10	80	4	100.00
2022/02/06 04:15	80	4	100.00
2022/02/06 04:20	80	4	100.00
2022/02/06 04:25	80	4	100.00
2022/02/06 04:30	80	4	100.00
2022/02/06 04:35	80	4	100.00
2022/02/06 04:40	80	4	100.00
2022/02/06 04:45	80	4	100.00
2022/02/06 04:50	80	4	100.00
2022/02/06 04:55	80	4	100.00
2022/02/06 05:00	80	4	100.00
2022/02/06 05:05	80	4	100.00
2022/02/06 05:10	80	4	100.00
2022/02/06 05:15	80	4	100.00
2022/02/06 05:20	80	4	100.00
2022/02/06 05:25	80	4	100.00
2022/02/06 05:30	80	4	100.00
2022/02/06 05:35	80	4	100.00
2022/02/06 05:40	80	4	100.00
2022/02/06 05:45	80	4	100.00
2022/02/06 05:50	80	4	100.00
2022/02/06 05:55	80	4	100.00
2022/02/06 06:00	80	4	100.00
2022/02/06 06:05	80	4	100.00
2022/02/06 06:10	80	4	100.00
2022/02/06 06:15	80	4	100.00
2022/02/06 06:20	80	4	100.00
2022/02/06 06:25	399	4	0.00
2022/02/06 06:30	428	4	0.00
2022/02/06 06:35	383	4	0.00
2022/02/06 06:40	80	4	100.00
2022/02/06 06:45	428	4	0.00
2022/02/06 06:50	385	4	0.00
2022/02/06 06:55	436	4	0.00
2022/02/06 07:00	426	4	0.00
2022/02/06 07:05	462	4	0.00
2022/02/06 07:10	446	4	0.00
2022/02/06 07:15	507	4	0.00
2022/02/06 07:20	535	4	0.00
2022/02/06 07:25	573	4	0.00
2022/02/06 07:30	528	4	0.00
2022/02/06 07:35	533	4	0.00
2022/02/06 07:40	562	4	0.00
2022/02/06 07:45	592	4	0.00
2022/02/06 07:50	577	4	0.00
2022/02/06 07:55	545	4	0.00
2022/02/06 08:00	550	4	0.00
2022/02/06 08:05	540	4	0.00
2022/02/06 08:10	516	4	0.00
2022/02/06 08:15	544	4	0.00
2022/02/06 08:20	507	4	100.00
2022/02/06 08:25	441	4	100.00
2022/02/06 08:30	482	4	100.00
2022/02/06 08:35	500	4	100.00
2022/02/06 08:40	523	4	100.00
2022/02/06 08:45	494	4	100.00
2022/02/06 08:50	511	4	100.00
2022/02/06 08:55	521	4	100.00
2022/02/06 09:00	470	4	100.00
2022/02/06 09:05	469	4	100.00
2022/02/06 09:10	460	4	100.00
2022/02/06 09:15	429	4	100.00
2022/02/06 09:20	545	4	100.00
2022/02/06 09:25	361	4	100.00
2022/02/06 09:30	452	4	100.00
2022/02/06 09:35	470	4	100.00
2022/02/06 09:40	342	4	100.00
2022/02/06 09:45	356	4	100.00
2022/02/06 09:50	378	4	100.00
2022/02/06 09:55	397	4	100.00
2022/02/06 10:00	460	4	100.00
2022/02/06 10:05	430	4	100.00
2022/02/06 10:10	410	4	100.00
2022/02/06 10:15	476	4	100.00
2022/02/06 10:20	527	4	100.00
2022/02/06 10:25	500	4	100.00
2022/02/06 10:30	547	4	100.00
2022/02/06 10:35	640	4	100.00
2022/02/06 10:40	470	4	100.00
2022/02/06 10:45	420	4	100.00
2022/02/06 10:50	420	4	100.00
2022/02/06 10:55	501	4	100.00
2022/02/06 11:00	540	4	100.00
2022/02/06 11:05	460	4	100.00
2022/02/06 11:10	496	4	100.00
2022/02/06 11:15	570	4	100.00
2022/02/06 11:20	543	4	100.00
2022/02/06 11:25	510	4	100.00
2022/02/06 11:30	410	4	100.00
2022/02/06 11:35	410	4	100.00
2022/02/06 11:40	480	4	100.00
2022/02/06 11:45	482	4	100.00
2022/02/06 11:50	340	4	100.00
2022/02/06 11:55	371	4	100.00
2022/02/06 12:00	480	4	100.00
2022/02/06 12:05	484	4	100.00
2022/02/06 12:10	520	4	100.00
2022/02/06 12:15	520	4	100.00
2022/02/06 12:20	403	4	100.00
2022/02/06 12:25	390	4	100.00
2022/02/06 12:30	474	4	100.00
2022/02/06 12:35	540	4	100.00
2022/02/06 12:40	505	4	100.00
2022/02/06 12:45	460	4	100.00
2022/02/06 12:50	460	4	100.00
2022/02/06 12:55	508	4	100.00
2022/02/06 13:00	620	4	100.00
2022/02/06 13:05	620	4	100.00
2022/02/06 13:10	620	4	100.00
2022/02/06 13:15	613	4	100.00
2022/02/06 13:20	550	4	100.00
2022/02/06 13:25	563	4	100.00
2022/02/06 13:30	590	4	100.00
2022/02/06 13:35	590	4	100.00
2022/02/06 13:40	537	4	100.00
2022/02/06 13:45	470	4	100.00
2022/02/06 13:50	470	4	100.00
2022/02/06 13:55	476	4	100.00
2022/02/06 14:00	480	4	100.00
2022/02/06 14:05	480	4	100.00
2022/02/06 14:10	454	4	100.00
2022/02/06 14:15	440	4	100.00
2022/02/06 14:20	448	4	100.00
2022/02/06 14:25	480	4	100.00
2022/02/06 14:30	480	4	100.00
2022/02/06 14:35	542	4	100.00
2022/02/06 14:40	560	4	100.00
2022/02/06 14:45	560	4	100.00
2022/02/06 14:50	540	4	100.00
2022/02/06 14:55	540	4	100.00
2022/02/06 15:00	538	4	100.00
2022/02/06 15:05	520	4	100.00
2022/02/06 15:10	520	4	100.00
2022/02/06 15:15	525	4	100.00
2022/02/06 15:20	540	4	100.00
2022/02/06 15:25	529	4	100.00
2022/02/06 15:30	430	4	100.00
2022/02/06 15:35	430	4	100.00
2022/02/06 15:40	477	4	100.00
2022/02/06 15:45	500	4	100.00
2022/02/06 15:50	503	4	100.00
2022/02/06 15:55	500	4	100.00
2022/02/06 16:00	500	4	100.00
2022/02/06 16:05	483	4	100.00
2022/02/06 16:10	470	4	100.00
2022/02/06 16:15	470	4	100.00
2022/02/06 16:20	586	4	100.00
2022/02/06 16:25	600	4	100.00
2022/02/06 16:30	595	4	100.00
2022/02/06 16:35	520	4	100.00
2022/02/06 16:40	520	4	100.00
2022/02/06 16:45	522	4	100.00
2022/02/06 16:50	540	4	100.00
2022/02/06 16:55	540	4	100.00
2022/02/06 17:00	547	4	100.00
2022/02/06 17:05	580	4	100.00
2022/02/06 17:10	580	4	100.00
2022/02/06 17:15	579	4	100.00
2022/02/06 17:20	530	4	100.00
2022/02/06 17:25	530	4	100.00
2022/02/06 17:30	500	4	100.00
2022/02/06 17:35	390	4	100.00
2022/02/06 17:40	390	4	100.00
2022/02/06 17:45	522	4	100.00
2022/02/06 17:50	560	4	100.00
2022/02/06 17:55	560	4	100.00
2022/02/06 18:00	560	4	100.00
2022/02/06 18:05	560	4	100.00
2022/02/06 18:10	560	4	100.00
2022/02/06 18:15	560	4	100.00
2022/02/06 18:20	560	4	100.00
2022/02/06 18:25	560	4	100.00
2022/02/06 18:30	560	4	100.00
2022/02/06 18:35	560	4	100.00
2022/02/06 18:40	560	4	100.00
2022/02/06 18:45	560	4	100.00
2022/02/06 18:50	578	4	100.00
2022/02/06 18:55	580	4	100.00
2022/02/06 19:00	580	4	100.00
2022/02/06 19:05	580	4	100.00
2022/02/06 19:10	580	4	100.00
2022/02/06 19:15	580	4	100.00
2022/02/06 19:20	580	4	100.00
2022/02/06 19:25	580	4	100.00
2022/02/06 19:30	580	4	100.00
2022/02/06 19:35	580	4	100.00
2022/02/06 19:40	580	4	100.00
2022/02/06 19:45	580	4	100.00
2022/02/06 19:50	580	4	100.00
2022/02/06 19:55	580	4	100.00
2022/02/06 20:00	580	4	100.00
2022/02/06 20:05	580	4	100.00
2022/02/06 20:10	580	4	100.00
2022/02/06 20:15	580	4	100.00
2022/02/06 20:20	580	4	100.00
2022/02/06 20:25	580	4	100.00
2022/02/06 20:30	580	4	100.00
2022/02/06 20:35	580	4	100.00
2022/02/06 20:40	580	4	100.00
2022/02/06 20:45	580	4	100.00
2022/02/06 20:50	580	4	100.00
2022/02/06 20:55	580	4	100.00
2022/02/06 21:00	580	4	100.00
2022/02/06 21:05	580	4	100.00
2022/02/06 21:10	580	4	100.00
2022/02/06 21:15	580	4	100.00
2022/02/06 21:20	580	4	100.00
2022/02/06 21:25	580	4	100.00
2022/02/06 21:30	580	4	100.00
2022/02/06 21:35	580	4	100.00
2022/02/06 21:40	580	4	100.00
2022/02/06 21:45	580	4	100.00
2022/02/06 21:50	580	4	100.00
2022/02/06 21:55	580	4	100.00
2022/02/06 22:00	580	4	100.00
2022/02/06 22:05	580	4	100.00
2022/02/06 22:10	580	4	100.00
2022/02/06 22:15	580	4	100.00
2022/02/06 22:20	580	4	100.00
2022/02/06 22:25	580	4	100.00
2022/02/06 22:30	580	4	100.00
2022/02/06 22:35	580	4	100.00
2022/02/06 22:40	580	4	100.00
2022/02/06 22:45	580	4	100.00
2022/02/06 22:50	580	4	100.00
2022/02/06 22:55	580	4	100.00
2022/02/06 23:00	580	4	100.00
2022/02/06 23:05	580	4	100.00
2022/02/06 23:10	580	4	100.00
2022/02/06 23:15	580	4	100.00
2022/02/06 23:20	580	4	100.00
2022/02/06 23:25	580	4	100.00
2022/02/06 23:30	580	4	100.00
2022/02/06 23:35	580	4	100.00
2022/02/06 23:40	580	4	100.00
2022/02/06 23:45	580	4	100.00
2022/02/06 23:50	580	4	100.00
2022/02/06 23:55	580	4	100.00
2022/03/06 00:00	190	4	0.00
2022/03/06 00:05	184	4	0.00
2022/03/06 00:10	196	4	0.00
2022/03/06 00:15	175	4	0.00
2022/03/06 00:20	175	4	0.00
2022/03/06 00:25	153	4	0.00
2022/03/06 00:30	159	4	0.00
2022/03/06 00:35	183	4	0.00
2022/03/06 00:40	131	4	0.00
2022/03/06 00:45	147	4	0.00
2022/03/06 00:50	154	4	0.00
2022/03/06 00:55	119	4	0.00
2022/03/06 01:00	124	4	0.00
2022/03/06 01:05	125	4	0.00
2022/03/06 01:10	126	4	0.00
2022/03/06 01:15	97	4	0.00
2022/03/06 01:20	103	4	0.00
2022/03/06 01:25	101	4	0.00
2022/03/06 01:30	104	4	0.00
2022/03/06 01:35	91	4	0.00
2022/03/06 01:40	97	4	0.00
2022/03/06 01:45	97	4	0.00
2022/03/06 01:50	87	4	0.00
2022/03/06 01:55	81	4	0.00
2022/03/06 02:00	89	4	0.00
2022/03/06 02:05	98	4	0.00
2022/03/06 02:10	94	4	0.00
2022/03/06 02:15	89	4	0.00
2022/03/06 02:20	100	4	0.00
2022/03/06 02:25	109	4	0.00
2022/03/06 02:30	91	4	0.00
2022/03/06 02:35	81	4	0.00
2022/03/06 02:40	72	4	0.00
2022/03/06 02:45	75	4	0.00
2022/03/06 02:50	94	4	0.00
2022/03/06 02:55	84	4	0.00
2022/03/06 03:00	81	4	0.00
2022/03/06 03:05	77	4	0.00
2022/03/06 03:10	81	4	0.00
2022/03/06 03:15	82	4	0.00
2022/03/06 03:20	75	4	0.00
2022/03/06 03:25	76	4	0.00
2022/03/06 03:30	87	4	0.00
2022/03/06 03:35	113	4	0.00
2022/03/06 03:40	109	4	0.00
2022/03/06 03:45	98	4	0.00
2022/03/06 03:50	97	4	0.00
2022/03/06 03:55	105	4	0.00
2022/03/06 04:00	98	4	0.00
2022/03/06 04:05	95	4	0.00
2022/03/06 04:10	108	4	0.00
2022/03/06 04:15	113	4	0.00
2022/03/06 04:20	110	4	0.00
2022/03/06 04:25	141	4	0.00
2022/03/06 04:30	125	4	0.00
2022/03/06 04:35	143	4	0.00
2022/03/06 04:40	134	4	0.00
2022/03/06 04:45	139	4	0.00
2022/03/06 04:50	168	4	0.00
2022/03/06 04:55	171	4	0.00
2022/03/06 05:00	186	4	0.00
2022/03/06 05:05	162	4	0.00
2022/03/06 05:10	165	4	0.00
2022/03/06 05:15	177	4	0.00
2022/03/06 05:20	245	4	0.00
2022/03/06 05:25	233	4	0.00
2022/03/06 05:30	247	4	0.00
2022/03/06 05:35	273	4	0.00
2022/03/06 05:40	305	4	0.00
2022/03/06 05:45	297	4	0.00
2022/03/06 05:50	284	4	0.00
2022/03/06 05:55	294	4	0.00
2022/03/06 06:00	278	4	0.00
2022/03/06 06:05	315	4	0.00
2022/03/06 06:10	330	4	0.00
2022/03/06 06:15	341	4	0.00
2022/03/06 06:20	377	4	0.00
2022/03/06 06:25	403	4	0.00
2022/03/06 06:30	423	4	0.00
2022/03/06 06:35	449	4	0.00
2022/03/06 06:40	422	4	0.00
2022/03/06 06:45	449	4	0.00
2022/03/06 06:50	446	4	0.00
2022/03/06 06:55	413	4	0.00
2022/03/06 07:00	418	4	0.00
2022/03/06 07:05	414	4	0.00
2022/03/06 07:10	454	4	0.00
2022/03/06 07:15	499	4	0.00
2022/03/06 07:20	512	4	0.00
2022/03/06 07:25	538	4	0.00
2022/03/06 07:30	485	4	0.00
2022/03/06 07:35	510	4	0.00
2022/03/06 07:40	515	4	0.00
2022/03/06 07:45	565	4	0.00
2022/03/06 07:50	554	4	0.00
2022/03/06 07:55	550	4	0.00
2022/03/06 08:00	516	4	0.00
2022/03/06 08:05	522	4	0.00
2022/03/06 08:10	518	4	0.00
2022/03/06 08:15	532	4	0.00
2022/03/06 08:20	536	4	0.00
2022/03/06 08:25	506	4	0.00
2022/03/06 08:30	534	4	0.00
2022/03/06 08:35	527	4	0.00
2022/03/06 08:40	490	4	0.00
2022/03/06 08:45	505	4	0.00
2022/03/06 08:50	499	4	0.00
2022/03/06 08:55	510	4	0.00
2022/03/06 09:00	481	4	0.00
2022/03/06 09:05	535	4	0.00
2022/03/06 09:10	490	4	0.00
2022/03/06 09:15	534	4	0.00
2022/03/06 09:20	506	4	0.00
2022/03/06 09:25	525	4	0.00
2022/03/06 09:30	533	4	0.00
2022/03/06 09:35	509	4	0.00
2022/03/06 09:40	538	4	0.00
2022/03/06 09:45	560	4	0.00
2022/03/06 09:50	555	4	0.00
2022/03/06 09:55	572	4	0.00
2022/03/06 10:00	481	4	0.00
2022/03/06 10:05	523	4	0.00
2022/03/06 10:10	543	4	0.00
2022/03/06 10:15	509	4	0.00
2022/03/06 10:20	477	4	0.00
2022/03/06 10:25	528	4	0.00
2022/03/06 10:30	537	4	0.00
2022/03/06 10:35	506	4	0.00
2022/03/06 10:40	508	4	0.00
2022/03/06 10:45	493	4	0.00
2022/03/06 10:50	476	4	0.00
2022/03/06 10:55	486	4	0.00
2022/03/06 11:00	492	4	0.00
2022/03/06 11:05	480	4	0.00
2022/03/06 11:10	499	4	0.00
2022/03/06 11:15	489	4	0.00
2022/03/06 11:20	489	4	0.00
2022/03/06 11:25	496	4	0.00
2022/03/06 11:30	519	4	0.00
2022/03/06 11:35	490	4	0.00
2022/03/06 11:40	522	4	0.00
2022/03/06 11:45	502	4	0.00
2022/03/06 11:50	494	4	0.00
2022/03/06 11:55	515	4	0.00
2022/03/06 12:00	493	4	0.00
2022/03/06 12:05	513	4	0.00
2022/03/06 12:10	531	4	0.00
2022/03/06 12:15	541	4	0.00
2022/03/06 12:20	551	4	0.00
2022/03/06 12:25	514	4	0.00
2022/03/06 12:30	533	4	0.00
2022/03/06 12:35	530	4	0.00
2022/03/06 12:40	511	4	0.00
2022/03/06 12:45	554	4	0.00
2022/03/06 12:50	480	4	0.00
2022/03/06 12:55	453	4	0.00
2022/03/06 13:00	544	4	0.00
2022/03/06 13:05	522	4	0.00
2022/03/06 13:10	531	4	0.00
2022/03/06 13:15	483	4	0.00
2022/03/06 13:20	515	4	0.00
2022/03/06 13:25	525	4	0.00
2022/03/06 13:30	487	4	0.00
2022/03/06 13:35	540	4	0.00
2022/03/06 13:40	451	4	0.00
2022/03/06 13:45	510	4	0.00
2022/03/06 13:50	511	4	0.00
2022/03/06 13:55	522	4	0.00
2022/03/06 14:00	500	4	0.00
2022/03/06 14:05	506	4	0.00
2022/03/06 14:10	489	4	0.00
2022/03/06 14:15	521	4	0.00
2022/03/06 14:20	495	4	0.00
2022/03/06 14:25	537	4	0.00
2022/03/06 14:30	516	4	0.00
2022/03/06 14:35	507	4	0.00
2022/03/06 14:40	444	4	0.00
2022/03/06 14:45	509	4	0.00
2022/03/06 14:50	503	4	0.00
2022/03/06 14:55	492	4	0.00
2022/03/06 15:00	497	4	0.00
2022/03/06 15:05	498	4	0.00
2022/03/06 15:10	518	4	0.00
2022/03/06 15:15	492	4	0.00
2022/03/06 15:20	520	4	0.00
2022/03/06 15:25	511	4	0.00
2022/03/06 15:30	465	4	0.00
2022/03/06 15:35	513	4	0.00
2022/03/06 15:40	456	4	0.00
2022/03/06 15:45	498	4	0.00
2022/03/06 15:50	482	4	0.00
2022/03/06 15:55	521	4	0.00
2022/03/06 16:00	498	4	0.00
2022/03/06 16:05	502	4	0.00
2022/03/06 16:10	527	4	0.00
2022/03/06 16:15	536	4	0.00
2022/03/06 16:20	514	4	0.00
2022/03/06 16:25	510	4	0.00
2022/03/06 16:30	498	4	0.00
2022/03/06 16:35	517	4	0.00
2022/03/06 16:40	481	4	0.00
2022/03/06 16:45	497	4	0.00
2022/03/06 16:50	510	4	0.00
2022/03/06 16:55	528	4	0.00
2022/03/06 17:00	504	4	0.00
2022/03/06 17:05	546	4	0.00
2022/03/06 17:10	480	4	0.00
2022/03/06 17:15	503	4	0.00
2022/03/06 17:20	495	4	0.00
2022/03/06 17:25	506	4	0.00
2022/03/06 17:30	532	4	0.00
2022/03/06 17:35	527	4	0.00
2022/03/06 17:40	525	4	0.00
2022/03/06 17:45	499	4	0.00
2022/03/06 17:50	510	4	0.00
2022/03/06 17:55	515	4	0.00
2022/03/06 18:00	549	4	0.00
2022/03/06 18:05	529	4	0.00
2022/03/06 18:10	520	4	0.00
2022/03/06 18:15	522	4	0.00
2022/03/06 18:20	519	4	0.00
2022/03/06 18:25	531	4	0.00
2022/03/06 18:30	501	4	0.00
2022/03/06 18:35	528	4	0.00
2022/03/06 18:40	517	4	0.00
2022/03/06 18:45	523	4	0.00
2022/03/06 18:50	530	4	0.00
2022/03/06 18:55	518	4	0.00
2022/03/06 19:00	514	4	0.00
2022/03/06 19:05	524	4	0.00
2022/03/06 19:10	504	4	0.00
2022/03/06 19:15	530	4	0.00
2022/03/06 19:20	464	4	0.00
2022/03/06 19:25	468	4	0.00
2022/03/06 19:30	533	4	0.00
2022/03/06 19:35	487	4	0.00
2022/03/06 19:40	493	4	0.00
2022/03/06 19:45	528	4	0.00
2022/03/06 19:50	512	4	0.00
2022/03/06 19:55	502	4	0.00
2022/03/06 20:00	518	4	0.00
2022/03/06 20:05	500	4	0.00
2022/03/06 20:10	511	4	0.00
2022/03/06 20:15	501	4	0.00
2022/03/06 20:20	520	4	0.00
2022/03/06 20:25	508	4	0.00
2022/03/06 20:30	475	4	0.00
2022/03/06 20:35	484	4	0.00
2022/03/06 20:40	469	4	0.00
2022/03/06 20:45	444	4	0.00
2022/03/06 20:50	458	4	0.00
2022/03/06 20:55	462	4	0.00
2022/03/06 21:00	428	4	0.00
2022/03/06 21:05	489	4	0.00
2022/03/06 21:10	458	4	0.00
2022/03/06 21:15	476	4	0.00
2022/03/06 21:20	462	4	0.00
2022/03/06 21:25	476	4	0.00
2022/03/06 21:30	517	4	0.00
2022/03/06 21:35	493	4	0.00
2022/03/06 21:40	462	4	0.00
2022/03/06 21:45	440	4	0.00
2022/03/06 21:50	437	4	0.00
2022/03/06 21:55	423	4	0.00
2022/03/06 22:00	421	4	0.00
2022/03/06 22:05	412	4	0.00
2022/03/06 22:10	434	4	0.00
2022/03/06 22:15	451	4	0.00
2022/03/06 22:20	430	4	0.00
2022/03/06 22:25	451	4	0.00
2022/03/06 22:30	427	4	0.00
2022/03/06 22:35	425	4	0.00
2022/03/06 22:40	432	4	0.00
2022/03/06 22:45	427	4	0.00
2022/03/06 22:50	381	4	0.00
2022/03/06 22:55	400	4	0.00
2022/03/06 23:00	336	4	0.00
2022/03/06 23:05	346	4	0.00
2022/03/06 23:10	358	4	0.00
2022/03/06 23:15	408	4	0.00
2022/03/06 23:20	364	4	0.00
2022/03/06 23:25	340	4	0.00
2022/03/06 23:30	316	4	0.00
2022/03/06 23:35	295	4	0.00
2022/03/06 23:40	292	4	0.00
2022/03/06 23:45	292	4	0.00
2022/03/06 23:50	288	4	0.00
2022/03/06 23:55	279	4	0.00
2022/04/06 00:00	289	4	0.00
2022/04/06 00:05	339	4	0.00
2022/04/06 00:10	320	4	0.00
2022/04/06 00:15	290	4	0.00
2022/04/06 00:20	265	4	0.00
2022/04/06 00:25	244	4	0.00
2022/04/06 00:30	294	4	0.00
2022/04/06 00:35	249	4	0.00
2022/04/06 00:40	237	4	0.00
2022/04/06 00:45	222	4	0.00
2022/04/06 00:50	218	4	0.00
2022/04/06 00:55	225	4	0.00
2022/04/06 01:00	218	4	0.00
2022/04/06 01:05	195	4	0.00
2022/04/06 01:10	203	4	0.00
2022/04/06 01:15	207	4	0.00
2022/04/06 01:20	179	4	0.00
2022/04/06 01:25	178	4	0.00
2022/04/06 01:30	169	4	0.00
2022/04/06 01:35	162	4	0.00
2022/04/06 01:40	153	4	0.00
2022/04/06 01:45	165	4	0.00
2022/04/06 01:50	152	4	0.00
2022/04/06 01:55	153	4	0.00
2022/04/06 02:00	151	4	0.00
2022/04/06 02:05	147	4	0.00
2022/04/06 02:10	135	4	0.00
2022/04/06 02:15	144	4	0.00
2022/04/06 02:20	136	4	0.00
2022/04/06 02:25	136	4	0.00
2022/04/06 02:30	139	4	0.00
2022/04/06 02:35	131	4	0.00
2022/04/06 02:40	135	4	0.00
2022/04/06 02:45	112	4	0.00
2022/04/06 02:50	119	4	0.00
2022/04/06 02:55	103	4	0.00
2022/04/06 03:00	115	4	0.00
2022/04/06 03:05	121	4	0.00
2022/04/06 03:10	124	4	0.00
2022/04/06 03:15	101	4	0.00
2022/04/06 03:20	114	4	0.00
2022/04/06 03:25	103	4	0.00
2022/04/06 03:30	109	4	0.00
2022/04/06 03:35	121	4	0.00
2022/04/06 03:40	108	4	0.00
2022/04/06 03:45	110	4	0.00
2022/04/06 03:50	95	4	0.00
2022/04/06 03:55	103	4	0.00
2022/04/06 04:00	96	4	0.00
2022/04/06 04:05	98	4	0.00
2022/04/06 04:10	110	4	0.00
2022/04/06 04:15	94	4	0.00
2022/04/06 04:20	106	4	0.00
2022/04/06 04:25	93	4	0.00
2022/04/06 04:30	113	4	0.00
2022/04/06 04:35	133	4	0.00
2022/04/06 04:40	135	4	0.00
2022/04/06 04:45	134	4	0.00
2022/04/06 04:50	131	4	0.00
2022/04/06 04:55	126	4	0.00
2022/04/06 05:00	147	4	0.00
2022/04/06 05:05	155	4	0.00
2022/04/06 05:10	156	4	0.00
2022/04/06 05:15	155	4	0.00
2022/04/06 05:20	178	4	0.00
2022/04/06 05:25	189	4	0.00
2022/04/06 05:30	191	4	0.00
2022/04/06 05:35	211	4	0.00
2022/04/06 05:40	210	4	0.00
2022/04/06 05:45	205	4	0.00
2022/04/06 05:50	228	4	0.00
2022/04/06 05:55	257	4	0.00
2022/04/06 06:00	239	4	0.00
2022/04/06 06:05	241	4	0.00
2022/04/06 06:10	265	4	0.00
2022/04/06 06:15	294	4	0.00
2022/04/06 06:20	302	4	0.00
2022/04/06 06:25	320	4	0.00
2022/04/06 06:30	325	4	0.00
2022/04/06 06:35	355	4	0.00
2022/04/06 06:40	327	4	0.00
2022/04/06 06:45	353	4	0.00
2022/04/06 06:50	384	4	0.00
2022/04/06 06:55	331	4	0.00
2022/04/06 07:00	351	4	0.00
2022/04/06 07:05	362	4	0.00
2022/04/06 07:10	369	4	0.00
2022/04/06 07:15	383	4	0.00
2022/04/06 07:20	419	4	0.00
2022/04/06 07:25	417	4	0.00
2022/04/06 07:30	436	4	0.00
2022/04/06 07:35	449	4	0.00
2022/04/06 07:40	492	4	0.00
2022/04/06 07:45	483	4	0.00
2022/04/06 07:50	472	4	0.00
2022/04/06 07:55	496	4	0.00
2022/04/06 08:00	492	4	0.00
2022/04/06 08:05	466	4	0.00
2022/04/06 08:10	473	4	0.00
2022/04/06 08:15	500	4	0.00
2022/04/06 08:20	507	4	0.00
2022/04/06 08:25	550	4	0.00
2022/04/06 08:30	532	4	0.00
2022/04/06 08:35	496	4	0.00
2022/04/06 08:40	587	4	0.00
2022/04/06 08:45	590	4	0.00
2022/04/06 08:50	566	4	0.00
2022/04/06 08:55	558	4	0.00
2022/04/06 09:00	540	4	0.00
2022/04/06 09:05	546	4	0.00
2022/04/06 09:10	531	4	0.00
2022/04/06 09:15	569	4	0.00
2022/04/06 09:20	573	4	0.00
2022/04/06 09:25	564	4	0.00
2022/04/06 09:30	590	4	0.00
2022/04/06 09:35	565	4	0.00
2022/04/06 09:40	583	4	0.00
2022/04/06 09:45	578	4	0.00
2022/04/06 09:50	589	4	0.00
2022/04/06 09:55	570	4	0.00
2022/04/06 10:00	595	4	0.00
2022/04/06 10:05	572	4	0.00
2022/04/06 10:10	541	4	0.00
2022/04/06 10:15	541	4	0.00
2022/04/06 10:20	542	4	0.00
2022/04/06 10:25	552	4	0.00
2022/04/06 10:30	553	4	0.00
2022/04/06 10:35	550	4	0.00
2022/04/06 10:40	557	4	0.00
2022/04/06 10:45	496	4	0.00
2022/04/06 10:50	447	4	0.00
2022/04/06 10:55	444	4	0.00
2022/04/06 11:00	488	4	0.00
2022/04/06 11:05	452	4	0.00
2022/04/06 11:10	445	4	0.00
2022/04/06 11:15	458	4	0.00
2022/04/06 11:20	466	4	0.00
2022/04/06 11:25	477	4	0.00
2022/04/06 11:30	482	4	0.00
2022/04/06 11:35	493	4	0.00
2022/04/06 11:40	527	4	0.00
2022/04/06 11:45	535	4	0.00
2022/04/06 11:50	503	4	0.00
2022/04/06 11:55	493	4	0.00
2022/04/06 12:00	521	4	0.00
2022/04/06 12:05	499	4	0.00
2022/04/06 12:10	516	4	0.00
2022/04/06 12:15	504	4	0.00
2022/04/06 12:20	542	4	0.00
2022/04/06 12:25	496	4	0.00
2022/04/06 12:30	490	4	0.00
2022/04/06 12:35	504	4	0.00
2022/04/06 12:40	503	4	0.00
2022/04/06 12:45	516	4	0.00
2022/04/06 12:50	506	4	0.00
2022/04/06 12:55	518	4	0.00
2022/04/06 13:00	519	4	0.00
2022/04/06 13:05	526	4	0.00
2022/04/06 13:10	485	4	0.00
2022/04/06 13:15	537	4	0.00
2022/04/06 13:20	520	4	0.00
2022/04/06 13:25	544	4	0.00
2022/04/06 13:30	548	4	0.00
2022/04/06 13:35	523	4	0.00
2022/04/06 13:40	554	4	0.00
2022/04/06 13:45	542	4	0.00
2022/04/06 13:50	522	4	0.00
2022/04/06 13:55	549	4	0.00
2022/04/06 14:00	515	4	0.00
2022/04/06 14:05	511	4	0.00
2022/04/06 14:10	526	4	0.00
2022/04/06 14:15	517	4	0.00
2022/04/06 14:20	526	4	0.00
2022/04/06 14:25	517	4	0.00
2022/04/06 14:30	534	4	0.00
2022/04/06 14:35	525	4	0.00
2022/04/06 14:40	525	4	0.00
2022/04/06 14:45	539	4	0.00
2022/04/06 14:50	516	4	0.00
2022/04/06 14:55	535	4	0.00
2022/04/06 15:00	502	4	0.00
2022/04/06 15:05	520	4	0.00
2022/04/06 15:10	546	4	0.00
2022/04/06 15:15	504	4	0.00
2022/04/06 15:20	525	4	0.00
2022/04/06 15:25	493	4	0.00
2022/04/06 15:30	542	4	0.00
2022/04/06 15:35	534	4	0.00
2022/04/06 15:40	517	4	0.00
2022/04/06 15:45	519	4	0.00
2022/04/06 15:50	548	4	0.00
2022/04/06 15:55	534	4	0.00
2022/04/06 16:00	543	4	0.00
2022/04/06 16:05	526	4	0.00
2022/04/06 16:10	486	4	0.00
2022/04/06 16:15	487	4	0.00
2022/04/06 16:20	487	4	0.00
2022/04/06 16:25	496	4	0.00
2022/04/06 16:30	495	4	0.00
2022/04/06 16:35	523	4	0.00
2022/04/06 16:40	506	4	0.00
2022/04/06 16:45	452	4	0.00
2022/04/06 16:50	463	4	0.00
2022/04/06 16:55	471	4	0.00
2022/04/06 17:00	452	4	0.00
2022/04/06 17:05	474	4	0.00
2022/04/06 17:10	544	4	0.00
2022/04/06 17:15	554	4	0.00
2022/04/06 17:20	480	4	0.00
2022/04/06 17:25	484	4	0.00
2022/04/06 17:30	503	4	0.00
2022/04/06 17:35	468	4	0.00
2022/04/06 17:40	496	4	0.00
2022/04/06 17:45	499	4	0.00
2022/04/06 17:50	503	4	0.00
2022/04/06 17:55	539	4	0.00
2022/04/06 18:00	504	4	0.00
2022/04/06 18:05	554	4	0.00
2022/04/06 18:10	512	4	0.00
2022/04/06 18:15	479	4	0.00
2022/04/06 18:20	485	4	0.00
2022/04/06 18:25	537	4	0.00
2022/04/06 18:30	511	4	0.00
2022/04/06 18:35	495	4	0.00
2022/04/06 18:40	532	4	0.00
2022/04/06 18:45	483	4	0.00
2022/04/06 18:50	500	4	0.00
2022/04/06 18:55	477	4	0.00
2022/04/06 19:00	474	4	0.00
2022/04/06 19:05	437	4	0.00
2022/04/06 19:10	451	4	0.00
2022/04/06 19:15	484	4	0.00
2022/04/06 19:20	467	4	0.00
2022/04/06 19:25	432	4	0.00
2022/04/06 19:30	460	4	0.00
2022/04/06 19:35	469	4	0.00
2022/04/06 19:40	493	4	0.00
2022/04/06 19:45	520	4	0.00
2022/04/06 19:50	486	4	0.00
2022/04/06 19:55	509	4	0.00
2022/04/06 20:00	466	4	0.00
2022/04/06 20:05	500	4	0.00
2022/04/06 20:10	490	4	0.00
2022/04/06 20:15	478	4	0.00
2022/04/06 20:20	513	4	0.00
2022/04/06 20:25	488	4	0.00
2022/04/06 20:30	502	4	0.00
2022/04/06 20:35	536	4	0.00
2022/04/06 20:40	479	4	0.00
2022/04/06 20:45	511	4	0.00
2022/04/06 20:50	478	4	0.00
2022/04/06 20:55	494	4	0.00
2022/04/06 21:00	445	4	0.00
2022/04/06 21:05	449	4	0.00
2022/04/06 21:10	430	4	0.00
2022/04/06 21:15	425	4	0.00
2022/04/06 21:20	449	4	0.00
2022/04/06 21:25	425	4	0.00
2022/04/06 21:30	439	4	0.00
2022/04/06 21:35	399	4	0.00
2022/04/06 21:40	449	4	0.00
2022/04/06 21:45	483	4	0.00
2022/04/06 21:50	503	4	0.00
2022/04/06 21:55	483	4	0.00
2022/04/06 22:00	419	4	0.00
2022/04/06 22:05	478	4	0.00
2022/04/06 22:10	442	4	0.00
2022/04/06 22:15	462	4	0.00
2022/04/06 22:20	473	4	0.00
2022/04/06 22:25	500	4	0.00
2022/04/06 22:30	491	4	0.00
2022/04/06 22:35	482	4	0.00
2022/04/06 22:40	490	4	0.00
2022/04/06 22:45	490	4	0.00
2022/04/06 22:50	476	4	0.00
2022/04/06 22:55	486	4	0.00
2022/04/06 23:00	445	4	0.00
2022/04/06 23:05	449	4	0.00
2022/04/06 23:10	453	4	0.00
2022/04/06 23:15	423	4	0.00
2022/04/06 23:20	396	4	0.00
2022/04/06 23:25	413	4	0.00
2022/04/06 23:30	371	4	0.00
2022/04/06 23:35	379	4	0.00
2022/04/06 23:40	371	4	0.00
2022/04/06 23:45	341	4	0.00
2022/04/06 23:50	346	4	0.00
2022/04/06 23:55	355	4	0.00
2022/05/06 00:00	327	4	0.00
2022/05/06 00:05	353	4	0.00
2022/05/06 00:10	333	4	0.00
2022/05/06 00:15	323	4	0.00
2022/05/06 00:20	309	4	0.00
2022/05/06 00:25	309	4	0.00
2022/05/06 00:30	296	4	0.00
2022/05/06 00:35	302	4	0.00
2022/05/06 00:40	256	4	0.00
2022/05/06 00:45	241	4	0.00
2022/05/06 00:50	237	4	0.00
2022/05/06 00:55	244	4	0.00
2022/05/06 01:00	255	4	0.00
2022/05/06 01:05	194	4	0.00
2022/05/06 01:10	226	4	0.00
2022/05/06 01:15	183	4	0.00
2022/05/06 01:20	182	4	0.00
2022/05/06 01:25	182	4	0.00
2022/05/06 01:30	187	4	0.00
2022/05/06 01:35	151	4	0.00
2022/05/06 01:40	157	4	0.00
2022/05/06 01:45	166	4	0.00
2022/05/06 01:50	154	4	0.00
2022/05/06 01:55	141	4	0.00
2022/05/06 02:00	146	4	0.00
2022/05/06 02:05	131	4	0.00
2022/05/06 02:10	134	4	0.00
2022/05/06 02:15	142	4	0.00
2022/05/06 02:20	119	4	0.00
2022/05/06 02:25	126	4	0.00
2022/05/06 02:30	106	4	0.00
2022/05/06 02:35	108	4	0.00
2022/05/06 02:40	110	4	0.00
2022/05/06 02:45	96	4	0.00
2022/05/06 02:50	103	4	0.00
2022/05/06 02:55	99	4	0.00
2022/05/06 03:00	89	4	0.00
2022/05/06 03:05	74	4	0.00
2022/05/06 03:10	85	4	0.00
2022/05/06 03:15	85	4	0.00
2022/05/06 03:20	71	4	0.00
2022/05/06 03:25	72	4	0.00
2022/05/06 03:30	78	4	0.00
2022/05/06 03:35	76	4	0.00
2022/05/06 03:40	82	4	0.00
2022/05/06 03:45	73	4	0.00
2022/05/06 03:50	59	4	0.00
2022/05/06 03:55	65	4	0.00
2022/05/06 04:00	71	4	0.00
2022/05/06 04:05	71	4	0.00
2022/05/06 04:10	61	4	0.00
2022/05/06 04:15	73	4	0.00
2022/05/06 04:20	70	4	0.00
2022/05/06 04:25	66	4	0.00
2022/05/06 04:30	72	4	0.00
2022/05/06 04:35	71	4	0.00
2022/05/06 04:40	88	4	0.00
2022/05/06 04:45	75	4	0.00
2022/05/06 04:50	79	4	0.00
2022/05/06 04:55	71	4	0.00
2022/05/06 05:00	70	4	0.00
2022/05/06 05:05	73	4	0.00
2022/05/06 05:10	78	4	0.00
2022/05/06 05:15	89	4	0.00
2022/05/06 05:20	111	4	0.00
2022/05/06 05:25	85	4	0.00
2022/05/06 05:30	118	4	0.00
2022/05/06 05:35	115	4	0.00
2022/05/06 05:40	114	4	0.00
2022/05/06 05:45	119	4	0.00
2022/05/06 05:50	137	4	0.00
2022/05/06 05:55	131	4	0.00
2022/05/06 06:00	137	4	0.00
2022/05/06 06:05	151	4	0.00
2022/05/06 06:10	144	4	0.00
2022/05/06 06:15	174	4	0.00
2022/05/06 06:20	174	4	0.00
2022/05/06 06:25	190	4	0.00
2022/05/06 06:30	216	4	0.00
2022/05/06 06:35	194	4	0.00
2022/05/06 06:40	211	4	0.00
2022/05/06 06:45	217	4	0.00
2022/05/06 06:50	218	4	0.00
2022/05/06 06:55	244	4	0.00
2022/05/06 07:00	214	4	0.00
2022/05/06 07:05	210	4	0.00
2022/05/06 07:10	223	4	0.00
2022/05/06 07:15	232	4	0.00
2022/05/06 07:20	255	4	0.00
2022/05/06 07:25	241	4	0.00
2022/05/06 07:30	257	4	0.00
2022/05/06 07:35	294	4	0.00
2022/05/06 07:40	304	4	0.00
2022/05/06 07:45	285	4	0.00
2022/05/06 07:50	323	4	0.00
2022/05/06 07:55	316	4	0.00
2022/05/06 08:00	308	4	0.00
2022/05/06 08:05	299	4	0.00
2022/05/06 08:10	306	4	0.00
2022/05/06 08:15	332	4	0.00
2022/05/06 08:20	317	4	0.00
2022/05/06 08:25	348	4	0.00
2022/05/06 08:30	348	4	0.00
2022/05/06 08:35	359	4	0.00
2022/05/06 08:40	366	4	0.00
2022/05/06 08:45	383	4	0.00
2022/05/06 08:50	367	4	0.00
2022/05/06 08:55	350	4	0.00
2022/05/06 09:00	391	4	0.00
2022/05/06 09:05	369	4	0.00
2022/05/06 09:10	385	4	0.00
2022/05/06 09:15	370	4	0.00
2022/05/06 09:20	424	4	0.00
2022/05/06 09:25	454	4	0.00
2022/05/06 09:30	490	4	0.00
2022/05/06 09:35	481	4	0.00
2022/05/06 09:40	446	4	0.00
2022/05/06 09:45	460	4	0.00
2022/05/06 09:50	494	4	0.00
2022/05/06 09:55	486	4	0.00
2022/05/06 10:00	457	4	0.00
2022/05/06 10:05	438	4	0.00
2022/05/06 10:10	486	4	0.00
2022/05/06 10:15	505	4	0.00
2022/05/06 10:20	540	4	0.00
2022/05/06 10:25	466	4	0.00
2022/05/06 10:30	538	4	0.00
2022/05/06 10:35	480	4	0.00
2022/05/06 10:40	546	4	0.00
2022/05/06 10:45	544	4	0.00
2022/05/06 10:50	514	4	0.00
2022/05/06 10:55	527	4	0.00
2022/05/06 11:00	556	4	0.00
2022/05/06 11:05	550	4	0.00
2022/05/06 11:10	555	4	0.00
2022/05/06 11:15	586	4	0.00
2022/05/06 11:20	562	4	0.00
2022/05/06 11:25	507	4	0.00
2022/05/06 11:30	575	4	0.00
2022/05/06 11:35	501	4	0.00
2022/05/06 11:40	576	4	0.00
2022/05/06 11:45	541	4	0.00
2022/05/06 11:50	550	4	0.00
2022/05/06 11:55	538	4	0.00
2022/05/06 12:00	532	4	0.00
2022/05/06 12:05	540	4	0.00
2022/05/06 12:10	577	4	0.00
2022/05/06 12:15	580	4	0.00
2022/05/06 12:20	555	4	0.00
2022/05/06 12:25	587	4	0.00
2022/05/06 12:30	534	4	0.00
2022/05/06 12:35	552	4	0.00
2022/05/06 12:40	564	4	0.00
2022/05/06 12:45	579	4	0.00
2022/05/06 12:50	557	4	0.00
2022/05/06 12:55	570	4	0.00
2022/05/06 13:00	547	4	0.00
2022/05/06 13:05	545	4	0.00
2022/05/06 13:10	567	4	0.00
2022/05/06 13:15	565	4	0.00
2022/05/06 13:20	572	4	0.00
2022/05/06 13:25	546	4	0.00
2022/05/06 13:30	549	4	0.00
2022/05/06 13:35	559	4	0.00
2022/05/06 13:40	567	4	0.00
2022/05/06 13:45	558	4	0.00
2022/05/06 13:50	545	4	0.00
2022/05/06 13:55	576	4	0.00
2022/05/06 14:00	533	4	0.00
2022/05/06 14:05	550	4	0.00
2022/05/06 14:10	527	4	0.00
2022/05/06 14:15	546	4	0.00
2022/05/06 14:20	550	4	0.00
2022/05/06 14:25	564	4	0.00
2022/05/06 14:30	560	4	0.00
2022/05/06 14:35	561	4	0.00
2022/05/06 14:40	509	4	0.00
2022/05/06 14:45	517	4	0.00
2022/05/06 14:50	531	4	0.00
2022/05/06 14:55	521	4	0.00
2022/05/06 15:00	536	4	0.00
2022/05/06 15:05	557	4	0.00
2022/05/06 15:10	516	4	0.00
2022/05/06 15:15	526	4	0.00
2022/05/06 15:20	569	4	0.00
2022/05/06 15:25	558	4	0.00
2022/05/06 15:30	561	4	0.00
2022/05/06 15:35	528	4	0.00
2022/05/06 15:40	549	4	0.00
2022/05/06 15:45	560	4	0.00
2022/05/06 15:50	538	4	0.00
2022/05/06 15:55	535	4	0.00
2022/05/06 16:00	503	4	0.00
2022/05/06 16:05	544	4	0.00
2022/05/06 16:10	509	4	0.00
2022/05/06 16:15	526	4	0.00
2022/05/06 16:20	554	4	0.00
2022/05/06 16:25	535	4	0.00
2022/05/06 16:30	585	4	0.00
2022/05/06 16:35	519	4	0.00
2022/05/06 16:40	541	4	0.00
2022/05/06 16:45	581	4	0.00
2022/05/06 16:50	538	4	0.00
2022/05/06 16:55	567	4	0.00
2022/05/06 17:00	572	4	0.00
2022/05/06 17:05	545	4	0.00
2022/05/06 17:10	548	4	0.00
2022/05/06 17:15	541	4	0.00
2022/05/06 17:20	536	4	0.00
2022/05/06 17:25	562	4	0.00
2022/05/06 17:30	577	4	0.00
2022/05/06 17:35	513	4	0.00
2022/05/06 17:40	546	4	0.00
2022/05/06 17:45	551	4	0.00
2022/05/06 17:50	551	4	0.00
2022/05/06 17:55	558	4	0.00
2022/05/06 18:00	556	4	0.00
2022/05/06 18:05	553	4	0.00
2022/05/06 18:10	531	4	0.00
2022/05/06 18:15	557	4	0.00
2022/05/06 18:20	532	4	0.00
2022/05/06 18:25	513	4	0.00
2022/05/06 18:30	552	4	0.00
2022/05/06 18:35	573	4	0.00
2022/05/06 18:40	529	4	0.00
2022/05/06 18:45	560	4	0.00
2022/05/06 18:50	487	4	0.00
2022/05/06 18:55	538	4	0.00
2022/05/06 19:00	547	4	0.00
2022/05/06 19:05	529	4	0.00
2022/05/06 19:10	512	4	0.00
2022/05/06 19:15	514	4	0.00
2022/05/06 19:20	521	4	0.00
2022/05/06 19:25	495	4	0.00
2022/05/06 19:30	543	4	0.00
2022/05/06 19:35	545	4	0.00
2022/05/06 19:40	547	4	0.00
2022/05/06 19:45	555	4	0.00
2022/05/06 19:50	538	4	0.00
2022/05/06 19:55	486	4	0.00
2022/05/06 20:00	517	4	0.00
2022/05/06 20:05	499	4	0.00
2022/05/06 20:10	396	4	0.00
2022/05/06 20:15	471	4	0.00
2022/05/06 20:20	493	4	0.00
2022/05/06 20:25	493	4	0.00
2022/05/06 20:30	452	4	0.00
2022/05/06 20:35	456	4	0.00
2022/05/06 20:40	485	4	0.00
2022/05/06 20:45	487	4	0.00
2022/05/06 20:50	483	4	0.00
2022/05/06 20:55	485	4	0.00
2022/05/06 21:00	500	4	0.00
2022/05/06 21:05	504	4	0.00
2022/05/06 21:10	479	4	0.00
2022/05/06 21:15	497	4	0.00
2022/05/06 21:20	465	4	0.00
2022/05/06 21:25	462	4	0.00
2022/05/06 21:30	456	4	0.00
2022/05/06 21:35	430	4	0.00
2022/05/06 21:40	407	4	0.00
2022/05/06 21:45	418	4	0.00
2022/05/06 21:50	390	4	0.00
2022/05/06 21:55	378	4	0.00
2022/05/06 22:00	392	4	0.00
2022/05/06 22:05	380	4	0.00
2022/05/06 22:10	365	4	0.00
2022/05/06 22:15	369	4	0.00
2022/05/06 22:20	353	4	0.00
2022/05/06 22:25	355	4	0.00
2022/05/06 22:30	342	4	0.00
2022/05/06 22:35	297	4	0.00
2022/05/06 22:40	303	4	0.00
2022/05/06 22:45	304	4	0.00
2022/05/06 22:50	301	4	0.00
2022/05/06 22:55	320	4	0.00
2022/05/06 23:00	291	4	0.00
2022/05/06 23:05	279	4	0.00
2022/05/06 23:10	275	4	0.00
2022/05/06 23:15	283	4	0.00
2022/05/06 23:20	280	4	0.00
2022/05/06 23:25	251	4	0.00
2022/05/06 23:30	259	4	0.00
2022/05/06 23:35	251	4	0.00
2022/05/06 23:40	216	4	0.00
2022/05/06 23:45	200	4	0.00
2022/05/06 23:50	171	4	0.00
2022/05/06 23:55	214	4	0.00
2022/06/06 00:00	201	4	0.00
2022/06/06 00:05	174	4	0.00
2022/06/06 00:10	162	4	0.00
2022/06/06 00:15	170	4	0.00
2022/06/06 00:20	159	4	0.00
2022/06/06 00:25	161	4	0.00
2022/06/06 00:30	160	4	0.00
2022/06/06 00:35	127	4	0.00
2022/06/06 00:40	181	4	0.00
2022/06/06 00:45	111	4	0.00
2022/06/06 00:50	111	4	0.00
2022/06/06 00:55	121	4	0.00
2022/06/06 01:00	115	4	0.00
2022/06/06 01:05	113	4	0.00
2022/06/06 01:10	101	4	0.00
2022/06/06 01:15	105	4	0.00
2022/06/06 01:20	94	4	0.00
2022/06/06 01:25	91	4	0.00
2022/06/06 01:30	79	4	0.00
2022/06/06 01:35	84	4	0.00
2022/06/06 01:40	68	4	0.00
2022/06/06 01:45	71	4	0.00
2022/06/06 01:50	89	4	0.00
2022/06/06 01:55	71	4	0.00
2022/06/06 02:00	79	4	0.00
2022/06/06 02:05	84	4	0.00
2022/06/06 02:10	74	4	0.00
2022/06/06 02:15	80	4	0.00
2022/06/06 02:20	70	4	0.00
2022/06/06 02:25	80	4	0.00
2022/06/06 02:30	77	4	0.00
2022/06/06 02:35	86	4	0.00
2022/06/06 02:40	85	4	0.00
2022/06/06 02:45	65	4	0.00
2022/06/06 02:50	73	4	0.00
2022/06/06 02:55	58	4	0.00
2022/06/06 03:00	55	4	0.00
2022/06/06 03:05	67	4	0.00
2022/06/06 03:10	68	4	0.00
2022/06/06 03:15	79	4	0.00
2022/06/06 03:20	84	4	0.00
2022/06/06 03:25	97	4	0.00
2022/06/06 03:30	75	4	0.00
2022/06/06 03:35	89	4	0.00
2022/06/06 03:40	88	4	0.00
2022/06/06 03:45	98	4	0.00
2022/06/06 03:50	93	4	0.00
2022/06/06 03:55	81	4	0.00
2022/06/06 04:00	92	4	0.00
2022/06/06 04:05	111	4	0.00
2022/06/06 04:10	107	4	0.00
2022/06/06 04:15	131	4	0.00
2022/06/06 04:20	121	4	0.00
2022/06/06 04:25	119	4	0.00
2022/06/06 04:30	143	4	0.00
2022/06/06 04:35	166	4	0.00
2022/06/06 04:40	181	4	0.00
2022/06/06 04:45	178	4	0.00
2022/06/06 04:50	165	4	0.00
2022/06/06 04:55	175	4	0.00
2022/06/06 05:00	194	4	0.00
2022/06/06 05:05	180	4	0.00
2022/06/06 05:10	209	4	0.00
2022/06/06 05:15	237	4	0.00
2022/06/06 05:20	240	4	0.00
2022/06/06 05:25	259	4	0.00
2022/06/06 05:30	273	4	0.00
2022/06/06 05:35	304	4	0.00
2022/06/06 05:40	316	4	0.00
2022/06/06 05:45	322	4	0.00
2022/06/06 05:50	340	4	0.00
2022/06/06 05:55	307	4	0.00
2022/06/06 06:00	299	4	0.00
2022/06/06 06:05	307	4	0.00
2022/06/06 06:10	331	4	0.00
2022/06/06 06:15	344	4	0.00
2022/06/06 06:20	358	4	0.00
2022/06/06 06:25	400	4	0.00
2022/06/06 06:30	406	4	0.00
2022/06/06 06:35	404	4	0.00
2022/06/06 06:40	448	4	0.00
2022/06/06 06:45	454	4	0.00
2022/06/06 06:50	456	4	0.00
2022/06/06 06:55	441	4	0.00
2022/06/06 07:00	430	4	0.00
2022/06/06 07:05	426	4	0.00
2022/06/06 07:10	479	4	0.00
2022/06/06 07:15	511	4	0.00
2022/06/06 07:20	486	4	0.00
2022/06/06 07:25	530	4	0.00
2022/06/06 07:30	541	4	0.00
2022/06/06 07:35	599	4	0.00
2022/06/06 07:40	524	4	0.00
2022/06/06 07:45	547	4	0.00
2022/06/06 07:50	544	4	0.00
2022/06/06 07:55	507	4	0.00
2022/06/06 08:00	503	4	0.00
2022/06/06 08:05	512	4	0.00
2022/06/06 08:10	514	4	0.00
2022/06/06 08:15	541	4	0.00
2022/06/06 08:20	528	4	0.00
2022/06/06 08:25	497	4	0.00
2022/06/06 08:30	520	4	0.00
2022/06/06 08:35	530	4	0.00
2022/06/06 08:40	561	4	0.00
2022/06/06 08:45	526	4	0.00
2022/06/06 08:50	522	4	0.00
2022/06/06 08:55	511	4	0.00
2022/06/06 09:00	495	4	0.00
2022/06/06 09:05	480	4	0.00
2022/06/06 09:10	446	4	0.00
2022/06/06 09:15	494	4	0.00
2022/06/06 09:20	461	4	0.00
2022/06/06 09:25	445	4	0.00
2022/06/06 09:30	484	4	0.00
2022/06/06 09:35	460	4	0.00
2022/06/06 09:40	510	4	0.00
2022/06/06 09:45	469	4	0.00
2022/06/06 09:50	478	4	0.00
2022/06/06 09:55	501	4	0.00
2022/06/06 10:00	456	4	0.00
2022/06/06 10:05	436	4	0.00
2022/06/06 10:10	422	4	0.00
2022/06/06 10:15	457	4	0.00
2022/06/06 10:20	445	4	0.00
2022/06/06 10:25	453	4	0.00
2022/06/06 10:30	487	4	0.00
2022/06/06 10:35	471	4	0.00
2022/06/06 10:40	474	4	0.00
2022/06/06 10:45	523	4	0.00
2022/06/06 10:50	506	4	0.00
2022/06/06 10:55	517	4	0.00
2022/06/06 11:00	458	4	0.00
2022/06/06 11:05	477	4	0.00
2022/06/06 11:10	501	4	0.00
2022/06/06 11:15	498	4	0.00
2022/06/06 11:20	464	4	0.00
2022/06/06 11:25	492	4	0.00
2022/06/06 11:30	494	4	0.00
2022/06/06 11:35	516	4	0.00
2022/06/06 11:40	507	4	0.00
2022/06/06 11:45	486	4	0.00
2022/06/06 11:50	506	4	0.00
2022/06/06 11:55	553	4	0.00
2022/06/06 12:00	567	4	0.00
2022/06/06 12:05	545	4	0.00
2022/06/06 12:10	518	4	0.00
2022/06/06 12:15	516	4	0.00
2022/06/06 12:20	546	4	0.00
2022/06/06 12:25	516	4	0.00
2022/06/06 12:30	438	4	0.00
2022/06/06 12:35	534	4	0.00
2022/06/06 12:40	563	4	0.00
2022/06/06 12:45	540	4	0.00
2022/06/06 12:50	532	4	0.00
2022/06/06 12:55	497	4	0.00
2022/06/06 13:00	535	4	0.00
2022/06/06 13:05	523	4	0.00
2022/06/06 13:10	540	4	0.00
2022/06/06 13:15	524	4	0.00
2022/06/06 13:20	528	4	0.00
2022/06/06 13:25	539	4	0.00
2022/06/06 13:30	560	4	0.00
2022/06/06 13:35	519	4	0.00
2022/06/06 13:40	576	4	0.00
2022/06/06 13:45	565	4	0.00
2022/06/06 13:50	554	4	0.00
2022/06/06 13:55	579	4	0.00
2022/06/06 14:00	533	4	0.00
2022/06/06 14:05	566	4	0.00
2022/06/06 14:10	557	4	0.00
2022/06/06 14:15	545	4	0.00
2022/06/06 14:20	553	4	0.00
2022/06/06 14:25	566	4	0.00
2022/06/06 14:30	532	4	0.00
2022/06/06 14:35	532	4	0.00
2022/06/06 14:40	549	4	0.00
2022/06/06 14:45	526	4	0.00
2022/06/06 14:50	484	4	0.00
2022/06/06 14:55	515	4	0.00
2022/06/06 15:00	560	4	0.00
2022/06/06 15:05	525	4	0.00
2022/06/06 15:10	514	4	0.00
2022/06/06 15:15	528	4	0.00
2022/06/06 15:20	519	4	0.00
2022/06/06 15:25	531	4	0.00
2022/06/06 15:30	449	4	0.00
2022/06/06 15:35	530	4	0.00
2022/06/06 15:40	538	4	0.00
2022/06/06 15:45	556	4	0.00
2022/06/06 15:50	528	4	0.00
2022/06/06 15:55	543	4	0.00
2022/06/06 16:00	541	4	0.00
2022/06/06 16:05	517	4	0.00
2022/06/06 16:10	506	4	0.00
2022/06/06 16:15	549	4	0.00
2022/06/06 16:20	540	4	0.00
2022/06/06 16:25	542	4	0.00
2022/06/06 16:30	478	4	0.00
2022/06/06 16:35	517	4	0.00
2022/06/06 16:40	539	4	0.00
2022/06/06 16:45	536	4	0.00
2022/06/06 16:50	555	4	0.00
2022/06/06 16:55	527	4	0.00
2022/06/06 17:00	529	4	0.00
2022/06/06 17:05	543	4	0.00
2022/06/06 17:10	527	4	0.00
2022/06/06 17:15	514	4	0.00
2022/06/06 17:20	559	4	0.00
2022/06/06 17:25	514	4	0.00
2022/06/06 17:30	495	4	0.00
2022/06/06 17:35	523	4	0.00
2022/06/06 17:40	536	4	0.00
2022/06/06 17:45	519	4	0.00
2022/06/06 17:50	510	4	0.00
2022/06/06 17:55	545	4	0.00
2022/06/06 18:00	536	4	0.00
2022/06/06 18:05	508	4	0.00
2022/06/06 18:10	479	4	0.00
2022/06/06 18:15	515	4	0.00
2022/06/06 18:20	532	4	0.00
2022/06/06 18:25	536	4	0.00
2022/06/06 18:30	540	4	0.00
2022/06/06 18:35	533	4	0.00
2022/06/06 18:40	516	4	0.00
2022/06/06 18:45	521	4	0.00
2022/06/06 18:50	522	4	0.00
2022/06/06 18:55	496	4	0.00
2022/06/06 19:00	484	4	0.00
2022/06/06 19:05	537	4	0.00
2022/06/06 19:10	473	4	0.00
2022/06/06 19:15	437	4	0.00
2022/06/06 19:20	459	4	0.00
2022/06/06 19:25	456	4	0.00
2022/06/06 19:30	445	4	0.00
2022/06/06 19:35	435	4	0.00
2022/06/06 19:40	438	4	0.00
2022/06/06 19:45	471	4	0.00
2022/06/06 19:50	417	4	0.00
2022/06/06 19:55	413	4	0.00
2022/06/06 20:00	401	4	0.00
2022/06/06 20:05	414	4	0.00
2022/06/06 20:10	413	4	0.00
2022/06/06 20:15	377	4	0.00
2022/06/06 20:20	418	4	0.00
2022/06/06 20:25	398	4	0.00
2022/06/06 20:30	372	4	0.00
2022/06/06 20:35	358	4	0.00
2022/06/06 20:40	412	4	0.00
2022/06/06 20:45	350	4	0.00
2022/06/06 20:50	373	4	0.00
2022/06/06 20:55	341	4	0.00
2022/06/06 21:00	340	4	0.00
2022/06/06 21:05	345	4	0.00
2022/06/06 21:10	342	4	0.00
2022/06/06 21:15	392	4	0.00
2022/06/06 21:20	337	4	0.00
2022/06/06 21:25	321	4	0.00
2022/06/06 21:30	347	4	0.00
2022/06/06 21:35	302	4	0.00
2022/06/06 21:40	342	4	0.00
2022/06/06 21:45	305	4	0.00
2022/06/06 21:50	308	4	0.00
2022/06/06 21:55	317	4	0.00
2022/06/06 22:00	315	4	0.00
2022/06/06 22:05	267	4	0.00
2022/06/06 22:10	238	4	0.00
2022/06/06 22:15	180	4	0.00
2022/06/06 22:20	267	4	0.00
2022/06/06 22:25	274	4	0.00
2022/06/06 22:30	284	4	0.00
2022/06/06 22:35	294	4	0.00
2022/06/06 22:40	269	4	0.00
2022/06/06 22:45	277	4	0.00
2022/06/06 22:50	246	4	0.00
2022/06/06 22:55	225	4	0.00
2022/06/06 23:00	229	4	0.00
2022/06/06 23:05	212	4	0.00
2022/06/06 23:10	194	4	0.00
2022/06/06 23:15	169	4	0.00
2022/06/06 23:20	198	4	0.00
2022/06/06 23:25	185	4	0.00
2022/06/06 23:30	190	4	0.00
2022/06/06 23:35	188	4	0.00
2022/06/06 23:40	170	4	0.00
2022/06/06 23:45	143	4	0.00
2022/06/06 23:50	161	4	0.00
2022/06/06 23:55	140	4	0.00
2022/07/06 00:00	155	4	0.00
2022/07/06 00:05	135	4	0.00
2022/07/06 00:10	131	4	0.00
2022/07/06 00:15	137	4	0.00
2022/07/06 00:20	139	4	0.00
2022/07/06 00:25	123	4	0.00
2022/07/06 00:30	119	4	0.00
2022/07/06 00:35	112	4	0.00
2022/07/06 00:40	119	4	0.00
2022/07/06 00:45	114	4	0.00
2022/07/06 00:50	121	4	0.00
2022/07/06 00:55	102	4	0.00
2022/08/06 00:00	174	4	0.00
2022/08/06 00:05	175	4	0.00
2022/08/06 00:10	154	4	0.00
2022/08/06 00:15	131	4	0.00
2022/08/06 00:20	172	4	0.00
2022/08/06 00:25	142	4	0.00
2022/08/06 00:30	137	4	0.00
2022/08/06 00:35	114	4	0.00
2022/08/06 00:40	129	4	0.00
2022/08/06 00:45	108	4	0.00
2022/08/06 00:50	110	4	0.00
2022/08/06 00:55	106	4	0.00
2022/08/06 01:00	108	4	0.00
2022/08/06 01:05	91	4	0.00
2022/08/06 01:10	89	4	0.00
2022/08/06 01:15	96	4	0.00
2022/08/06 01:20	94	4	0.00
2022/08/06 01:25	78	4	0.00
2022/08/06 01:30	82	4	0.00
2022/08/06 01:35	83	4	0.00
2022/08/06 01:40	58	4	0.00
2022/08/06 01:45	68	4	0.00
2022/08/06 01:50	72	4	0.00
2022/08/06 01:55	106	4	0.00
2022/08/06 02:00	91	4	0.00
2022/08/06 02:05	78	4	0.00
2022/08/06 02:10	77	4	0.00
2022/08/06 02:15	63	4	0.00
2022/08/06 02:20	82	4	0.00
2022/08/06 02:25	78	4	0.00
2022/08/06 02:30	85	4	0.00
2022/08/06 02:35	83	4	0.00
2022/08/06 02:40	90	4	0.00
2022/08/06 02:45	75	4	0.00
2022/08/06 02:50	70	4	0.00
2022/08/06 02:55	65	4	0.00
2022/08/06 03:00	66	4	0.00
2022/08/06 03:05	81	4	0.00
2022/08/06 03:10	70	4	0.00
2022/08/06 03:15	70	4	0.00
2022/08/06 03:20	71	4	0.00
2022/08/06 03:25	82	4	0.00
2022/08/06 03:30	74	4	0.00
2022/08/06 03:35	86	4	0.00
2022/08/06 03:40	84	4	0.00
2022/08/06 03:45	86	4	0.00
2022/08/06 03:50	81	4	0.00
2022/08/06 03:55	97	4	0.00
2022/08/06 04:00	84	4	0.00
2022/08/06 04:05	102	4	0.00
2022/08/06 04:10	110	4	0.00
2022/08/06 04:15	117	4	0.00
2022/08/06 04:20	100	4	0.00
2022/08/06 04:25	145	4	0.00
2022/08/06 04:30	126	4	0.00
2022/08/06 04:35	142	4	0.00
2022/08/06 04:40	161	4	0.00
2022/08/06 04:45	167	4	0.00
2022/08/06 04:50	167	4	0.00
2022/08/06 04:55	185	4	0.00
2022/08/06 05:00	179	4	0.00
2022/08/06 05:05	184	4	0.00
2022/08/06 05:10	201	4	0.00
2022/08/06 05:15	211	4	0.00
2022/08/06 05:20	233	4	0.00
2022/08/06 05:25	260	4	0.00
2022/08/06 05:30	265	4	0.00
2022/08/06 05:35	296	4	0.00
2022/08/06 05:40	331	4	0.00
2022/08/06 05:45	322	4	0.00
2022/08/06 05:50	314	4	0.00
2022/08/06 05:55	305	4	0.00
2022/08/06 06:00	308	4	0.00
2022/08/06 06:05	327	4	0.00
2022/08/06 06:10	347	4	0.00
2022/08/06 06:15	365	4	0.00
2022/08/06 06:20	357	4	0.00
2022/08/06 06:25	426	4	0.00
2022/08/06 06:30	431	4	0.00
2022/08/06 06:35	453	4	0.00
2022/08/06 06:40	426	4	0.00
2022/08/06 06:45	447	4	0.00
2022/08/06 06:50	440	4	0.00
2022/08/06 06:55	479	4	0.00
2022/08/06 07:00	427	4	0.00
2022/08/06 07:05	422	4	0.00
2022/08/06 07:10	470	4	0.00
2022/08/06 07:15	534	4	0.00
2022/08/06 07:20	522	4	0.00
2022/08/06 07:25	545	4	0.00
2022/08/06 07:30	548	4	0.00
2022/08/06 07:35	568	4	0.00
2022/08/06 07:40	532	4	0.00
2022/08/06 07:45	547	4	0.00
2022/08/06 07:50	560	4	0.00
2022/08/06 07:55	540	4	0.00
2022/08/06 08:00	526	4	0.00
2022/08/06 08:05	540	4	0.00
2022/08/06 08:10	563	4	0.00
2022/08/06 08:15	535	4	0.00
2022/08/06 08:20	546	4	0.00
2022/08/06 08:25	515	4	0.00
2022/08/06 08:30	544	4	0.00
2022/08/06 08:35	524	4	0.00
2022/08/06 08:40	534	4	0.00
2022/08/06 08:45	517	4	0.00
2022/08/06 08:50	524	4	0.00
2022/08/06 08:55	475	4	0.00
2022/08/06 09:00	480	4	0.00
2022/08/06 09:05	459	4	0.00
2022/08/06 09:10	405	4	0.00
2022/08/06 09:15	405	4	0.00
2022/08/06 09:20	432	4	0.00
2022/08/06 09:25	455	4	0.00
2022/08/06 09:30	458	4	0.00
2022/08/06 09:35	514	4	0.00
2022/08/06 09:40	541	4	0.00
2022/08/06 09:45	498	4	0.00
2022/08/06 09:50	518	4	0.00
2022/08/06 09:55	449	4	0.00
2022/08/06 10:00	448	4	0.00
2022/08/06 10:05	471	4	0.00
2022/08/06 10:10	482	4	0.00
2022/08/06 10:15	484	4	0.00
2022/08/06 10:20	485	4	0.00
2022/08/06 10:25	486	4	0.00
2022/08/06 10:30	479	4	0.00
2022/08/06 10:35	474	4	0.00
2022/08/06 10:40	491	4	0.00
2022/08/06 10:45	502	4	0.00
2022/08/06 10:50	480	4	0.00
2022/08/06 10:55	477	4	0.00
2022/08/06 11:00	509	4	0.00
2022/08/06 11:05	471	4	0.00
2022/08/06 11:10	500	4	0.00
2022/08/06 11:15	510	4	0.00
2022/08/06 11:20	496	4	0.00
2022/08/06 11:25	507	4	0.00
2022/08/06 11:30	468	4	0.00
2022/08/06 11:35	491	4	0.00
2022/08/06 11:40	508	4	0.00
2022/08/06 11:45	522	4	0.00
2022/08/06 11:50	487	4	0.00
2022/08/06 11:55	523	4	0.00
2022/08/06 12:00	526	4	0.00
2022/08/06 12:05	518	4	0.00
2022/08/06 12:10	526	4	0.00
2022/08/06 12:15	547	4	0.00
2022/08/06 12:20	529	4	0.00
2022/08/06 12:25	498	4	0.00
2022/08/06 12:30	497	4	0.00
2022/08/06 12:35	515	4	0.00
2022/08/06 12:40	522	4	0.00
2022/08/06 12:45	544	4	0.00
2022/08/06 12:50	537	4	0.00
2022/08/06 12:55	530	4	0.00
2022/08/06 13:00	520	4	0.00
2022/08/06 13:05	582	4	0.00
2022/08/06 13:10	524	4	0.00
2022/08/06 13:15	538	4	0.00
2022/08/06 13:20	548	4	0.00
2022/08/06 13:25	560	4	0.00
2022/08/06 13:30	552	4	0.00
2022/08/06 13:35	536	4	0.00
2022/08/06 13:40	555	4	0.00
2022/08/06 13:45	569	4	0.00
2022/08/06 13:50	508	4	0.00
2022/08/06 13:55	543	4	0.00
2022/08/06 14:00	513	4	0.00
2022/08/06 14:05	521	4	0.00
2022/08/06 14:10	504	4	0.00
2022/08/06 14:15	519	4	0.00
2022/08/06 14:20	530	4	0.00
2022/08/06 14:25	535	4	0.00
2022/08/06 14:30	476	4	0.00
2022/08/06 14:35	541	4	0.00
2022/08/06 14:40	537	4	0.00
2022/08/06 14:45	551	4	0.00
2022/08/06 14:50	526	4	0.00
2022/08/06 14:55	554	4	0.00
2022/08/06 15:00	465	4	0.00
2022/08/06 15:05	520	4	0.00
2022/08/06 15:10	459	4	0.00
2022/08/06 15:15	451	4	0.00
2022/08/06 15:20	496	4	0.00
2022/08/06 15:25	507	4	0.00
2022/08/06 15:30	512	4	0.00
2022/08/06 15:35	541	4	0.00
2022/08/06 15:40	528	4	0.00
2022/08/06 15:45	528	4	0.00
2022/08/06 15:50	518	4	0.00
2022/08/06 15:55	532	4	0.00
2022/08/06 16:00	508	4	0.00
2022/08/06 16:05	556	4	0.00
2022/08/06 16:10	542	4	0.00
2022/08/06 16:15	493	4	0.00
2022/08/06 16:20	527	4	0.00
2022/08/06 16:25	511	4	0.00
2022/08/06 16:30	513	4	0.00
2022/08/06 16:35	543	4	0.00
2022/08/06 16:40	525	4	0.00
2022/08/06 16:45	475	4	0.00
2022/08/06 16:50	455	4	0.00
2022/08/06 16:55	470	4	0.00
2022/08/06 17:00	464	4	0.00
2022/08/06 17:05	474	4	0.00
2022/08/06 17:10	448	4	0.00
2022/08/06 17:15	430	4	0.00
2022/08/06 17:20	435	4	0.00
2022/08/06 17:25	434	4	0.00
2022/08/06 17:30	486	4	0.00
2022/08/06 17:35	450	4	0.00
2022/08/06 17:40	480	4	0.00
2022/08/06 17:45	467	4	0.00
2022/08/06 17:50	460	4	0.00
2022/08/06 17:55	457	4	0.00
2022/08/06 18:00	474	4	0.00
2022/08/06 18:05	482	4	0.00
2022/08/06 18:10	486	4	0.00
2022/08/06 18:15	479	4	0.00
2022/08/06 18:20	397	4	0.00
2022/08/06 18:25	494	4	0.00
2022/08/06 18:30	508	4	0.00
2022/08/06 18:35	531	4	0.00
2022/08/06 18:40	533	4	0.00
2022/08/06 18:45	529	4	0.00
2022/08/06 18:50	509	4	0.00
2022/08/06 18:55	492	4	0.00
2022/08/06 19:00	492	4	0.00
2022/08/06 19:05	542	4	0.00
2022/08/06 19:10	508	4	0.00
2022/08/06 19:15	534	4	0.00
2022/08/06 19:20	540	4	0.00
2022/08/06 19:25	533	4	0.00
2022/08/06 19:30	487	4	0.00
2022/08/06 19:35	496	4	0.00
2022/08/06 19:40	510	4	0.00
2022/08/06 19:45	516	4	0.00
2022/08/06 19:50	450	4	0.00
2022/08/06 19:55	478	4	0.00
2022/08/06 20:00	400	4	0.00
2022/08/06 20:05	438	4	0.00
2022/08/06 20:10	446	4	0.00
2022/08/06 20:15	454	4	0.00
2022/08/06 20:20	450	4	0.00
2022/08/06 20:25	474	4	0.00
2022/08/06 20:30	435	4	0.00
2022/08/06 20:35	480	4	0.00
2022/08/06 20:40	408	4	0.00
2022/08/06 20:45	425	4	0.00
2022/08/06 20:50	420	4	0.00
2022/08/06 20:55	414	4	0.00
2022/08/06 21:00	396	4	0.00
2022/08/06 21:05	410	4	0.00
2022/08/06 21:10	390	4	0.00
2022/08/06 21:15	379	4	0.00
2022/08/06 21:20	399	4	0.00
2022/08/06 21:25	387	4	0.00
2022/08/06 21:30	351	4	0.00
[truncated: 2,591 more rows]
