# Supplementary material for: Road traffic can be predicted by machine learning equally effectively as by complex microscopic model
Source: Sci Rep. 2023 Sep 4;13:14523. doi: 10.1038/s41598-023-41902-y (PMC10477175; doi:10.1038/s41598-023-41902-y)
Supplement: Supplementary file 1 — Supplementary Information. [file 41598_2023_41902_MOESM1_ESM.zip › data sets/Vissim_Week.csv]

5 Minutes	Flow (Veh/5 Minutes)	day
05/01/2022 00:00	195	Monday
05/01/2022 00:05	178	Monday
05/01/2022 00:10	163	Monday
05/01/2022 00:15	170	Monday
05/01/2022 00:20	160	Monday
05/01/2022 00:25	158	Monday
05/01/2022 00:30	162	Monday
05/01/2022 00:35	126	Monday
05/01/2022 00:40	180	Monday
05/01/2022 00:45	114	Monday
05/01/2022 00:50	109	Monday
05/01/2022 00:55	123	Monday
05/01/2022 01:00	114	Monday
05/01/2022 01:05	113	Monday
05/01/2022 01:10	101	Monday
05/01/2022 01:15	106	Monday
05/01/2022 01:20	94	Monday
05/01/2022 01:25	89	Monday
05/01/2022 01:30	78	Monday
05/01/2022 01:35	86	Monday
05/01/2022 01:40	69	Monday
05/01/2022 01:45	68	Monday
05/01/2022 01:50	88	Monday
05/01/2022 01:55	75	Monday
05/01/2022 02:00	77	Monday
05/01/2022 02:05	83	Monday
05/01/2022 02:10	75	Monday
05/01/2022 02:15	82	Monday
05/01/2022 02:20	70	Monday
05/01/2022 02:25	77	Monday
05/01/2022 02:30	79	Monday
05/01/2022 02:35	87	Monday
05/01/2022 02:40	85	Monday
05/01/2022 02:45	65	Monday
05/01/2022 02:50	73	Monday
05/01/2022 02:55	55	Monday
05/01/2022 03:00	57	Monday
05/01/2022 03:05	68	Monday
05/01/2022 03:10	66	Monday
05/01/2022 03:15	79	Monday
05/01/2022 03:20	86	Monday
05/01/2022 03:25	95	Monday
05/01/2022 03:30	73	Monday
05/01/2022 03:35	91	Monday
05/01/2022 03:40	84	Monday
05/01/2022 03:45	104	Monday
05/01/2022 03:50	93	Monday
05/01/2022 03:55	78	Monday
05/01/2022 04:00	92	Monday
05/01/2022 04:05	113	Monday
05/01/2022 04:10	108	Monday
05/01/2022 04:15	126	Monday
05/01/2022 04:20	126	Monday
05/01/2022 04:25	119	Monday
05/01/2022 04:30	139	Monday
05/01/2022 04:35	169	Monday
05/01/2022 04:40	180	Monday
05/01/2022 04:45	173	Monday
05/01/2022 04:50	170	Monday
05/01/2022 04:55	175	Monday
05/01/2022 05:00	194	Monday
05/01/2022 05:05	180	Monday
05/01/2022 05:10	208	Monday
05/01/2022 05:15	235	Monday
05/01/2022 05:20	239	Monday
05/01/2022 05:25	262	Monday
05/01/2022 05:30	274	Monday
05/01/2022 05:35	300	Monday
05/01/2022 05:40	316	Monday
05/01/2022 05:45	325	Monday
05/01/2022 05:50	338	Monday
05/01/2022 05:55	308	Monday
05/01/2022 06:00	297	Monday
05/01/2022 06:05	313	Monday
05/01/2022 06:10	322	Monday
05/01/2022 06:15	347	Monday
05/01/2022 06:20	359	Monday
05/01/2022 06:25	398	Monday
05/01/2022 06:30	406	Monday
05/01/2022 06:35	407	Monday
05/01/2022 06:40	439	Monday
05/01/2022 06:45	456	Monday
05/01/2022 06:50	465	Monday
05/01/2022 06:55	437	Monday
05/01/2022 07:00	430	Monday
05/01/2022 07:05	424	Monday
05/01/2022 07:10	474	Monday
05/01/2022 07:15	517	Monday
05/01/2022 07:20	487	Monday
05/01/2022 07:25	528	Monday
05/01/2022 07:30	538	Monday
05/01/2022 07:35	600	Monday
05/01/2022 07:40	525	Monday
05/01/2022 07:45	552	Monday
05/01/2022 07:50	543	Monday
05/01/2022 07:55	506	Monday
05/01/2022 08:00	501	Monday
05/01/2022 08:05	511	Monday
05/01/2022 08:10	516	Monday
05/01/2022 08:15	537	Monday
05/01/2022 08:20	530	Monday
05/01/2022 08:25	501	Monday
05/01/2022 08:30	514	Monday
05/01/2022 08:35	534	Monday
05/01/2022 08:40	560	Monday
05/01/2022 08:45	528	Monday
05/01/2022 08:50	522	Monday
05/01/2022 08:55	506	Monday
05/01/2022 09:00	497	Monday
05/01/2022 09:05	483	Monday
05/01/2022 09:10	447	Monday
05/01/2022 09:15	494	Monday
05/01/2022 09:20	464	Monday
05/01/2022 09:25	440	Monday
05/01/2022 09:30	487	Monday
05/01/2022 09:35	455	Monday
05/01/2022 09:40	508	Monday
05/01/2022 09:45	474	Monday
05/01/2022 09:50	479	Monday
05/01/2022 09:55	503	Monday
05/01/2022 10:00	453	Monday
05/01/2022 10:05	438	Monday
05/01/2022 10:10	423	Monday
05/01/2022 10:15	457	Monday
05/01/2022 10:20	443	Monday
05/01/2022 10:25	452	Monday
05/01/2022 10:30	484	Monday
05/01/2022 10:35	476	Monday
05/01/2022 10:40	470	Monday
05/01/2022 10:45	526	Monday
05/01/2022 10:50	499	Monday
05/01/2022 10:55	522	Monday
05/01/2022 11:00	463	Monday
05/01/2022 11:05	468	Monday
05/01/2022 11:10	507	Monday
05/01/2022 11:15	499	Monday
05/01/2022 11:20	459	Monday
05/01/2022 11:25	496	Monday
05/01/2022 11:30	490	Monday
05/01/2022 11:35	522	Monday
05/01/2022 11:40	504	Monday
05/01/2022 11:45	485	Monday
05/01/2022 11:50	507	Monday
05/01/2022 11:55	548	Monday
05/01/2022 12:00	569	Monday
05/01/2022 12:05	544	Monday
05/01/2022 12:10	517	Monday
05/01/2022 12:15	519	Monday
05/01/2022 12:20	549	Monday
05/01/2022 12:25	514	Monday
05/01/2022 12:30	439	Monday
05/01/2022 12:35	534	Monday
05/01/2022 12:40	560	Monday
05/01/2022 12:45	542	Monday
05/01/2022 12:50	528	Monday
05/01/2022 12:55	503	Monday
05/01/2022 13:00	532	Monday
05/01/2022 13:05	522	Monday
05/01/2022 13:10	543	Monday
05/01/2022 13:15	519	Monday
05/01/2022 13:20	534	Monday
05/01/2022 13:25	535	Monday
05/01/2022 13:30	565	Monday
05/01/2022 13:35	512	Monday
05/01/2022 13:40	578	Monday
05/01/2022 13:45	567	Monday
05/01/2022 13:50	554	Monday
05/01/2022 13:55	578	Monday
05/01/2022 14:00	536	Monday
05/01/2022 14:05	566	Monday
05/01/2022 14:10	555	Monday
05/01/2022 14:15	543	Monday
05/01/2022 14:20	554	Monday
05/01/2022 14:25	568	Monday
05/01/2022 14:30	529	Monday
05/01/2022 14:35	535	Monday
05/01/2022 14:40	542	Monday
05/01/2022 14:45	529	Monday
05/01/2022 14:50	489	Monday
05/01/2022 14:55	514	Monday
05/01/2022 15:00	558	Monday
05/01/2022 15:05	531	Monday
05/01/2022 15:10	509	Monday
05/01/2022 15:15	529	Monday
05/01/2022 15:20	515	Monday
05/01/2022 15:25	532	Monday
05/01/2022 15:30	449	Monday
05/01/2022 15:35	528	Monday
05/01/2022 15:40	541	Monday
05/01/2022 15:45	558	Monday
05/01/2022 15:50	527	Monday
05/01/2022 15:55	538	Monday
05/01/2022 16:00	546	Monday
05/01/2022 16:05	517	Monday
05/01/2022 16:10	503	Monday
05/01/2022 16:15	548	Monday
05/01/2022 16:20	538	Monday
05/01/2022 16:25	550	Monday
05/01/2022 16:30	477	Monday
05/01/2022 16:35	517	Monday
05/01/2022 16:40	535	Monday
05/01/2022 16:45	545	Monday
05/01/2022 16:50	548	Monday
05/01/2022 16:55	529	Monday
05/01/2022 17:00	521	Monday
05/01/2022 17:05	548	Monday
05/01/2022 17:10	529	Monday
05/01/2022 17:15	504	Monday
05/01/2022 17:20	572	Monday
05/01/2022 17:25	510	Monday
05/01/2022 17:30	497	Monday
05/01/2022 17:35	528	Monday
05/01/2022 17:40	526	Monday
05/01/2022 17:45	516	Monday
05/01/2022 17:50	517	Monday
05/01/2022 17:55	545	Monday
05/01/2022 18:00	539	Monday
05/01/2022 18:05	501	Monday
05/01/2022 18:10	484	Monday
05/01/2022 18:15	514	Monday
05/01/2022 18:20	530	Monday
05/01/2022 18:25	536	Monday
05/01/2022 18:30	544	Monday
05/01/2022 18:35	526	Monday
05/01/2022 18:40	521	Monday
05/01/2022 18:45	523	Monday
05/01/2022 18:50	516	Monday
05/01/2022 18:55	499	Monday
05/01/2022 19:00	483	Monday
05/01/2022 19:05	541	Monday
05/01/2022 19:10	473	Monday
05/01/2022 19:15	438	Monday
05/01/2022 19:20	461	Monday
05/01/2022 19:25	453	Monday
05/01/2022 19:30	440	Monday
05/01/2022 19:35	439	Monday
05/01/2022 19:40	439	Monday
05/01/2022 19:45	469	Monday
05/01/2022 19:50	419	Monday
05/01/2022 19:55	415	Monday
05/01/2022 20:00	403	Monday
05/01/2022 20:05	408	Monday
05/01/2022 20:10	410	Monday
05/01/2022 20:15	381	Monday
05/01/2022 20:20	418	Monday
05/01/2022 20:25	401	Monday
05/01/2022 20:30	370	Monday
05/01/2022 20:35	359	Monday
05/01/2022 20:40	412	Monday
05/01/2022 20:45	349	Monday
05/01/2022 20:50	377	Monday
05/01/2022 20:55	337	Monday
05/01/2022 21:00	340	Monday
05/01/2022 21:05	342	Monday
05/01/2022 21:10	347	Monday
05/01/2022 21:15	392	Monday
05/01/2022 21:20	336	Monday
05/01/2022 21:25	321	Monday
05/01/2022 21:30	347	Monday
05/01/2022 21:35	301	Monday
05/01/2022 21:40	341	Monday
05/01/2022 21:45	310	Monday
05/01/2022 21:50	304	Monday
05/01/2022 21:55	316	Monday
05/01/2022 22:00	317	Monday
05/01/2022 22:05	268	Monday
05/01/2022 22:10	240	Monday
05/01/2022 22:15	180	Monday
05/01/2022 22:20	262	Monday
05/01/2022 22:25	277	Monday
05/01/2022 22:30	282	Monday
05/01/2022 22:35	292	Monday
05/01/2022 22:40	275	Monday
05/01/2022 22:45	276	Monday
05/01/2022 22:50	246	Monday
05/01/2022 22:55	225	Monday
05/01/2022 23:00	227	Monday
05/01/2022 23:05	214	Monday
05/01/2022 23:10	194	Monday
05/01/2022 23:15	170	Monday
05/01/2022 23:20	195	Monday
05/01/2022 23:25	186	Monday
05/01/2022 23:30	192	Monday
05/01/2022 23:35	188	Monday
05/01/2022 23:40	170	Monday
05/01/2022 23:45	140	Monday
05/01/2022 23:50	165	Monday
05/01/2022 23:55	140	Monday
05/02/2022 00:00	153	Tuesday
05/02/2022 00:05	133	Tuesday
05/02/2022 00:10	134	Tuesday
05/02/2022 00:15	137	Tuesday
05/02/2022 00:20	139	Tuesday
05/02/2022 00:25	124	Tuesday
05/02/2022 00:30	117	Tuesday
05/02/2022 00:35	113	Tuesday
05/02/2022 00:40	119	Tuesday
05/02/2022 00:45	114	Tuesday
05/02/2022 00:50	119	Tuesday
05/02/2022 00:55	104	Tuesday
05/02/2022 01:00	100	Tuesday
05/02/2022 01:05	106	Tuesday
05/02/2022 01:10	93	Tuesday
05/02/2022 01:15	91	Tuesday
05/02/2022 01:20	96	Tuesday
05/02/2022 01:25	82	Tuesday
05/02/2022 01:30	87	Tuesday
05/02/2022 01:35	91	Tuesday
05/02/2022 01:40	79	Tuesday
05/02/2022 01:45	65	Tuesday
05/02/2022 01:50	78	Tuesday
05/02/2022 01:55	79	Tuesday
05/02/2022 02:00	81	Tuesday
05/02/2022 02:05	82	Tuesday
05/02/2022 02:10	74	Tuesday
05/02/2022 02:15	65	Tuesday
05/02/2022 02:20	89	Tuesday
05/02/2022 02:25	74	Tuesday
05/02/2022 02:30	86	Tuesday
05/02/2022 02:35	89	Tuesday
05/02/2022 02:40	86	Tuesday
05/02/2022 02:45	80	Tuesday
05/02/2022 02:50	70	Tuesday
05/02/2022 02:55	65	Tuesday
05/02/2022 03:00	61	Tuesday
05/02/2022 03:05	73	Tuesday
05/02/2022 03:10	76	Tuesday
05/02/2022 03:15	69	Tuesday
05/02/2022 03:20	78	Tuesday
05/02/2022 03:25	94	Tuesday
05/02/2022 03:30	72	Tuesday
05/02/2022 03:35	81	Tuesday
05/02/2022 03:40	87	Tuesday
05/02/2022 03:45	89	Tuesday
05/02/2022 03:50	80	Tuesday
05/02/2022 03:55	94	Tuesday
05/02/2022 04:00	85	Tuesday
05/02/2022 04:05	100	Tuesday
05/02/2022 04:10	110	Tuesday
05/02/2022 04:15	111	Tuesday
05/02/2022 04:20	111	Tuesday
05/02/2022 04:25	139	Tuesday
05/02/2022 04:30	123	Tuesday
05/02/2022 04:35	147	Tuesday
05/02/2022 04:40	151	Tuesday
05/02/2022 04:45	170	Tuesday
05/02/2022 04:50	169	Tuesday
05/02/2022 04:55	194	Tuesday
05/02/2022 05:00	173	Tuesday
05/02/2022 05:05	183	Tuesday
05/02/2022 05:10	213	Tuesday
05/02/2022 05:15	203	Tuesday
05/02/2022 05:20	238	Tuesday
05/02/2022 05:25	255	Tuesday
05/02/2022 05:30	263	Tuesday
05/02/2022 05:35	291	Tuesday
05/02/2022 05:40	307	Tuesday
05/02/2022 05:45	320	Tuesday
05/02/2022 05:50	318	Tuesday
05/02/2022 05:55	305	Tuesday
05/02/2022 06:00	290	Tuesday
05/02/2022 06:05	322	Tuesday
05/02/2022 06:10	345	Tuesday
05/02/2022 06:15	349	Tuesday
05/02/2022 06:20	371	Tuesday
05/02/2022 06:25	416	Tuesday
05/02/2022 06:30	432	Tuesday
05/02/2022 06:35	451	Tuesday
05/02/2022 06:40	443	Tuesday
05/02/2022 06:45	450	Tuesday
05/02/2022 06:50	451	Tuesday
05/02/2022 06:55	471	Tuesday
05/02/2022 07:00	442	Tuesday
05/02/2022 07:05	440	Tuesday
05/02/2022 07:10	473	Tuesday
05/02/2022 07:15	500	Tuesday
05/02/2022 07:20	518	Tuesday
05/02/2022 07:25	534	Tuesday
05/02/2022 07:30	539	Tuesday
05/02/2022 07:35	563	Tuesday
05/02/2022 07:40	557	Tuesday
05/02/2022 07:45	528	Tuesday
05/02/2022 07:50	556	Tuesday
05/02/2022 07:55	547	Tuesday
05/02/2022 08:00	527	Tuesday
05/02/2022 08:05	525	Tuesday
05/02/2022 08:10	551	Tuesday
05/02/2022 08:15	548	Tuesday
05/02/2022 08:20	527	Tuesday
05/02/2022 08:25	534	Tuesday
05/02/2022 08:30	521	Tuesday
05/02/2022 08:35	537	Tuesday
05/02/2022 08:40	530	Tuesday
05/02/2022 08:45	519	Tuesday
05/02/2022 08:50	512	Tuesday
05/02/2022 08:55	496	Tuesday
05/02/2022 09:00	477	Tuesday
05/02/2022 09:05	468	Tuesday
05/02/2022 09:10	443	Tuesday
05/02/2022 09:15	473	Tuesday
05/02/2022 09:20	436	Tuesday
05/02/2022 09:25	473	Tuesday
05/02/2022 09:30	483	Tuesday
05/02/2022 09:35	493	Tuesday
05/02/2022 09:40	530	Tuesday
05/02/2022 09:45	514	Tuesday
05/02/2022 09:50	514	Tuesday
05/02/2022 09:55	470	Tuesday
05/02/2022 10:00	457	Tuesday
05/02/2022 10:05	461	Tuesday
05/02/2022 10:10	467	Tuesday
05/02/2022 10:15	472	Tuesday
05/02/2022 10:20	478	Tuesday
05/02/2022 10:25	493	Tuesday
05/02/2022 10:30	474	Tuesday
05/02/2022 10:35	472	Tuesday
05/02/2022 10:40	484	Tuesday
05/02/2022 10:45	478	Tuesday
05/02/2022 10:50	469	Tuesday
05/02/2022 10:55	464	Tuesday
05/02/2022 11:00	517	Tuesday
05/02/2022 11:05	466	Tuesday
05/02/2022 11:10	475	Tuesday
05/02/2022 11:15	513	Tuesday
05/02/2022 11:20	474	Tuesday
05/02/2022 11:25	505	Tuesday
05/02/2022 11:30	497	Tuesday
05/02/2022 11:35	489	Tuesday
05/02/2022 11:40	498	Tuesday
05/02/2022 11:45	499	Tuesday
05/02/2022 11:50	481	Tuesday
05/02/2022 11:55	507	Tuesday
05/02/2022 12:00	493	Tuesday
05/02/2022 12:05	514	Tuesday
05/02/2022 12:10	514	Tuesday
05/02/2022 12:15	533	Tuesday
05/02/2022 12:20	528	Tuesday
05/02/2022 12:25	500	Tuesday
05/02/2022 12:30	497	Tuesday
05/02/2022 12:35	520	Tuesday
05/02/2022 12:40	531	Tuesday
05/02/2022 12:45	560	Tuesday
05/02/2022 12:50	528	Tuesday
05/02/2022 12:55	526	Tuesday
05/02/2022 13:00	549	Tuesday
05/02/2022 13:05	557	Tuesday
05/02/2022 13:10	534	Tuesday
05/02/2022 13:15	528	Tuesday
05/02/2022 13:20	532	Tuesday
05/02/2022 13:25	537	Tuesday
05/02/2022 13:30	546	Tuesday
05/02/2022 13:35	524	Tuesday
05/02/2022 13:40	537	Tuesday
05/02/2022 13:45	566	Tuesday
05/02/2022 13:50	510	Tuesday
05/02/2022 13:55	498	Tuesday
05/02/2022 14:00	490	Tuesday
05/02/2022 14:05	528	Tuesday
05/02/2022 14:10	498	Tuesday
05/02/2022 14:15	518	Tuesday
05/02/2022 14:20	534	Tuesday
05/02/2022 14:25	534	Tuesday
05/02/2022 14:30	486	Tuesday
05/02/2022 14:35	536	Tuesday
05/02/2022 14:40	532	Tuesday
05/02/2022 14:45	536	Tuesday
05/02/2022 14:50	538	Tuesday
05/02/2022 14:55	549	Tuesday
05/02/2022 15:00	502	Tuesday
05/02/2022 15:05	488	Tuesday
05/02/2022 15:10	483	Tuesday
05/02/2022 15:15	485	Tuesday
05/02/2022 15:20	499	Tuesday
05/02/2022 15:25	524	Tuesday
05/02/2022 15:30	522	Tuesday
05/02/2022 15:35	546	Tuesday
05/02/2022 15:40	528	Tuesday
05/02/2022 15:45	520	Tuesday
05/02/2022 15:50	524	Tuesday
05/02/2022 15:55	549	Tuesday
05/02/2022 16:00	520	Tuesday
05/02/2022 16:05	550	Tuesday
05/02/2022 16:10	545	Tuesday
05/02/2022 16:15	511	Tuesday
05/02/2022 16:20	523	Tuesday
05/02/2022 16:25	496	Tuesday
05/02/2022 16:30	504	Tuesday
05/02/2022 16:35	539	Tuesday
05/02/2022 16:40	523	Tuesday
05/02/2022 16:45	519	Tuesday
05/02/2022 16:50	498	Tuesday
05/02/2022 16:55	520	Tuesday
05/02/2022 17:00	523	Tuesday
05/02/2022 17:05	514	Tuesday
05/02/2022 17:10	500	Tuesday
05/02/2022 17:15	492	Tuesday
05/02/2022 17:20	518	Tuesday
05/02/2022 17:25	481	Tuesday
05/02/2022 17:30	535	Tuesday
05/02/2022 17:35	522	Tuesday
05/02/2022 17:40	542	Tuesday
05/02/2022 17:45	529	Tuesday
05/02/2022 17:50	527	Tuesday
05/02/2022 17:55	504	Tuesday
05/02/2022 18:00	537	Tuesday
05/02/2022 18:05	518	Tuesday
05/02/2022 18:10	535	Tuesday
05/02/2022 18:15	529	Tuesday
05/02/2022 18:20	429	Tuesday
05/02/2022 18:25	506	Tuesday
05/02/2022 18:30	510	Tuesday
05/02/2022 18:35	539	Tuesday
05/02/2022 18:40	544	Tuesday
05/02/2022 18:45	513	Tuesday
05/02/2022 18:50	507	Tuesday
05/02/2022 18:55	456	Tuesday
05/02/2022 19:00	494	Tuesday
05/02/2022 19:05	555	Tuesday
05/02/2022 19:10	520	Tuesday
05/02/2022 19:15	540	Tuesday
05/02/2022 19:20	529	Tuesday
05/02/2022 19:25	550	Tuesday
05/02/2022 19:30	503	Tuesday
05/02/2022 19:35	474	Tuesday
05/02/2022 19:40	492	Tuesday
05/02/2022 19:45	490	Tuesday
05/02/2022 19:50	454	Tuesday
05/02/2022 19:55	470	Tuesday
05/02/2022 20:00	396	Tuesday
05/02/2022 20:05	440	Tuesday
05/02/2022 20:10	426	Tuesday
05/02/2022 20:15	426	Tuesday
05/02/2022 20:20	448	Tuesday
05/02/2022 20:25	470	Tuesday
05/02/2022 20:30	422	Tuesday
05/02/2022 20:35	452	Tuesday
05/02/2022 20:40	408	Tuesday
05/02/2022 20:45	450	Tuesday
05/02/2022 20:50	417	Tuesday
05/02/2022 20:55	404	Tuesday
05/02/2022 21:00	404	Tuesday
05/02/2022 21:05	395	Tuesday
05/02/2022 21:10	407	Tuesday
05/02/2022 21:15	382	Tuesday
05/02/2022 21:20	413	Tuesday
05/02/2022 21:25	390	Tuesday
05/02/2022 21:30	338	Tuesday
05/02/2022 21:35	375	Tuesday
05/02/2022 21:40	366	Tuesday
05/02/2022 21:45	334	Tuesday
05/02/2022 21:50	344	Tuesday
05/02/2022 21:55	337	Tuesday
05/02/2022 22:00	318	Tuesday
05/02/2022 22:05	331	Tuesday
05/02/2022 22:10	329	Tuesday
05/02/2022 22:15	325	Tuesday
05/02/2022 22:20	322	Tuesday
05/02/2022 22:25	315	Tuesday
05/02/2022 22:30	307	Tuesday
05/02/2022 22:35	282	Tuesday
05/02/2022 22:40	296	Tuesday
05/02/2022 22:45	280	Tuesday
05/02/2022 22:50	246	Tuesday
05/02/2022 22:55	236	Tuesday
05/02/2022 23:00	237	Tuesday
05/02/2022 23:05	234	Tuesday
05/02/2022 23:10	241	Tuesday
05/02/2022 23:15	241	Tuesday
05/02/2022 23:20	228	Tuesday
05/02/2022 23:25	212	Tuesday
05/02/2022 23:30	221	Tuesday
05/02/2022 23:35	200	Tuesday
05/02/2022 23:40	213	Tuesday
05/02/2022 23:45	192	Tuesday
05/02/2022 23:50	177	Tuesday
05/02/2022 23:55	158	Tuesday
05/03/2022 00:00	180	Wednesday
05/03/2022 00:05	174	Wednesday
05/03/2022 00:10	155	Wednesday
05/03/2022 00:15	141	Wednesday
05/03/2022 00:20	154	Wednesday
05/03/2022 00:25	140	Wednesday
05/03/2022 00:30	140	Wednesday
05/03/2022 00:35	125	Wednesday
05/03/2022 00:40	126	Wednesday
05/03/2022 00:45	106	Wednesday
05/03/2022 00:50	113	Wednesday
05/03/2022 00:55	121	Wednesday
05/03/2022 01:00	98	Wednesday
05/03/2022 01:05	108	Wednesday
05/03/2022 01:10	92	Wednesday
05/03/2022 01:15	90	Wednesday
05/03/2022 01:20	97	Wednesday
05/03/2022 01:25	83	Wednesday
05/03/2022 01:30	87	Wednesday
05/03/2022 01:35	89	Wednesday
05/03/2022 01:40	79	Wednesday
05/03/2022 01:45	66	Wednesday
05/03/2022 01:50	78	Wednesday
05/03/2022 01:55	81	Wednesday
05/03/2022 02:00	77	Wednesday
05/03/2022 02:05	81	Wednesday
05/03/2022 02:10	79	Wednesday
05/03/2022 02:15	65	Wednesday
05/03/2022 02:20	87	Wednesday
05/03/2022 02:25	76	Wednesday
05/03/2022 02:30	86	Wednesday
05/03/2022 02:35	85	Wednesday
05/03/2022 02:40	87	Wednesday
05/03/2022 02:45	83	Wednesday
05/03/2022 02:50	69	Wednesday
05/03/2022 02:55	65	Wednesday
05/03/2022 03:00	60	Wednesday
05/03/2022 03:05	72	Wednesday
05/03/2022 03:10	74	Wednesday
05/03/2022 03:15	72	Wednesday
05/03/2022 03:20	80	Wednesday
05/03/2022 03:25	91	Wednesday
05/03/2022 03:30	75	Wednesday
05/03/2022 03:35	80	Wednesday
05/03/2022 03:40	82	Wednesday
05/03/2022 03:45	92	Wednesday
05/03/2022 03:50	79	Wednesday
05/03/2022 03:55	97	Wednesday
05/03/2022 04:00	89	Wednesday
05/03/2022 04:05	92	Wednesday
05/03/2022 04:10	110	Wednesday
05/03/2022 04:15	118	Wednesday
05/03/2022 04:20	108	Wednesday
05/03/2022 04:25	135	Wednesday
05/03/2022 04:30	130	Wednesday
05/03/2022 04:35	140	Wednesday
05/03/2022 04:40	153	Wednesday
05/03/2022 04:45	172	Wednesday
05/03/2022 04:50	167	Wednesday
05/03/2022 04:55	194	Wednesday
05/03/2022 05:00	174	Wednesday
05/03/2022 05:05	185	Wednesday
05/03/2022 05:10	209	Wednesday
05/03/2022 05:15	206	Wednesday
05/03/2022 05:20	234	Wednesday
05/03/2022 05:25	260	Wednesday
05/03/2022 05:30	263	Wednesday
05/03/2022 05:35	289	Wednesday
05/03/2022 05:40	307	Wednesday
05/03/2022 05:45	319	Wednesday
05/03/2022 05:50	320	Wednesday
05/03/2022 05:55	301	Wednesday
05/03/2022 06:00	294	Wednesday
05/03/2022 06:05	321	Wednesday
05/03/2022 06:10	347	Wednesday
05/03/2022 06:15	344	Wednesday
05/03/2022 06:20	372	Wednesday
05/03/2022 06:25	420	Wednesday
05/03/2022 06:30	429	Wednesday
05/03/2022 06:35	452	Wednesday
05/03/2022 06:40	443	Wednesday
05/03/2022 06:45	450	Wednesday
05/03/2022 06:50	453	Wednesday
05/03/2022 06:55	469	Wednesday
05/03/2022 07:00	443	Wednesday
05/03/2022 07:05	435	Wednesday
05/03/2022 07:10	476	Wednesday
05/03/2022 07:15	502	Wednesday
05/03/2022 07:20	519	Wednesday
05/03/2022 07:25	529	Wednesday
05/03/2022 07:30	544	Wednesday
05/03/2022 07:35	563	Wednesday
05/03/2022 07:40	553	Wednesday
05/03/2022 07:45	535	Wednesday
05/03/2022 07:50	550	Wednesday
05/03/2022 07:55	548	Wednesday
05/03/2022 08:00	525	Wednesday
05/03/2022 08:05	523	Wednesday
05/03/2022 08:10	558	Wednesday
05/03/2022 08:15	542	Wednesday
05/03/2022 08:20	532	Wednesday
05/03/2022 08:25	532	Wednesday
05/03/2022 08:30	522	Wednesday
05/03/2022 08:35	534	Wednesday
05/03/2022 08:40	531	Wednesday
05/03/2022 08:45	520	Wednesday
05/03/2022 08:50	513	Wednesday
05/03/2022 08:55	493	Wednesday
05/03/2022 09:00	478	Wednesday
05/03/2022 09:05	470	Wednesday
05/03/2022 09:10	441	Wednesday
05/03/2022 09:15	474	Wednesday
05/03/2022 09:20	440	Wednesday
05/03/2022 09:25	468	Wednesday
05/03/2022 09:30	483	Wednesday
05/03/2022 09:35	490	Wednesday
05/03/2022 09:40	536	Wednesday
05/03/2022 09:45	511	Wednesday
05/03/2022 09:50	515	Wednesday
05/03/2022 09:55	470	Wednesday
05/03/2022 10:00	455	Wednesday
05/03/2022 10:05	464	Wednesday
05/03/2022 10:10	467	Wednesday
05/03/2022 10:15	471	Wednesday
05/03/2022 10:20	479	Wednesday
05/03/2022 10:25	490	Wednesday
05/03/2022 10:30	477	Wednesday
05/03/2022 10:35	470	Wednesday
05/03/2022 10:40	487	Wednesday
05/03/2022 10:45	477	Wednesday
05/03/2022 10:50	463	Wednesday
05/03/2022 10:55	473	Wednesday
05/03/2022 11:00	514	Wednesday
05/03/2022 11:05	459	Wednesday
05/03/2022 11:10	486	Wednesday
05/03/2022 11:15	509	Wednesday
05/03/2022 11:20	469	Wednesday
05/03/2022 11:25	513	Wednesday
05/03/2022 11:30	489	Wednesday
05/03/2022 11:35	497	Wednesday
05/03/2022 11:40	490	Wednesday
05/03/2022 11:45	504	Wednesday
05/03/2022 11:50	484	Wednesday
05/03/2022 11:55	501	Wednesday
05/03/2022 12:00	497	Wednesday
05/03/2022 12:05	507	Wednesday
05/03/2022 12:10	521	Wednesday
05/03/2022 12:15	534	Wednesday
05/03/2022 12:20	524	Wednesday
05/03/2022 12:25	501	Wednesday
05/03/2022 12:30	494	Wednesday
05/03/2022 12:35	523	Wednesday
05/03/2022 12:40	532	Wednesday
05/03/2022 12:45	558	Wednesday
05/03/2022 12:50	525	Wednesday
05/03/2022 12:55	531	Wednesday
05/03/2022 13:00	551	Wednesday
05/03/2022 13:05	554	Wednesday
05/03/2022 13:10	536	Wednesday
05/03/2022 13:15	523	Wednesday
05/03/2022 13:20	538	Wednesday
05/03/2022 13:25	533	Wednesday
05/03/2022 13:30	549	Wednesday
05/03/2022 13:35	520	Wednesday
05/03/2022 13:40	543	Wednesday
05/03/2022 13:45	562	Wednesday
05/03/2022 13:50	512	Wednesday
05/03/2022 13:55	497	Wednesday
05/03/2022 14:00	487	Wednesday
05/03/2022 14:05	531	Wednesday
05/03/2022 14:10	498	Wednesday
05/03/2022 14:15	512	Wednesday
05/03/2022 14:20	545	Wednesday
05/03/2022 14:25	526	Wednesday
05/03/2022 14:30	490	Wednesday
05/03/2022 14:35	535	Wednesday
05/03/2022 14:40	533	Wednesday
05/03/2022 14:45	531	Wednesday
05/03/2022 14:50	542	Wednesday
05/03/2022 14:55	546	Wednesday
05/03/2022 15:00	504	Wednesday
05/03/2022 15:05	488	Wednesday
05/03/2022 15:10	484	Wednesday
05/03/2022 15:15	484	Wednesday
05/03/2022 15:20	500	Wednesday
05/03/2022 15:25	525	Wednesday
05/03/2022 15:30	520	Wednesday
05/03/2022 15:35	546	Wednesday
05/03/2022 15:40	527	Wednesday
05/03/2022 15:45	520	Wednesday
05/03/2022 15:50	528	Wednesday
05/03/2022 15:55	545	Wednesday
05/03/2022 16:00	516	Wednesday
05/03/2022 16:05	560	Wednesday
05/03/2022 16:10	540	Wednesday
05/03/2022 16:15	509	Wednesday
05/03/2022 16:20	523	Wednesday
05/03/2022 16:25	501	Wednesday
05/03/2022 16:30	502	Wednesday
05/03/2022 16:35	537	Wednesday
05/03/2022 16:40	525	Wednesday
05/03/2022 16:45	515	Wednesday
05/03/2022 16:50	505	Wednesday
05/03/2022 16:55	512	Wednesday
05/03/2022 17:00	529	Wednesday
05/03/2022 17:05	508	Wednesday
05/03/2022 17:10	506	Wednesday
05/03/2022 17:15	489	Wednesday
05/03/2022 17:20	517	Wednesday
05/03/2022 17:25	485	Wednesday
05/03/2022 17:30	534	Wednesday
05/03/2022 17:35	524	Wednesday
05/03/2022 17:40	539	Wednesday
05/03/2022 17:45	528	Wednesday
05/03/2022 17:50	521	Wednesday
05/03/2022 17:55	516	Wednesday
05/03/2022 18:00	529	Wednesday
05/03/2022 18:05	522	Wednesday
05/03/2022 18:10	532	Wednesday
05/03/2022 18:15	534	Wednesday
05/03/2022 18:20	426	Wednesday
05/03/2022 18:25	506	Wednesday
05/03/2022 18:30	513	Wednesday
05/03/2022 18:35	536	Wednesday
05/03/2022 18:40	542	Wednesday
05/03/2022 18:45	518	Wednesday
05/03/2022 18:50	500	Wednesday
05/03/2022 18:55	457	Wednesday
05/03/2022 19:00	500	Wednesday
05/03/2022 19:05	552	Wednesday
05/03/2022 19:10	520	Wednesday
05/03/2022 19:15	540	Wednesday
05/03/2022 19:20	530	Wednesday
05/03/2022 19:25	548	Wednesday
05/03/2022 19:30	500	Wednesday
05/03/2022 19:35	478	Wednesday
05/03/2022 19:40	493	Wednesday
05/03/2022 19:45	493	Wednesday
05/03/2022 19:50	453	Wednesday
05/03/2022 19:55	465	Wednesday
05/03/2022 20:00	400	Wednesday
05/03/2022 20:05	436	Wednesday
05/03/2022 20:10	425	Wednesday
05/03/2022 20:15	431	Wednesday
05/03/2022 20:20	445	Wednesday
05/03/2022 20:25	472	Wednesday
05/03/2022 20:30	419	Wednesday
05/03/2022 20:35	455	Wednesday
05/03/2022 20:40	408	Wednesday
05/03/2022 20:45	451	Wednesday
05/03/2022 20:50	414	Wednesday
05/03/2022 20:55	407	Wednesday
05/03/2022 21:00	396	Wednesday
05/03/2022 21:05	405	Wednesday
05/03/2022 21:10	401	Wednesday
05/03/2022 21:15	388	Wednesday
05/03/2022 21:20	407	Wednesday
05/03/2022 21:25	389	Wednesday
05/03/2022 21:30	344	Wednesday
05/03/2022 21:35	373	Wednesday
05/03/2022 21:40	365	Wednesday
05/03/2022 21:45	331	Wednesday
05/03/2022 21:50	347	Wednesday
05/03/2022 21:55	340	Wednesday
05/03/2022 22:00	315	Wednesday
05/03/2022 22:05	331	Wednesday
05/03/2022 22:10	329	Wednesday
05/03/2022 22:15	325	Wednesday
05/03/2022 22:20	326	Wednesday
05/03/2022 22:25	311	Wednesday
05/03/2022 22:30	305	Wednesday
05/03/2022 22:35	286	Wednesday
05/03/2022 22:40	293	Wednesday
05/03/2022 22:45	283	Wednesday
05/03/2022 22:50	241	Wednesday
05/03/2022 22:55	238	Wednesday
05/03/2022 23:00	240	Wednesday
05/03/2022 23:05	232	Wednesday
05/03/2022 23:10	239	Wednesday
05/03/2022 23:15	246	Wednesday
05/03/2022 23:20	223	Wednesday
05/03/2022 23:25	213	Wednesday
05/03/2022 23:30	215	Wednesday
05/03/2022 23:35	210	Wednesday
05/03/2022 23:40	212	Wednesday
05/03/2022 23:45	188	Wednesday
05/03/2022 23:50	181	Wednesday
05/03/2022 23:55	153	Wednesday
05/05/2022 00:00	185	Friday
05/05/2022 00:05	186	Friday
05/05/2022 00:10	198	Friday
05/05/2022 00:15	175	Friday
05/05/2022 00:20	175	Friday
05/05/2022 00:25	153	Friday
05/05/2022 00:30	158	Friday
05/05/2022 00:35	182	Friday
05/05/2022 00:40	132	Friday
05/05/2022 00:45	149	Friday
05/05/2022 00:50	152	Friday
05/05/2022 00:55	120	Friday
05/05/2022 01:00	123	Friday
05/05/2022 01:05	127	Friday
05/05/2022 01:10	126	Friday
05/05/2022 01:15	95	Friday
05/05/2022 01:20	102	Friday
05/05/2022 01:25	103	Friday
05/05/2022 01:30	104	Friday
05/05/2022 01:35	87	Friday
05/05/2022 01:40	100	Friday
05/05/2022 01:45	96	Friday
05/05/2022 01:50	88	Friday
05/05/2022 01:55	82	Friday
05/05/2022 02:00	90	Friday
05/05/2022 02:05	95	Friday
05/05/2022 02:10	96	Friday
05/05/2022 02:15	90	Friday
05/05/2022 02:20	100	Friday
05/05/2022 02:25	109	Friday
05/05/2022 02:30	86	Friday
05/05/2022 02:35	86	Friday
05/05/2022 02:40	70	Friday
05/05/2022 02:45	74	Friday
05/05/2022 02:50	97	Friday
05/05/2022 02:55	84	Friday
05/05/2022 03:00	78	Friday
05/05/2022 03:05	78	Friday
05/05/2022 03:10	79	Friday
05/05/2022 03:15	85	Friday
05/05/2022 03:20	76	Friday
05/05/2022 03:25	76	Friday
05/05/2022 03:30	84	Friday
05/05/2022 03:35	112	Friday
05/05/2022 03:40	113	Friday
05/05/2022 03:45	96	Friday
05/05/2022 03:50	98	Friday
05/05/2022 03:55	106	Friday
05/05/2022 04:00	98	Friday
05/05/2022 04:05	94	Friday
05/05/2022 04:10	106	Friday
05/05/2022 04:15	115	Friday
05/05/2022 04:20	110	Friday
05/05/2022 04:25	139	Friday
05/05/2022 04:30	124	Friday
05/05/2022 04:35	145	Friday
05/05/2022 04:40	134	Friday
05/05/2022 04:45	140	Friday
05/05/2022 04:50	166	Friday
05/05/2022 04:55	173	Friday
05/05/2022 05:00	185	Friday
05/05/2022 05:05	159	Friday
05/05/2022 05:10	167	Friday
05/05/2022 05:15	177	Friday
05/05/2022 05:20	245	Friday
05/05/2022 05:25	234	Friday
05/05/2022 05:30	244	Friday
05/05/2022 05:35	274	Friday
05/05/2022 05:40	304	Friday
05/05/2022 05:45	299	Friday
05/05/2022 05:50	281	Friday
05/05/2022 05:55	295	Friday
05/05/2022 06:00	281	Friday
05/05/2022 06:05	315	Friday
05/05/2022 06:10	325	Friday
05/05/2022 06:15	343	Friday
05/05/2022 06:20	375	Friday
05/05/2022 06:25	402	Friday
05/05/2022 06:30	424	Friday
05/05/2022 06:35	450	Friday
05/05/2022 06:40	415	Friday
05/05/2022 06:45	454	Friday
05/05/2022 06:50	450	Friday
05/05/2022 06:55	411	Friday
05/05/2022 07:00	420	Friday
05/05/2022 07:05	409	Friday
05/05/2022 07:10	453	Friday
05/05/2022 07:15	503	Friday
05/05/2022 07:20	511	Friday
05/05/2022 07:25	537	Friday
05/05/2022 07:30	485	Friday
05/05/2022 07:35	511	Friday
05/05/2022 07:40	513	Friday
05/05/2022 07:45	568	Friday
05/05/2022 07:50	556	Friday
05/05/2022 07:55	549	Friday
05/05/2022 08:00	511	Friday
05/05/2022 08:05	521	Friday
05/05/2022 08:10	523	Friday
05/05/2022 08:15	527	Friday
05/05/2022 08:20	538	Friday
05/05/2022 08:25	510	Friday
05/05/2022 08:30	527	Friday
05/05/2022 08:35	533	Friday
05/05/2022 08:40	491	Friday
05/05/2022 08:45	503	Friday
05/05/2022 08:50	500	Friday
05/05/2022 08:55	505	Friday
05/05/2022 09:00	483	Friday
05/05/2022 09:05	537	Friday
05/05/2022 09:10	492	Friday
05/05/2022 09:15	532	Friday
05/05/2022 09:20	509	Friday
05/05/2022 09:25	523	Friday
05/05/2022 09:30	533	Friday
05/05/2022 09:35	502	Friday
05/05/2022 09:40	544	Friday
05/05/2022 09:45	560	Friday
05/05/2022 09:50	557	Friday
05/05/2022 09:55	567	Friday
05/05/2022 10:00	485	Friday
05/05/2022 10:05	526	Friday
05/05/2022 10:10	539	Friday
05/05/2022 10:15	510	Friday
05/05/2022 10:20	477	Friday
05/05/2022 10:25	527	Friday
05/05/2022 10:30	535	Friday
05/05/2022 10:35	510	Friday
05/05/2022 10:40	501	Friday
05/05/2022 10:45	499	Friday
05/05/2022 10:50	480	Friday
05/05/2022 10:55	477	Friday
05/05/2022 11:00	498	Friday
05/05/2022 11:05	482	Friday
05/05/2022 11:10	492	Friday
05/05/2022 11:15	495	Friday
05/05/2022 11:20	483	Friday
05/05/2022 11:25	504	Friday
05/05/2022 11:30	513	Friday
05/05/2022 11:35	491	Friday
05/05/2022 11:40	520	Friday
05/05/2022 11:45	502	Friday
05/05/2022 11:50	497	Friday
05/05/2022 11:55	513	Friday
05/05/2022 12:00	490	Friday
05/05/2022 12:05	521	Friday
05/05/2022 12:10	525	Friday
05/05/2022 12:15	541	Friday
05/05/2022 12:20	551	Friday
05/05/2022 12:25	517	Friday
05/05/2022 12:30	530	Friday
05/05/2022 12:35	535	Friday
05/05/2022 12:40	505	Friday
05/05/2022 12:45	552	Friday
05/05/2022 12:50	486	Friday
05/05/2022 12:55	451	Friday
05/05/2022 13:00	545	Friday
05/05/2022 13:05	519	Friday
05/05/2022 13:10	534	Friday
05/05/2022 13:15	483	Friday
05/05/2022 13:20	518	Friday
05/05/2022 13:25	520	Friday
05/05/2022 13:30	487	Friday
05/05/2022 13:35	542	Friday
05/05/2022 13:40	454	Friday
05/05/2022 13:45	507	Friday
05/05/2022 13:50	512	Friday
05/05/2022 13:55	524	Friday
05/05/2022 14:00	501	Friday
05/05/2022 14:05	502	Friday
05/05/2022 14:10	487	Friday
05/05/2022 14:15	525	Friday
05/05/2022 14:20	491	Friday
05/05/2022 14:25	536	Friday
05/05/2022 14:30	522	Friday
05/05/2022 14:35	503	Friday
05/05/2022 14:40	442	Friday
05/05/2022 14:45	509	Friday
05/05/2022 14:50	505	Friday
05/05/2022 14:55	495	Friday
05/05/2022 15:00	496	Friday
05/05/2022 15:05	501	Friday
05/05/2022 15:10	512	Friday
05/05/2022 15:15	494	Friday
05/05/2022 15:20	522	Friday
05/05/2022 15:25	509	Friday
05/05/2022 15:30	460	Friday
05/05/2022 15:35	515	Friday
05/05/2022 15:40	460	Friday
05/05/2022 15:45	497	Friday
05/05/2022 15:50	481	Friday
05/05/2022 15:55	521	Friday
05/05/2022 16:00	496	Friday
05/05/2022 16:05	507	Friday
05/05/2022 16:10	522	Friday
05/05/2022 16:15	538	Friday
05/05/2022 16:20	508	Friday
05/05/2022 16:25	516	Friday
05/05/2022 16:30	502	Friday
05/05/2022 16:35	511	Friday
05/05/2022 16:40	485	Friday
05/05/2022 16:45	495	Friday
05/05/2022 16:50	517	Friday
05/05/2022 16:55	522	Friday
05/05/2022 17:00	507	Friday
05/05/2022 17:05	534	Friday
05/05/2022 17:10	488	Friday
05/05/2022 17:15	506	Friday
05/05/2022 17:20	488	Friday
05/05/2022 17:25	506	Friday
05/05/2022 17:30	532	Friday
05/05/2022 17:35	531	Friday
05/05/2022 17:40	532	Friday
05/05/2022 17:45	491	Friday
05/05/2022 17:50	508	Friday
05/05/2022 17:55	519	Friday
05/05/2022 18:00	545	Friday
05/05/2022 18:05	535	Friday
05/05/2022 18:10	517	Friday
05/05/2022 18:15	523	Friday
05/05/2022 18:20	521	Friday
05/05/2022 18:25	528	Friday
05/05/2022 18:30	503	Friday
05/05/2022 18:35	529	Friday
05/05/2022 18:40	513	Friday
05/05/2022 18:45	521	Friday
05/05/2022 18:50	536	Friday
05/05/2022 18:55	516	Friday
05/05/2022 19:00	512	Friday
05/05/2022 19:05	523	Friday
05/05/2022 19:10	508	Friday
05/05/2022 19:15	531	Friday
05/05/2022 19:20	465	Friday
05/05/2022 19:25	469	Friday
05/05/2022 19:30	529	Friday
05/05/2022 19:35	485	Friday
05/05/2022 19:40	494	Friday
05/05/2022 19:45	531	Friday
05/05/2022 19:50	511	Friday
05/05/2022 19:55	502	Friday
05/05/2022 20:00	520	Friday
05/05/2022 20:05	494	Friday
05/05/2022 20:10	513	Friday
05/05/2022 20:15	499	Friday
05/05/2022 20:20	526	Friday
05/05/2022 20:25	505	Friday
05/05/2022 20:30	478	Friday
05/05/2022 20:35	483	Friday
05/05/2022 20:40	471	Friday
05/05/2022 20:45	440	Friday
05/05/2022 20:50	456	Friday
05/05/2022 20:55	468	Friday
05/05/2022 21:00	424	Friday
05/05/2022 21:05	489	Friday
05/05/2022 21:10	459	Friday
05/05/2022 21:15	475	Friday
05/05/2022 21:20	462	Friday
05/05/2022 21:25	480	Friday
05/05/2022 21:30	510	Friday
05/05/2022 21:35	499	Friday
05/05/2022 21:40	456	Friday
05/05/2022 21:45	441	Friday
05/05/2022 21:50	440	Friday
05/05/2022 21:55	426	Friday
05/05/2022 22:00	419	Friday
05/05/2022 22:05	412	Friday
05/05/2022 22:10	435	Friday
05/05/2022 22:15	448	Friday
05/05/2022 22:20	435	Friday
05/05/2022 22:25	449	Friday
05/05/2022 22:30	426	Friday
05/05/2022 22:35	419	Friday
05/05/2022 22:40	437	Friday
05/05/2022 22:45	424	Friday
05/05/2022 22:50	381	Friday
05/05/2022 22:55	406	Friday
05/05/2022 23:00	333	Friday
05/05/2022 23:05	351	Friday
05/05/2022 23:10	351	Friday
05/05/2022 23:15	410	Friday
05/05/2022 23:20	364	Friday
05/05/2022 23:25	341	Friday
05/05/2022 23:30	316	Friday
05/05/2022 23:35	295	Friday
05/05/2022 23:40	294	Friday
05/05/2022 23:45	292	Friday
05/05/2022 23:50	285	Friday
05/05/2022 23:55	279	Friday
05/06/2022 00:00	284	Saturday
05/06/2022 00:05	342	Saturday
05/06/2022 00:10	319	Saturday
05/06/2022 00:15	290	Saturday
05/06/2022 00:20	263	Saturday
05/06/2022 00:25	246	Saturday
05/06/2022 00:30	296	Saturday
05/06/2022 00:35	248	Saturday
05/06/2022 00:40	235	Saturday
05/06/2022 00:45	223	Saturday
05/06/2022 00:50	212	Saturday
05/06/2022 00:55	229	Saturday
05/06/2022 01:00	220	Saturday
05/06/2022 01:05	197	Saturday
05/06/2022 01:10	203	Saturday
05/06/2022 01:15	202	Saturday
05/06/2022 01:20	182	Saturday
05/06/2022 01:25	176	Saturday
05/06/2022 01:30	169	Saturday
05/06/2022 01:35	167	Saturday
05/06/2022 01:40	148	Saturday
05/06/2022 01:45	168	Saturday
05/06/2022 01:50	152	Saturday
05/06/2022 01:55	154	Saturday
05/06/2022 02:00	152	Saturday
05/06/2022 02:05	142	Saturday
05/06/2022 02:10	139	Saturday
05/06/2022 02:15	144	Saturday
05/06/2022 02:20	133	Saturday
05/06/2022 02:25	136	Saturday
05/06/2022 02:30	142	Saturday
05/06/2022 02:35	130	Saturday
05/06/2022 02:40	136	Saturday
05/06/2022 02:45	112	Saturday
05/06/2022 02:50	118	Saturday
05/06/2022 02:55	104	Saturday
05/06/2022 03:00	114	Saturday
05/06/2022 03:05	120	Saturday
05/06/2022 03:10	124	Saturday
05/06/2022 03:15	103	Saturday
05/06/2022 03:20	112	Saturday
05/06/2022 03:25	104	Saturday
05/06/2022 03:30	110	Saturday
05/06/2022 03:35	120	Saturday
05/06/2022 03:40	110	Saturday
05/06/2022 03:45	108	Saturday
05/06/2022 03:50	96	Saturday
05/06/2022 03:55	102	Saturday
05/06/2022 04:00	96	Saturday
05/06/2022 04:05	100	Saturday
05/06/2022 04:10	108	Saturday
05/06/2022 04:15	95	Saturday
05/06/2022 04:20	104	Saturday
05/06/2022 04:25	94	Saturday
05/06/2022 04:30	114	Saturday
05/06/2022 04:35	134	Saturday
05/06/2022 04:40	133	Saturday
05/06/2022 04:45	133	Saturday
05/06/2022 04:50	132	Saturday
05/06/2022 04:55	126	Saturday
05/06/2022 05:00	147	Saturday
05/06/2022 05:05	155	Saturday
05/06/2022 05:10	157	Saturday
05/06/2022 05:15	156	Saturday
05/06/2022 05:20	175	Saturday
05/06/2022 05:25	188	Saturday
05/06/2022 05:30	193	Saturday
05/06/2022 05:35	209	Saturday
05/06/2022 05:40	209	Saturday
05/06/2022 05:45	208	Saturday
05/06/2022 05:50	225	Saturday
05/06/2022 05:55	258	Saturday
05/06/2022 06:00	238	Saturday
05/06/2022 06:05	241	Saturday
05/06/2022 06:10	267	Saturday
05/06/2022 06:15	288	Saturday
05/06/2022 06:20	304	Saturday
05/06/2022 06:25	322	Saturday
05/06/2022 06:30	328	Saturday
05/06/2022 06:35	352	Saturday
05/06/2022 06:40	325	Saturday
05/06/2022 06:45	358	Saturday
05/06/2022 06:50	378	Saturday
05/06/2022 06:55	331	Saturday
05/06/2022 07:00	354	Saturday
05/06/2022 07:05	362	Saturday
05/06/2022 07:10	369	Saturday
05/06/2022 07:15	382	Saturday
05/06/2022 07:20	421	Saturday
05/06/2022 07:25	411	Saturday
05/06/2022 07:30	442	Saturday
05/06/2022 07:35	444	Saturday
05/06/2022 07:40	498	Saturday
05/06/2022 07:45	483	Saturday
05/06/2022 07:50	471	Saturday
05/06/2022 07:55	494	Saturday
05/06/2022 08:00	488	Saturday
05/06/2022 08:05	466	Saturday
05/06/2022 08:10	481	Saturday
05/06/2022 08:15	487	Saturday
05/06/2022 08:20	515	Saturday
05/06/2022 08:25	550	Saturday
05/06/2022 08:30	528	Saturday
05/06/2022 08:35	504	Saturday
05/06/2022 08:40	581	Saturday
05/06/2022 08:45	590	Saturday
05/06/2022 08:50	564	Saturday
05/06/2022 08:55	559	Saturday
05/06/2022 09:00	544	Saturday
05/06/2022 09:05	544	Saturday
05/06/2022 09:10	530	Saturday
05/06/2022 09:15	574	Saturday
05/06/2022 09:20	571	Saturday
05/06/2022 09:25	558	Saturday
05/06/2022 09:30	589	Saturday
05/06/2022 09:35	572	Saturday
05/06/2022 09:40	582	Saturday
05/06/2022 09:45	583	Saturday
05/06/2022 09:50	582	Saturday
05/06/2022 09:55	575	Saturday
05/06/2022 10:00	592	Saturday
05/06/2022 10:05	571	Saturday
05/06/2022 10:10	540	Saturday
05/06/2022 10:15	543	Saturday
05/06/2022 10:20	541	Saturday
05/06/2022 10:25	555	Saturday
05/06/2022 10:30	546	Saturday
05/06/2022 10:35	558	Saturday
05/06/2022 10:40	553	Saturday
05/06/2022 10:45	496	Saturday
05/06/2022 10:50	451	Saturday
05/06/2022 10:55	443	Saturday
05/06/2022 11:00	483	Saturday
05/06/2022 11:05	457	Saturday
05/06/2022 11:10	444	Saturday
05/06/2022 11:15	462	Saturday
05/06/2022 11:20	460	Saturday
05/06/2022 11:25	478	Saturday
05/06/2022 11:30	481	Saturday
05/06/2022 11:35	493	Saturday
05/06/2022 11:40	527	Saturday
05/06/2022 11:45	535	Saturday
05/06/2022 11:50	501	Saturday
05/06/2022 11:55	498	Saturday
05/06/2022 12:00	520	Saturday
05/06/2022 12:05	497	Saturday
05/06/2022 12:10	516	Saturday
05/06/2022 12:15	504	Saturday
05/06/2022 12:20	541	Saturday
05/06/2022 12:25	502	Saturday
05/06/2022 12:30	482	Saturday
05/06/2022 12:35	507	Saturday
05/06/2022 12:40	502	Saturday
05/06/2022 12:45	517	Saturday
05/06/2022 12:50	510	Saturday
05/06/2022 12:55	509	Saturday
05/06/2022 13:00	524	Saturday
05/06/2022 13:05	526	Saturday
05/06/2022 13:10	489	Saturday
05/06/2022 13:15	535	Saturday
05/06/2022 13:20	513	Saturday
05/06/2022 13:25	548	Saturday
05/06/2022 13:30	552	Saturday
05/06/2022 13:35	522	Saturday
05/06/2022 13:40	554	Saturday
05/06/2022 13:45	543	Saturday
05/06/2022 13:50	521	Saturday
05/06/2022 13:55	549	Saturday
05/06/2022 14:00	512	Saturday
05/06/2022 14:05	514	Saturday
05/06/2022 14:10	526	Saturday
05/06/2022 14:15	513	Saturday
05/06/2022 14:20	531	Saturday
05/06/2022 14:25	513	Saturday
05/06/2022 14:30	530	Saturday
05/06/2022 14:35	532	Saturday
05/06/2022 14:40	526	Saturday
05/06/2022 14:45	534	Saturday
05/06/2022 14:50	523	Saturday
05/06/2022 14:55	531	Saturday
05/06/2022 15:00	503	Saturday
05/06/2022 15:05	519	Saturday
05/06/2022 15:10	544	Saturday
05/06/2022 15:15	501	Saturday
05/06/2022 15:20	527	Saturday
05/06/2022 15:25	496	Saturday
05/06/2022 15:30	543	Saturday
05/06/2022 15:35	535	Saturday
05/06/2022 15:40	513	Saturday
05/06/2022 15:45	520	Saturday
05/06/2022 15:50	546	Saturday
05/06/2022 15:55	536	Saturday
05/06/2022 16:00	539	Saturday
05/06/2022 16:05	526	Saturday
05/06/2022 16:10	493	Saturday
05/06/2022 16:15	484	Saturday
05/06/2022 16:20	488	Saturday
05/06/2022 16:25	496	Saturday
05/06/2022 16:30	496	Saturday
05/06/2022 16:35	525	Saturday
05/06/2022 16:40	504	Saturday
05/06/2022 16:45	449	Saturday
05/06/2022 16:50	462	Saturday
05/06/2022 16:55	472	Saturday
05/06/2022 17:00	456	Saturday
05/06/2022 17:05	467	Saturday
05/06/2022 17:10	539	Saturday
05/06/2022 17:15	560	Saturday
05/06/2022 17:20	485	Saturday
05/06/2022 17:25	489	Saturday
05/06/2022 17:30	497	Saturday
05/06/2022 17:35	462	Saturday
05/06/2022 17:40	502	Saturday
05/06/2022 17:45	496	Saturday
05/06/2022 17:50	508	Saturday
05/06/2022 17:55	539	Saturday
05/06/2022 18:00	501	Saturday
05/06/2022 18:05	556	Saturday
05/06/2022 18:10	510	Saturday
05/06/2022 18:15	480	Saturday
05/06/2022 18:20	487	Saturday
05/06/2022 18:25	535	Saturday
05/06/2022 18:30	508	Saturday
05/06/2022 18:35	499	Saturday
05/06/2022 18:40	529	Saturday
05/06/2022 18:45	486	Saturday
05/06/2022 18:50	497	Saturday
05/06/2022 18:55	476	Saturday
05/06/2022 19:00	479	Saturday
05/06/2022 19:05	437	Saturday
05/06/2022 19:10	451	Saturday
05/06/2022 19:15	487	Saturday
05/06/2022 19:20	462	Saturday
05/06/2022 19:25	431	Saturday
05/06/2022 19:30	459	Saturday
05/06/2022 19:35	470	Saturday
05/06/2022 19:40	497	Saturday
05/06/2022 19:45	516	Saturday
05/06/2022 19:50	492	Saturday
05/06/2022 19:55	506	Saturday
05/06/2022 20:00	461	Saturday
05/06/2022 20:05	501	Saturday
05/06/2022 20:10	491	Saturday
05/06/2022 20:15	481	Saturday
05/06/2022 20:20	513	Saturday
05/06/2022 20:25	488	Saturday
05/06/2022 20:30	503	Saturday
05/06/2022 20:35	535	Saturday
05/06/2022 20:40	472	Saturday
05/06/2022 20:45	519	Saturday
05/06/2022 20:50	475	Saturday
05/06/2022 20:55	495	Saturday
05/06/2022 21:00	444	Saturday
05/06/2022 21:05	450	Saturday
05/06/2022 21:10	430	Saturday
05/06/2022 21:15	427	Saturday
05/06/2022 21:20	443	Saturday
05/06/2022 21:25	431	Saturday
05/06/2022 21:30	437	Saturday
05/06/2022 21:35	399	Saturday
05/06/2022 21:40	445	Saturday
05/06/2022 21:45	491	Saturday
05/06/2022 21:50	499	Saturday
05/06/2022 21:55	485	Saturday
05/06/2022 22:00	420	Saturday
05/06/2022 22:05	474	Saturday
05/06/2022 22:10	446	Saturday
05/06/2022 22:15	461	Saturday
05/06/2022 22:20	471	Saturday
05/06/2022 22:25	493	Saturday
05/06/2022 22:30	496	Saturday
05/06/2022 22:35	479	Saturday
05/06/2022 22:40	492	Saturday
05/06/2022 22:45	491	Saturday
05/06/2022 22:50	481	Saturday
05/06/2022 22:55	480	Saturday
05/06/2022 23:00	444	Saturday
05/06/2022 23:05	453	Saturday
05/06/2022 23:10	452	Saturday
05/06/2022 23:15	426	Saturday
05/06/2022 23:20	394	Saturday
05/06/2022 23:25	410	Saturday
05/06/2022 23:30	374	Saturday
05/06/2022 23:35	382	Saturday
05/06/2022 23:40	367	Saturday
05/06/2022 23:45	345	Saturday
05/06/2022 23:50	342	Saturday
05/06/2022 23:55	352	Saturday
05/07/2022 00:00	320	Sunday
05/07/2022 00:05	358	Sunday
05/07/2022 00:10	331	Sunday
05/07/2022 00:15	324	Sunday
05/07/2022 00:20	307	Sunday
05/07/2022 00:25	311	Sunday
05/07/2022 00:30	297	Sunday
05/07/2022 00:35	299	Sunday
05/07/2022 00:40	256	Sunday
05/07/2022 00:45	237	Sunday
05/07/2022 00:50	243	Sunday
05/07/2022 00:55	243	Sunday
05/07/2022 01:00	259	Sunday
05/07/2022 01:05	189	Sunday
05/07/2022 01:10	227	Sunday
05/07/2022 01:15	181	Sunday
05/07/2022 01:20	183	Sunday
05/07/2022 01:25	187	Sunday
05/07/2022 01:30	180	Sunday
05/07/2022 01:35	158	Sunday
05/07/2022 01:40	154	Sunday
05/07/2022 01:45	169	Sunday
05/07/2022 01:50	153	Sunday
05/07/2022 01:55	140	Sunday
05/07/2022 02:00	146	Sunday
05/07/2022 02:05	131	Sunday
05/07/2022 02:10	131	Sunday
05/07/2022 02:15	146	Sunday
05/07/2022 02:20	118	Sunday
05/07/2022 02:25	128	Sunday
05/07/2022 02:30	105	Sunday
05/07/2022 02:35	106	Sunday
05/07/2022 02:40	113	Sunday
05/07/2022 02:45	95	Sunday
05/07/2022 02:50	102	Sunday
05/07/2022 02:55	99	Sunday
05/07/2022 03:00	88	Sunday
05/07/2022 03:05	76	Sunday
05/07/2022 03:10	85	Sunday
05/07/2022 03:15	83	Sunday
05/07/2022 03:20	72	Sunday
05/07/2022 03:25	74	Sunday
05/07/2022 03:30	76	Sunday
05/07/2022 03:35	78	Sunday
05/07/2022 03:40	80	Sunday
05/07/2022 03:45	75	Sunday
05/07/2022 03:50	58	Sunday
05/07/2022 03:55	65	Sunday
05/07/2022 04:00	70	Sunday
05/07/2022 04:05	71	Sunday
05/07/2022 04:10	63	Sunday
05/07/2022 04:15	72	Sunday
05/07/2022 04:20	70	Sunday
05/07/2022 04:25	66	Sunday
05/07/2022 04:30	72	Sunday
05/07/2022 04:35	71	Sunday
05/07/2022 04:40	86	Sunday
05/07/2022 04:45	78	Sunday
05/07/2022 04:50	78	Sunday
05/07/2022 04:55	70	Sunday
05/07/2022 05:00	72	Sunday
05/07/2022 05:05	73	Sunday
05/07/2022 05:10	78	Sunday
05/07/2022 05:15	87	Sunday
05/07/2022 05:20	111	Sunday
05/07/2022 05:25	86	Sunday
05/07/2022 05:30	116	Sunday
05/07/2022 05:35	117	Sunday
05/07/2022 05:40	113	Sunday
05/07/2022 05:45	121	Sunday
05/07/2022 05:50	134	Sunday
05/07/2022 05:55	134	Sunday
05/07/2022 06:00	137	Sunday
05/07/2022 06:05	146	Sunday
05/07/2022 06:10	148	Sunday
05/07/2022 06:15	172	Sunday
05/07/2022 06:20	173	Sunday
05/07/2022 06:25	192	Sunday
05/07/2022 06:30	215	Sunday
05/07/2022 06:35	194	Sunday
05/07/2022 06:40	209	Sunday
05/07/2022 06:45	220	Sunday
05/07/2022 06:50	216	Sunday
05/07/2022 06:55	245	Sunday
05/07/2022 07:00	214	Sunday
05/07/2022 07:05	207	Sunday
05/07/2022 07:10	221	Sunday
05/07/2022 07:15	236	Sunday
05/07/2022 07:20	256	Sunday
05/07/2022 07:25	242	Sunday
05/07/2022 07:30	255	Sunday
05/07/2022 07:35	295	Sunday
05/07/2022 07:40	303	Sunday
05/07/2022 07:45	286	Sunday
05/07/2022 07:50	319	Sunday
05/07/2022 07:55	318	Sunday
05/07/2022 08:00	305	Sunday
05/07/2022 08:05	304	Sunday
05/07/2022 08:10	305	Sunday
05/07/2022 08:15	331	Sunday
05/07/2022 08:20	318	Sunday
05/07/2022 08:25	347	Sunday
05/07/2022 08:30	346	Sunday
05/07/2022 08:35	362	Sunday
05/07/2022 08:40	364	Sunday
05/07/2022 08:45	382	Sunday
05/07/2022 08:50	372	Sunday
05/07/2022 08:55	348	Sunday
05/07/2022 09:00	392	Sunday
05/07/2022 09:05	369	Sunday
05/07/2022 09:10	380	Sunday
05/07/2022 09:15	374	Sunday
05/07/2022 09:20	419	Sunday
05/07/2022 09:25	459	Sunday
05/07/2022 09:30	483	Sunday
05/07/2022 09:35	483	Sunday
05/07/2022 09:40	453	Sunday
05/07/2022 09:45	449	Sunday
05/07/2022 09:50	502	Sunday
05/07/2022 09:55	486	Sunday
05/07/2022 10:00	455	Sunday
05/07/2022 10:05	440	Sunday
05/07/2022 10:10	482	Sunday
05/07/2022 10:15	506	Sunday
05/07/2022 10:20	539	Sunday
05/07/2022 10:25	467	Sunday
05/07/2022 10:30	541	Sunday
05/07/2022 10:35	479	Sunday
05/07/2022 10:40	550	Sunday
05/07/2022 10:45	538	Sunday
05/07/2022 10:50	511	Sunday
05/07/2022 10:55	526	Sunday
05/07/2022 11:00	561	Sunday
05/07/2022 11:05	552	Sunday
05/07/2022 11:10	558	Sunday
05/07/2022 11:15	580	Sunday
05/07/2022 11:20	564	Sunday
05/07/2022 11:25	510	Sunday
05/07/2022 11:30	571	Sunday
05/07/2022 11:35	500	Sunday
05/07/2022 11:40	578	Sunday
05/07/2022 11:45	538	Sunday
05/07/2022 11:50	551	Sunday
05/07/2022 11:55	534	Sunday
05/07/2022 12:00	538	Sunday
05/07/2022 12:05	543	Sunday
05/07/2022 12:10	570	Sunday
05/07/2022 12:15	585	Sunday
05/07/2022 12:20	554	Sunday
05/07/2022 12:25	585	Sunday
05/07/2022 12:30	533	Sunday
05/07/2022 12:35	557	Sunday
05/07/2022 12:40	559	Sunday
05/07/2022 12:45	578	Sunday
05/07/2022 12:50	558	Sunday
05/07/2022 12:55	570	Sunday
05/07/2022 13:00	552	Sunday
05/07/2022 13:05	536	Sunday
05/07/2022 13:10	573	Sunday
05/07/2022 13:15	563	Sunday
05/07/2022 13:20	574	Sunday
05/07/2022 13:25	544	Sunday
05/07/2022 13:30	550	Sunday
05/07/2022 13:35	557	Sunday
05/07/2022 13:40	570	Sunday
05/07/2022 13:45	553	Sunday
05/07/2022 13:50	550	Sunday
05/07/2022 13:55	574	Sunday
05/07/2022 14:00	534	Sunday
05/07/2022 14:05	549	Sunday
05/07/2022 14:10	527	Sunday
05/07/2022 14:15	551	Sunday
05/07/2022 14:20	545	Sunday
05/07/2022 14:25	567	Sunday
05/07/2022 14:30	551	Sunday
05/07/2022 14:35	568	Sunday
05/07/2022 14:40	512	Sunday
05/07/2022 14:45	516	Sunday
05/07/2022 14:50	532	Sunday
05/07/2022 14:55	519	Sunday
05/07/2022 15:00	538	Sunday
05/07/2022 15:05	556	Sunday
05/07/2022 15:10	513	Sunday
05/07/2022 15:15	530	Sunday
05/07/2022 15:20	565	Sunday
05/07/2022 15:25	558	Sunday
05/07/2022 15:30	564	Sunday
05/07/2022 15:35	522	Sunday
05/07/2022 15:40	549	Sunday
05/07/2022 15:45	564	Sunday
05/07/2022 15:50	541	Sunday
05/07/2022 15:55	533	Sunday
05/07/2022 16:00	506	Sunday
05/07/2022 16:05	539	Sunday
05/07/2022 16:10	512	Sunday
05/07/2022 16:15	526	Sunday
05/07/2022 16:20	549	Sunday
05/07/2022 16:25	533	Sunday
05/07/2022 16:30	590	Sunday
05/07/2022 16:35	522	Sunday
05/07/2022 16:40	540	Sunday
05/07/2022 16:45	579	Sunday
05/07/2022 16:50	537	Sunday
05/07/2022 16:55	569	Sunday
05/07/2022 17:00	572	Sunday
05/07/2022 17:05	542	Sunday
05/07/2022 17:10	543	Sunday
05/07/2022 17:15	552	Sunday
05/07/2022 17:20	532	Sunday
05/07/2022 17:25	562	Sunday
05/07/2022 17:30	575	Sunday
05/07/2022 17:35	521	Sunday
05/07/2022 17:40	542	Sunday
05/07/2022 17:45	552	Sunday
05/07/2022 17:50	541	Sunday
05/07/2022 17:55	564	Sunday
05/07/2022 18:00	558	Sunday
05/07/2022 18:05	540	Sunday
05/07/2022 18:10	546	Sunday
05/07/2022 18:15	550	Sunday
05/07/2022 18:20	540	Sunday
05/07/2022 18:25	514	Sunday
05/07/2022 18:30	546	Sunday
05/07/2022 18:35	568	Sunday
05/07/2022 18:40	533	Sunday
05/07/2022 18:45	565	Sunday
05/07/2022 18:50	488	Sunday
05/07/2022 18:55	533	Sunday
05/07/2022 19:00	550	Sunday
05/07/2022 19:05	524	Sunday
05/07/2022 19:10	516	Sunday
05/07/2022 19:15	516	Sunday
05/07/2022 19:20	520	Sunday
05/07/2022 19:25	490	Sunday
05/07/2022 19:30	545	Sunday
05/07/2022 19:35	545	Sunday
05/07/2022 19:40	545	Sunday
05/07/2022 19:45	558	Sunday
05/07/2022 19:50	539	Sunday
05/07/2022 19:55	487	Sunday
05/07/2022 20:00	519	Sunday
05/07/2022 20:05	499	Sunday
05/07/2022 20:10	396	Sunday
05/07/2022 20:15	464	Sunday
05/07/2022 20:20	496	Sunday
05/07/2022 20:25	494	Sunday
05/07/2022 20:30	453	Sunday
05/07/2022 20:35	457	Sunday
05/07/2022 20:40	487	Sunday
05/07/2022 20:45	487	Sunday
05/07/2022 20:50	475	Sunday
05/07/2022 20:55	489	Sunday
05/07/2022 21:00	499	Sunday
05/07/2022 21:05	509	Sunday
05/07/2022 21:10	476	Sunday
05/07/2022 21:15	497	Sunday
05/07/2022 21:20	466	Sunday
05/07/2022 21:25	464	Sunday
05/07/2022 21:30	453	Sunday
05/07/2022 21:35	425	Sunday
05/07/2022 21:40	415	Sunday
05/07/2022 21:45	414	Sunday
05/07/2022 21:50	391	Sunday
05/07/2022 21:55	379	Sunday
05/07/2022 22:00	392	Sunday
05/07/2022 22:05	379	Sunday
05/07/2022 22:10	366	Sunday
05/07/2022 22:15	371	Sunday
05/07/2022 22:20	350	Sunday
05/07/2022 22:25	355	Sunday
05/07/2022 22:30	348	Sunday
05/07/2022 22:35	291	Sunday
05/07/2022 22:40	305	Sunday
05/07/2022 22:45	303	Sunday
05/07/2022 22:50	298	Sunday
05/07/2022 22:55	327	Sunday
05/07/2022 23:00	290	Sunday
05/07/2022 23:05	277	Sunday
05/07/2022 23:10	277	Sunday
05/07/2022 23:15	281	Sunday
05/07/2022 23:20	283	Sunday
05/07/2022 23:25	248	Sunday
05/07/2022 23:30	260	Sunday
05/07/2022 23:35	253	Sunday
05/07/2022 23:40	215	Sunday
05/07/2022 23:45	199	Sunday
05/07/2022 23:50	173	Sunday
05/07/2022 23:55	215	Sunday
