# Supplementary material for: Road traffic can be predicted by machine learning equally effectively as by complex microscopic model
Source: Sci Rep. 2023 Sep 4;13:14523. doi: 10.1038/s41598-023-41902-y (PMC10477175; doi:10.1038/s41598-023-41902-y)
Supplement: Supplementary file 1 — Supplementary Information. [file 41598_2023_41902_MOESM1_ESM.zip › models/2-layer/gru loss_2L.csv]

val_loss	val_mean_absolute_percentage_error	loss	mean_absolute_percentage_error
0.006807074882090092	33.25303268432617	0.03880885121755363	88865.4835035082
0.007345115765929222	28.406946182250977	0.00811079524060306	31804.2337612165
0.005877925548702478	26.522891998291016	0.0075659244912067766	31166.072497142897
0.009858584962785244	26.840587615966797	0.0070085562073733	24304.358416677384
0.005618556402623653	23.1553897857666	0.006619880407881504	23785.62450279571
0.006674924399703741	30.41789436340332	0.006312437346083814	23059.239087964623
0.007503885310143232	25.581832885742188	0.005794999341076547	17944.235881942972
0.0060113901272416115	20.695598602294922	0.005694448200781824	16787.792806942798
0.004677783232182264	21.051748275756836	0.005421713998903342	21917.47737355469
0.003891924163326621	19.062288284301758	0.005199932030079104	19260.4948037125
0.004261703696101904	18.06803321838379	0.004862800599253312	21699.3807261035
0.0037390401121228933	14.233844757080078	0.004730956699789915	15226.688391895266
0.0036472973879426718	13.2859468460083	0.004742276407010023	16510.732083627467
0.0071461438201367855	22.336505889892578	0.0045772268530295855	19317.456067558192
0.004289730452001095	23.833498001098633	0.004731614138051379	20917.643404563154
0.003753206692636013	12.787298202514648	0.004482521600500144	11944.41062572459
0.004647715017199516	20.61307144165039	0.004265058530046206	13822.559180902848
0.004051360301673412	22.474498748779297	0.004447798661571365	15470.917464463768
0.003689124947413802	11.973400115966797	0.0042302008438361224	20130.95691800244
0.0037409483920782804	17.57789421081543	0.004309449626786074	11408.30339504128
0.0042610689997673035	13.34117603302002	0.004116437621181045	16612.72000301028
0.0039993468672037125	17.341360092163086	0.0041195916868225135	17289.116605122883
0.00391116039827466	13.69714069366455	0.004142336039482699	8203.003541606897
0.0038177731912583113	17.363506317138672	0.003993251842787616	12670.522446086772
0.005500973667949438	19.993898391723633	0.003972797952206007	6976.957232489082
0.00412646122276783	12.072251319885254	0.004063973987041049	11608.198663115789
0.0052938139997422695	19.900205612182617	0.0038800063543920206	17805.99469725337
0.0038481722585856915	12.803365707397461	0.0039999022801553595	12136.222654245123
0.0038724858313798904	12.593158721923828	0.0038770517431832114	9558.655858089081
0.005021868739277124	18.944345474243164	0.003803557464048748	16756.085729022103
0.004097362980246544	14.534504890441895	0.003885597147602809	14546.014852956247
0.004372005816549063	12.485443115234375	0.003837535418372366	12547.506228358172
0.003599581541493535	11.333488464355469	0.003821531714340497	14798.463431341776
0.0038289022631943226	19.24641227722168	0.003748223727350642	12118.455881589402
0.00450020469725132	12.123550415039062	0.003805007036412346	17707.469781707234
0.0037516383454203606	16.95008087158203	0.00375104329790929	10641.52455754241
0.004107997287064791	20.074296951293945	0.003792690155979154	10858.249930657803
0.003907869569957256	20.30170440673828	0.003883977069978158	15512.708044262825
0.00409736717119813	20.825275421142578	0.003671082251988714	10270.793587357539
0.0038257353007793427	15.408952713012695	0.003777551981950699	13336.852952663645
0.0037332549691200256	11.860469818115234	0.0037817043628322576	9637.07534030642
0.003564598271623254	11.206107139587402	0.003630252280625215	14716.797532889905
0.003939351998269558	13.48128890991211	0.0037770273640807548	13969.047349354292
0.003531101858243346	11.749584197998047	0.00361020681464005	10919.59012808204
0.003674831474199891	14.745640754699707	0.003759017892454127	8545.090352828067
0.0037228669971227646	11.743456840515137	0.003701270461460738	13873.230112558853
0.0035814831499010324	12.91930866241455	0.003751081592541276	10381.013320990478
0.004319922067224979	21.4437255859375	0.0036778694793251306	11016.281180563494
0.003834871342405677	11.561094284057617	0.003548751799484065	16525.428577222516
0.004091097507625818	21.55766487121582	0.0038045663575273863	9877.102850948504
0.0036528389900922775	11.453221321105957	0.003554982777677739	16841.28532197587
0.0036059697158634663	12.251086235046387	0.003583796225529518	12681.102834387328
0.003526208223775029	11.356907844543457	0.003600366646873199	14344.17626811523
0.005413680337369442	13.694901466369629	0.003651832097631848	14860.527366071408
0.0038267860654741526	14.63761043548584	0.0036720324926989424	12856.182236548615
0.006036214530467987	17.12944984436035	0.0035932128172991387	20030.766511949776
0.004119169432669878	20.237201690673828	0.0036547354056809442	11121.8072491189
0.004211899824440479	12.301733016967773	0.0036067951512619586	15610.98143975193
0.0036566564813256264	16.046133041381836	0.0036269024503495935	7657.488838028804
0.004074729513376951	16.31024742126465	0.003566351490525652	9047.42162423978
0.0038864719681441784	14.09225845336914	0.0036368220540242482	9748.975509978009
0.0037488883826881647	15.291821479797363	0.0035613084980634837	18018.980041720588
0.004145381972193718	19.80524444580078	0.003582432919109552	19012.19445373399
0.0037093053106218576	12.467608451843262	0.0034913970478727256	8973.580168801807
0.0036094069946557283	13.112569808959961	0.0036240359597551437	10396.333195918203
0.0039942339062690735	15.379319190979004	0.0035178192800878615	15041.544138198537
0.0035608785692602396	12.735461235046387	0.0035443137953793777	11519.875252291711
0.004776778630912304	14.522027015686035	0.0036055965276522175	14511.437413640258
0.0037244479171931744	13.04130744934082	0.003605773691330563	14156.101491205369
0.004144315142184496	15.573525428771973	0.003541832581320593	13295.649895449968
0.0038387852255254984	13.737910270690918	0.0036128377101621763	11128.257161375524
0.004067025147378445	11.814468383789062	0.003514646554749425	17569.362681908708
0.0038676136173307896	12.08371353149414	0.003653714196326088	9352.623824348211
0.00405897619202733	17.434476852416992	0.0035457124537574933	9598.138423401666
0.003557989140972495	12.963452339172363	0.003591003426670978	10743.537211569506
0.004652754869312048	15.932250022888184	0.003497870782506147	14892.13421020149
0.0037269839085638523	11.907438278198242	0.0035891179226741404	11867.960863240376
0.0039195287972688675	11.867914199829102	0.003592971838930747	9271.206648065683
0.0037982389330863953	11.502630233764648	0.0035372910213787457	10220.367865423965
0.0038625032175332308	16.483951568603516	0.003602267262398715	10986.34735542717
0.004191349260509014	12.178525924682617	0.0035308179281808316	12854.23073358439
0.003964602015912533	12.401896476745605	0.003562009457684784	12425.082625497209
0.004283399321138859	12.325516700744629	0.003431849777711995	12323.131927713817
0.003659547306597233	12.094826698303223	0.0035322376212857222	8242.550345578633
0.004683003760874271	12.328333854675293	0.003555725078272341	10837.405107546934
0.0035286727361381054	11.272351264953613	0.0036420724770252796	9274.248344695574
0.0035151196643710136	11.36209774017334	0.0034025528062057706	11507.745249860482
0.00371855148114264	11.410272598266602	0.0035677672259588635	10148.270022597913
0.004434328526258469	13.342509269714355	0.0034641027733597327	9053.64246517693
0.0036130014341324568	13.514688491821289	0.003575222709252568	9935.412267355545
0.003961309790611267	11.853612899780273	0.0035443871062576008	14272.895621916205
0.004226638004183769	12.082624435424805	0.003490262381369459	17523.592170039065
0.0035510449670255184	11.729697227478027	0.0035721548447485165	17110.026687399408
0.0035968876909464598	14.033129692077637	0.0034646014552662265	6926.79921003223
0.004130560904741287	15.738490104675293	0.003459330248002644	9130.988451833031
0.0035391724668443203	11.302842140197754	0.0035306591002806998	7302.301064862068
0.00438270065933466	13.453158378601074	0.0034985134802180042	10470.076911306129
0.003654151689261198	13.10876750946045	0.0035359236185770935	10370.804562841011
0.0037499514874070883	11.792654037475586	0.0035590399340832014	16002.496655371704
0.0038261294830590487	15.885049819946289	0.0034834756417082263	9485.524497845987
0.004136345814913511	14.626194953918457	0.003434649030455589	14891.74472818913
0.0046678343787789345	15.335543632507324	0.003572497561796817	8153.7639161044135
0.0037026640493422747	16.352962493896484	0.0035030311462098756	10741.349966632992
0.0038238507695496082	11.45223617553711	0.00350773900979119	15963.441549695866
0.004194837529212236	12.43451976776123	0.0035017825691393335	9555.292240593666
0.0036312888842076063	12.99655532836914	0.003480047505084754	10217.312145120903
0.003781640436500311	12.550491333007812	0.0034652214584484863	12956.965533726237
0.0035745110362768173	14.130112648010254	0.00354525662583038	11987.69239343771
0.0037560772616416216	12.785571098327637	0.0035128536228911777	8773.744569981782
0.0038669731002300978	11.66336727142334	0.003527391059715004	11098.95321297174
0.003924347460269928	20.4498291015625	0.00349103041362508	6998.464941914508
0.003781226696446538	16.514400482177734	0.0035125656494600327	9996.822010241784
0.003739735344424844	12.230381965637207	0.0034684619609782275	14384.22921937914
0.006408494897186756	16.226879119873047	0.0034582988685648392	11018.438961119222
0.003976194653660059	17.384878158569336	0.0035398608846100225	10283.618381268381
0.004007404204457998	19.352500915527344	0.003454447282636354	8154.333208480206
0.0040091718547046185	15.157230377197266	0.0035719199951161264	9346.457928789105
0.003978448454290628	15.70540714263916	0.003462623806941663	10757.758728144196
0.004458501935005188	12.013609886169434	0.003428566261714444	7110.794005444127
0.004041135311126709	12.933852195739746	0.003541175906357274	7935.055596502979
0.003968903794884682	11.513198852539062	0.0034757199800751646	12086.33300327369
0.003595831571146846	13.780386924743652	0.003431387191294215	13682.92368940242
0.0036976488772779703	15.453696250915527	0.0034796518772446045	5537.4195739573115
0.003776606172323227	12.47546672821045	0.0034630105077539286	10771.053679172279
0.003794795600697398	11.54813003540039	0.003442558275290405	7508.700678325309
0.0038800998590886593	16.311811447143555	0.0034692063136947254	9965.094499141309
0.0038648350164294243	12.055800437927246	0.0033771970569440495	13114.688970085048
0.004769677761942148	14.700469970703125	0.003440440565911946	8065.383922103978
0.0038955076597630978	11.459507942199707	0.003414835509616348	16204.622095667908
0.0036593033000826836	15.586167335510254	0.003411961666268359	12580.206636615612
0.00415584584698081	11.868660926818848	0.003466261310540625	10285.115189043498
0.0038782847113907337	13.293723106384277	0.00343656155723967	11033.059325684457
0.0036057389806956053	10.975022315979004	0.003431534877467453	8458.186927000452
0.004348311573266983	17.902360916137695	0.003518820046957131	9127.362670984006
0.003568415530025959	10.967138290405273	0.0034946753415227424	10775.413774058374
0.004381787497550249	13.55470085144043	0.0034186008120799375	9043.034687368408
0.0035517013166099787	13.126696586608887	0.003534833928597107	10839.594225770312
0.003612054279074073	11.493810653686523	0.0034199172882044223	11716.979410160468
0.003553295973688364	11.273673057556152	0.003404975644129949	14359.78130691591
0.0035690630320459604	11.3720121383667	0.0034141568563612573	6467.142346000764
0.0035588054452091455	10.910411834716797	0.0033524733312379476	10143.470533028698
0.0038255341351032257	12.408413887023926	0.0034255347925822802	7739.377622689939
0.00356758339330554	10.985286712646484	0.0034364165971392576	8452.565922323081
0.0036139492876827717	11.219940185546875	0.0034667813378393836	11479.344688672232
0.004228938836604357	11.677803039550781	0.0034535634493139907	8811.999805118287
0.0040304996073246	11.807869911193848	0.003413855266436985	9425.572811199856
0.003839187789708376	17.249486923217773	0.0033743330030407788	9924.535757312324
0.00403786264359951	11.885004043579102	0.003498483367005495	6355.264407832325
0.004403895232826471	15.702614784240723	0.0034287471701137206	6057.499890820162
0.0037006940692663193	10.989072799682617	0.0033732781409534407	12116.929368260628
0.003975904081016779	14.793319702148438	0.003405567639122335	6151.675712878038
0.00369202415458858	11.252532958984375	0.003450955744869594	9461.693220766972
0.00355244311504066	12.692334175109863	0.0034496857741109946	20924.409208055287
0.003563234582543373	10.97517204284668	0.003392835637151088	11185.812473702419
0.004499481525272131	14.7954683303833	0.003363952215660311	11351.65815418674
0.0038850533310323954	11.430475234985352	0.0034740243843422816	15232.16494038918
0.003982016816735268	13.085350036621094	0.003435071031448422	11037.02584361708
0.0036406980361789465	14.940361022949219	0.0033805316861753036	9916.068348437879
0.0038507268764078617	12.305009841918945	0.003413043696760369	6724.128618626794
0.004171506501734257	18.63309669494629	0.003357693494342041	10234.046319999272
0.004185094032436609	12.735260963439941	0.0033746980169084458	12132.841923141388
0.003718961961567402	11.192258834838867	0.003386126351922398	9610.537124528439
0.003657714230939746	16.046415328979492	0.0033735960086936096	16137.115207551127
0.0039024874567985535	12.10423469543457	0.0034077289858828463	12074.905222428115
0.005078734830021858	14.048684120178223	0.003300499763484421	8458.383561186323
0.0036385892890393734	15.377286911010742	0.0034723296787682336	14334.1158962765
0.003649320686236024	13.565978050231934	0.0034386892864787014	15415.573743641233
0.003948136232793331	11.44406795501709	0.003406242028869836	11030.853195425972
0.0038989009335637093	12.731803894042969	0.003398248162506947	9092.434798514849
0.003986928146332502	14.4645357131958	0.0033731629740216783	11038.847552582887
0.0035650862846523523	11.589296340942383	0.0034234106090967487	11889.7302097016
0.0038470211438834667	12.473322868347168	0.0034397590046885995	10480.511597381717
0.003544488223269582	12.181303977966309	0.0034407605256461184	10833.704111792991
0.0038804367650300264	12.449673652648926	0.003432518504834044	10500.301711938604
0.0035643931478261948	10.959709167480469	0.0034003535781354	13031.797570431456
0.0038133328780531883	12.745933532714844	0.003369613292052429	13496.855568601495
0.0037590013816952705	17.14553451538086	0.0033343982660637077	7741.833707911118
0.003945328760892153	18.756916046142578	0.0033552901447807685	13029.257447317725
0.0044836015440523624	12.866528511047363	0.0034459733932777283	16511.664885903003
0.0036959974095225334	14.926441192626953	0.0034158372454339836	13095.970135923864
0.003717196872457862	13.732941627502441	0.003354476413249725	13465.205016622438
0.0038249799981713295	17.599069595336914	0.003383325117928175	10370.314096705672
0.0036017512902617455	10.936713218688965	0.003348355643245451	13736.374374665676
0.003545173676684499	12.199590682983398	0.003349398400610267	11958.076914304245
0.003933427389711142	12.69396686553955	0.003415566909513753	10569.200099308826
0.0035683996975421906	13.004032135009766	0.003412262022515936	8975.645499912598
0.0038701381999999285	11.219114303588867	0.003320633287524047	11114.144552966907
0.003531749127432704	12.562546730041504	0.003414180611039647	12647.893525586862
0.0035759764723479748	11.272984504699707	0.0033128222068066378	19719.32631110501
0.003728204406797886	12.293852806091309	0.0033088885225244207	8939.292495049433
0.0035246452316641808	11.413849830627441	0.003411293937970677	10452.920168108141
0.003597037401050329	14.55998420715332	0.0034074365597481543	7997.277576081257
0.0038184188306331635	15.18838882446289	0.003337225732310449	13607.049828972842
0.0035716101992875338	13.61657428741455	0.0033487818310341854	8634.002917023827
0.004176244605332613	12.05224609375	0.0034043091940983332	9345.141435689415
0.003953911829739809	12.189435958862305	0.0033828880631369823	5874.2064255757205
0.0037665925920009613	12.086336135864258	0.0033202461071233356	9832.153259186254
0.0050210608169436455	12.455567359924316	0.003402634369711685	11439.859321120392
0.0037861105520278215	16.213550567626953	0.003419868401406729	13614.614421429062
0.003951613325625658	11.897406578063965	0.003323118268205343	13063.244902677945
0.0035820838529616594	10.853490829467773	0.0033549320048644055	11267.01583725119
0.003619337920099497	11.20356273651123	0.0033841120376571963	19035.87734810994
0.0039880722761154175	21.45947265625	0.003312500562560167	11659.055594346286
0.0035862952936440706	13.485177993774414	0.0033960064203247924	13787.141384612863
0.00370203098282218	14.478662490844727	0.0033613609543606615	12625.861520210558
0.0037046060897409916	15.138525009155273	0.003401654861302255	8091.481682801787
0.004053232725709677	19.83443832397461	0.003363408767036443	11889.440880852278
0.003701708046719432	11.797365188598633	0.003358948025946787	13250.93828687378
0.00351616065017879	11.549367904663086	0.003357092504426873	10789.19368839954
0.00354957627132535	10.732370376586914	0.0033585907468186792	14977.476105240998
0.003650336991995573	11.635207176208496	0.0034040313216759225	8049.719616413347
0.0036030777264386415	12.802412986755371	0.0033335697352418966	12731.560746825495
0.0035598594695329666	11.002620697021484	0.003310229544198968	13944.26509608339
0.003796452423557639	13.091373443603516	0.0033073762252709385	6948.421696176175
0.003525049425661564	10.822185516357422	0.0034224022816897186	11519.903049514998
0.003655270440503955	12.634892463684082	0.0033304567580878216	10177.773997430577
0.0035633149091154337	12.2394437789917	0.0033706040514720217	9401.545645179232
0.0035683591850101948	14.110447883605957	0.0033110465437265492	12308.67345420048
0.004149406682699919	12.445405006408691	0.003347329174478849	8188.590419986888
0.0045217773877084255	17.64212417602539	0.003371521665791505	10029.358539622703
0.003886893391609192	13.520837783813477	0.0033254110178197217	7304.3062090949625
0.003686159383505583	11.81147575378418	0.00334739501995079	9610.544974338589
0.004049102310091257	13.613187789916992	0.003345525787255533	12246.383576573926
0.003905072109773755	12.025059700012207	0.0033070668915095272	12413.508599391262
0.0035772358532994986	10.939848899841309	0.0033445493988665804	11356.594261850762
0.004447069484740496	17.5345401763916	0.003401158524886514	10480.33315767922
0.003959231078624725	15.171996116638184	0.003344893765047703	20441.51177446657
0.003583492711186409	11.00984001159668	0.003316620223042661	9655.303660413923
0.0036648886743932962	15.343796730041504	0.0033824161954473003	13760.529032141128
0.003666468197479844	13.505742073059082	0.003394888575807451	10758.96474697253
0.0036703364457935095	11.24789047241211	0.003326896657930032	7918.548348980254
0.003677794709801674	16.231943130493164	0.003317069241824684	12520.234683416802
0.0035821092315018177	10.94981861114502	0.0033416511738934324	8886.601403905295
0.0035589493345469236	11.124594688415527	0.0033614862769989506	6179.555808532427
0.003553301328793168	10.760013580322266	0.00337956089931201	9912.681137711083
0.0035433657467365265	11.067341804504395	0.003366893025672668	14759.73940726196
0.004092874005436897	12.150932312011719	0.0033281352802270055	6723.581021229771
0.004008484538644552	12.953869819641113	0.0033381476764038414	10276.116573646572
0.0036325606051832438	11.051617622375488	0.003306538325514747	7634.9179465808675
0.0036566350609064102	12.486152648925781	0.003337066790971364	8179.310819550867
0.003693206701427698	15.678735733032227	0.003345610605673195	10691.684795076928
0.003966443240642548	11.449784278869629	0.0033525663382632975	20314.068269835883
0.004826027434319258	16.9942684173584	0.003369610544583444	8801.615286491715
0.0035462959203869104	11.421221733093262	0.0033352913494903397	13613.884597232707
0.0036414910573512316	15.009360313415527	0.003347324968701578	12015.926454517845
0.004214954096823931	11.69931697845459	0.003295333535997651	10053.177548674874
0.003509369445964694	10.84679126739502	0.0033560391429908755	8753.189149926035
0.0038395635783672333	12.669279098510742	0.0032718304023092717	9201.201064357767
0.003674131818115711	11.849894523620605	0.003346037449273858	7646.884055371107
0.0037129411939531565	11.674789428710938	0.0033482805286878716	6204.306534922646
0.004131859168410301	17.836660385131836	0.0033531326181050866	12743.765513638627
0.003533913753926754	10.919114112854004	0.003373127043693341	10716.849845110593
0.004022906068712473	12.123801231384277	0.0033629205572300713	14851.62285748807
0.0036908029578626156	12.492605209350586	0.003315077332089697	7955.174955223588
0.0036155018024146557	11.071100234985352	0.0033621850596031906	13024.870349981562
0.004361663945019245	14.334412574768066	0.0032837876974341307	13079.705805015288
0.003647005185484886	11.85407543182373	0.0033426668853901087	6502.331004825469
0.0036866345908492804	11.062657356262207	0.003286178740441397	7261.693295189452
0.003593875328078866	11.884998321533203	0.0033249305763353313	11680.448072482237
0.003839513985440135	17.991785049438477	0.0032777457254962593	13026.451073653447
0.0040753623470664024	11.792023658752441	0.003393848672274678	7652.475738707109
0.0035896191839128733	10.911924362182617	0.0033276669826633504	16125.609879579742
0.0035540827084332705	10.860688209533691	0.0032710446486428372	8776.078252182338
0.004155029077082872	16.479923248291016	0.0033618992517328943	8109.644307517453
0.003698442131280899	11.622993469238281	0.0033340116372458668	8175.694271181495
0.003583317855373025	13.444219589233398	0.0032909646090272826	12025.545280504848
0.0037891913671046495	11.327945709228516	0.003355917683117419	8841.323068597612
0.003529358422383666	11.154501914978027	0.003321413435059875	14598.799209700077
0.0035309786908328533	10.89689826965332	0.0033028908725333743	11545.41139541061
0.004001503810286522	12.16100788116455	0.0033251615590472053	9237.882846963848
0.0038762844633311033	14.085012435913086	0.0034292692655955343	8598.759006875642
0.003894852241501212	12.298623085021973	0.0033257185291450378	14415.485226311894
0.0037587189581245184	12.317780494689941	0.003279326883676155	8440.96949086923
0.0035089559387415648	10.72542953491211	0.0032882348060256587	5574.052133332918
0.0036178724840283394	11.347847938537598	0.003306084737389223	12216.564856282192
0.0036253570578992367	14.865635871887207	0.0033376144491912402	6800.663064444634
0.0036187758669257164	15.969940185546875	0.0032943585116840322	6413.046623626539
0.0035311344545334578	11.123476028442383	0.003364350448609175	13167.32333510703
0.003862887155264616	12.7118501663208	0.003280002891669635	6668.360751745958
0.0042714932933449745	18.137935638427734	0.0033173162754745484	12637.263888075222
0.004245479125529528	11.891752243041992	0.003337213543800343	10741.245775582534
0.003534929361194372	10.954044342041016	0.003296203747323413	9878.75442385225
0.0036082412116229534	11.01158618927002	0.0033329419006161783	9002.572442912273
0.003876186441630125	11.281509399414062	0.0032452329335863634	14156.669798349103
0.003601444186642766	10.965380668640137	0.0033334433698637644	15857.629916931315
0.0041176448576152325	20.885059356689453	0.0033319347351160504	8293.947662071509
0.00374580011703074	12.460864067077637	0.003338232256150438	7419.145516950844
0.0035981149412691593	12.834776878356934	0.0032515744477630854	12119.183884025368
0.0037541601341217756	14.956408500671387	0.00329153150009163	10587.948962099357
0.0034703349228948355	11.151460647583008	0.0032934121184636875	14368.806787701546
0.0036208881065249443	12.79512882232666	0.0033288882708143726	10805.518474422443
0.003642786294221878	11.586762428283691	0.003261861031954983	11668.331148887337
0.0034847671631723642	11.440024375915527	0.0033445924839918674	14789.617690624158
0.0036082423757761717	11.193039894104004	0.0033001061063933734	9714.22413888785
0.003547331551089883	12.345394134521484	0.003278285667620998	7535.750248354641
0.004191204439848661	14.213037490844727	0.0033096015103811867	13925.6747138874
0.0036338160280138254	15.771079063415527	0.0033052733476425116	6876.182586321667
0.003575531067326665	15.202657699584961	0.0033071913192155595	8741.96562111142
0.003761609084904194	11.204197883605957	0.0033316742884892804	12446.122549932013
0.004216832108795643	14.670110702514648	0.003281603863142032	8383.009785706907
0.0037260905373841524	11.376983642578125	0.0033325011438963725	9126.466535507052
0.003972537815570831	11.39016342163086	0.0033028141055858142	9522.01137768791
0.003910934552550316	16.68097686767578	0.00328558036905668	13458.531564654559
0.0034800481516867876	11.813409805297852	0.00327867952064695	14112.05325520355
0.003554320428520441	11.369911193847656	0.0033562695756923	7190.749377548321
0.0034927651286125183	11.869098663330078	0.0032805968558948595	9327.699451702778
0.0035219343844801188	11.033812522888184	0.003309334392757755	11964.303718768395
0.0035289041697978973	11.940089225769043	0.0033082734766244183	10572.991613041188
0.0034998704213649035	13.665019035339355	0.003294531034586032	10050.777526698133
0.003553071292117238	14.044830322265625	0.0032528134906827126	9058.474166656197
0.0036504343152046204	12.272077560424805	0.003332932714756544	12007.485544253477
0.003559175180271268	11.127094268798828	0.003281726159094269	10833.920404007282
0.0042772055603563786	11.660598754882812	0.0032509574927191945	12276.964459138162
0.00413040304556489	11.568862915039062	0.0033055471878155555	16020.703848257768
0.0038719631265848875	11.374787330627441	0.0032807494424062465	7938.01215192838
0.00374256307259202	11.256174087524414	0.003299943065190813	9687.524133765519
0.0034953393042087555	11.637301445007324	0.0032712596717294623	12128.9918566523
0.0037451917305588722	11.128277778625488	0.0032816261221109756	10810.682966494986
0.0036392277106642723	11.478320121765137	0.003296538546332776	10751.427148731102
0.003895231755450368	11.639644622802734	0.0033052667548176436	7623.286799899173
0.0035846875980496407	10.949265480041504	0.0032806410199256765	11908.042138232624
0.003555579809471965	13.00644588470459	0.003265006356731999	9721.005821424467
0.003513106843456626	11.68413257598877	0.0033013719233769153	7327.289346902427
0.003524206345900893	12.427326202392578	0.0033163603742728687	11655.489798981731
0.0035308885853737593	13.9724702835083	0.00324263765705319	8983.982446710095
0.0038951344322413206	15.339740753173828	0.0033173379153588287	14136.381713871788
0.0034444723278284073	10.907868385314941	0.0032986266002979076	10859.113106842151
0.0046217190101742744	12.18073844909668	0.0032413781879337667	9385.493326575872
0.003679573070257902	14.3667573928833	0.003300108011606209	9563.634913514907
0.0042143394239246845	14.719898223876953	0.003298803365030548	12254.861901820137
0.0036813945043832064	10.929557800292969	0.0032747441447203824	11683.745190231224
0.0037264907732605934	11.107767105102539	0.003257194787328564	10476.963021386491
0.004567793570458889	18.859994888305664	0.0032553510533513664	15091.252838117283
0.0037642382085323334	16.205259323120117	0.003287095453875886	9820.650870354924
0.003579476848244667	11.037336349487305	0.0033300955089332973	10248.487807304688
0.003975857049226761	11.352960586547852	0.0032835092336690576	17921.221183643902
0.0036411378532648087	11.115375518798828	0.0033364130445300913	15236.713460078518
0.0035876829642802477	12.942126274108887	0.0032617947988812326	8995.40261078479
0.003467187285423279	11.963720321655273	0.003257931154504332	9903.952409730462
0.0034752958454191685	11.0415620803833	0.0032724421834137364	11230.35793322201
0.004728806670755148	16.636919021606445	0.0033109294748391097	9076.634970666359
0.0037246234714984894	13.812538146972656	0.0032749025922069156	15020.119942188034
0.003557816380634904	11.744782447814941	0.003299309733493125	12444.385982306867
0.0037095185834914446	11.238885879516602	0.003244579844473283	8398.866679552724
0.003463131608441472	11.44592571258545	0.0032967291003002373	8775.39707479739
0.0034734471701085567	11.689220428466797	0.0032489969311088854	8082.03777298971
0.0036340593360364437	12.873896598815918	0.0032787115885474028	12776.36144339262
0.003796596545726061	19.636716842651367	0.003281040911441889	11737.151449733923
0.0040443758480250835	16.549945831298828	0.0032854525042626806	6424.364829063876
0.003516423050314188	12.214449882507324	0.0032379414447755326	10778.859415582914
0.0035389389377087355	10.839448928833008	0.0032813171227136875	14560.470075146794
0.004094126634299755	22.165498733520508	0.0032935386268198273	10033.282701723712
0.0035141073167324066	12.207536697387695	0.003321072300878078	10396.965495188686
0.004312657285481691	11.911498069763184	0.003323870999230907	10904.525160870919
0.003626835299655795	11.078473091125488	0.0032984497270682083	10736.65823648934
0.0037584062665700912	12.232250213623047	0.0032459330456165144	9334.325809348567
0.003502208273857832	11.339832305908203	0.003258364084160995	12839.844377167146
0.0037443777546286583	17.68689727783203	0.00327782618909359	14040.389043897232
0.0035571178887039423	11.22526741027832	0.003246305567907413	9580.285010013498
0.0036600036546587944	14.066214561462402	0.0032321114439671805	8291.366948777792
0.003571257693693042	13.933411598205566	0.0032637596660613963	10059.364528098431
0.0035945777781307697	16.243436813354492	0.0032885911206418745	13455.965064200122
0.0044308495707809925	11.812675476074219	0.003293017156375415	15404.467305500382
0.003545074723660946	12.575315475463867	0.0033222270618564393	9911.591412670763
0.0037497607991099358	11.691987991333008	0.0032808780708353386	11133.895192123759
0.0035192519426345825	11.084524154663086	0.0032625641966722925	9476.042536114013
0.0036301228683441877	11.521649360656738	0.0032657628917812337	8610.680262274864
0.004465707577764988	16.951473236083984	0.0032995416584222057	7462.797671264689
0.0034569844137877226	11.591361999511719	0.003308703115877542	7821.066957484796
0.0037295189686119556	11.437049865722656	0.0032653512345115687	7493.689907415328
0.003977772314101458	13.981773376464844	0.0032887609964852107	10794.857188638374
0.0039742388762533665	14.494319915771484	0.003218557363604247	7599.033393093428
0.003567508887499571	11.299572944641113	0.003281057467800958	14882.361666839939
0.00357960001565516	11.346105575561523	0.003230505372234519	6705.156223218912
0.0035337693989276886	11.50626277923584	0.0032648231194647064	8433.93014867491
0.0034851401578634977	11.460984230041504	0.0032498425648184257	10074.723870713067
0.0034700387623161077	11.78981876373291	0.0032986833813235888	9827.882846986851
0.0036132882814854383	11.003558158874512	0.0032379244197226495	7550.229948731591
0.0035274901892989874	14.002843856811523	0.003258161094139415	12063.594689922636
0.003695570630952716	12.711740493774414	0.0032687536416641802	8567.824214863997
0.003537291195243597	11.007948875427246	0.0032293323024898926	7814.626797430882
0.003554137423634529	10.94264030456543	0.003236657994773708	10875.075793170607
0.0035902103409171104	11.070762634277344	0.0032201683296100045	15569.43082614435
0.0036305643152445555	15.674539566040039	0.0032522810110440447	11466.315582775
0.003984460607171059	20.983797073364258	0.003271751849203619	9531.21658313418
0.004211368039250374	12.25643539428711	0.0033240446249617004	11294.417826132216
0.003544821636751294	11.325695991516113	0.0032447152048865136	9184.161294955076
0.0037605315446853638	12.894710540771484	0.0032387256475854657	7801.791773819544
0.003820928977802396	13.649544715881348	0.0033306416262927777	8783.09295180082
0.003788342233747244	13.437986373901367	0.0032916083050019288	9905.188349284012
0.003878723829984665	12.146895408630371	0.0032338296668401848	9274.635003278983
0.004405718296766281	22.789358139038086	0.0032333242210518666	4669.956900155435
0.004041385371237993	13.072155952453613	0.003231990995048197	10809.318889893488
0.003492918098345399	12.46445369720459	0.0032771960074046975	7769.404214457849
0.004531996324658394	12.114486694335938	0.003238297540095158	12969.184610704955
0.00402935640886426	11.460618019104004	0.003295169022671961	7918.35608868247
0.0036469323094934225	11.453575134277344	0.0032450081361614946	7904.688514408603
0.003955211490392685	18.04229164123535	0.0032428255946241997	12752.252450768176
0.0038028517737984657	17.857641220092773	0.003256479601002421	11349.23953184688
0.003835605690255761	14.11934757232666	0.0032040161595963306	12678.209780632787
0.003690559882670641	11.132359504699707	0.00328837919612341	12168.25297729945
0.003555362345650792	12.901206970214844	0.0032307008455214987	11356.001399460703
0.003510257927700877	11.895118713378906	0.0032567184794023885	11567.503292473399
0.003741771914064884	11.841734886169434	0.0032157324734325863	10074.913939689015
0.0035940043162554502	13.97763729095459	0.0032352256205416337	12538.957163065455
0.0035039980430155993	11.933046340942383	0.0031905858083351823	9079.839211978719
0.003623180091381073	11.353250503540039	0.003265828024047875	10202.925318086774
0.0034798281267285347	11.91373062133789	0.0032077067825014155	12170.99519504054
0.003463152563199401	10.92021656036377	0.0032247678619111743	10833.971229708259
0.0036261489149183035	16.839906692504883	0.003270648063254375	12294.04972086215
0.003631521249189973	14.813246726989746	0.0032146119488357374	11557.088131934044
0.0035891456063836813	11.017050743103027	0.0032399432069643995	9446.154571991638
0.003537837415933609	14.853104591369629	0.003177435768209308	7228.15841404114
0.0034479605965316296	10.93465805053711	0.003279021145031036	16313.233126103907
0.0037937669549137354	11.584529876708984	0.003281126950732246	10978.990420648803
0.003668982768431306	12.822419166564941	0.0032553916986406326	8874.360230694747
0.0035611691419035196	13.792558670043945	0.0032071308402440725	11442.611098041525
0.003577155526727438	12.507781028747559	0.003170276561404232	6341.490875200896
0.0035603998694568872	13.022275924682617	0.00322484640906409	10970.937604269311
0.004250556696206331	12.42238998413086	0.003211271081248265	12662.041037194233
0.004079202190041542	11.410614013671875	0.0032486828512189128	9895.065744098694
0.003447428345680237	12.260104179382324	0.0032182070988221873	15602.39112865873
0.0034892160911113024	10.958502769470215	0.0031980120550411596	10348.109780708604
0.003650231519713998	12.624876976013184	0.0032194224791623764	10616.262388813167
0.003542882390320301	11.800301551818848	0.0032971466431422074	9227.094529868667
0.004691291134804487	15.618029594421387	0.0032337381969688096	10046.124693663063
0.0036826005671173334	13.779781341552734	0.003276944795607248	8134.555272477293
0.0036338039208203554	11.554521560668945	0.003231442171439629	11731.970175496519
0.003915371373295784	13.086126327514648	0.003222235536528055	9995.599498036629
0.0036350940354168415	11.422472953796387	0.0032109328686249355	10298.469782268949
0.0035717389546334743	10.923580169677734	0.0032783468263794333	10619.588703460528
0.003588690422475338	11.027106285095215	0.003250410529397144	8989.062016729566
0.0036324551329016685	15.184407234191895	0.003235710216250344	10885.603968186937
0.0036405795253813267	11.250585556030273	0.0031975197254914163	11628.38163573858
0.003927973099052906	14.147480964660645	0.003238311058536596	9927.756989587175
0.003483405103906989	10.739130020141602	0.0032211004007693957	6550.649488128905
0.0035111159086227417	10.802665710449219	0.0032812204039320923	11845.652780787703
0.0035339579917490482	10.789383888244629	0.0032191225553306114	9608.986282063404
0.003474706318229437	10.756877899169922	0.0032084896702057014	9977.994894810246
0.003549988614395261	11.687664985656738	0.0031956642151469237	10554.02419069661
0.0035416416358202696	11.110496520996094	0.0031964434183877027	14616.200407124808
0.0036194410640746355	10.953475952148438	0.003202595494959811	7777.092891295176
0.003662866773083806	14.386113166809082	0.003267723500339545	8149.192301637932
0.0034759598784148693	10.6554536819458	0.0032199906354641577	8239.957026470587
0.003599704708904028	15.155153274536133	0.003216557964315082	7630.003046041287
0.0035172777716070414	10.978790283203125	0.003251706310325503	13070.924936619347
0.0035959959495812654	12.336539268493652	0.0032098611333356694	8750.350218978529
0.0034215606283396482	11.708060264587402	0.0031533266408247645	7897.2035773875805
0.0034931846894323826	10.713990211486816	0.0032330808956764576	10933.17531055997
0.0036964756436645985	12.423041343688965	0.003172401941389931	7804.9887069347
0.004360826686024666	13.183070182800293	0.003185116663014492	12771.408603871552
0.0039228531531989574	15.5051908493042	0.003255158099419991	12840.72634185068
0.0036859270185232162	17.096662521362305	0.0031698975728683665	10436.979047161567
0.004219445865601301	13.484639167785645	0.0032278971296851467	11012.228688164603
0.0041431160643696785	11.63377857208252	0.003240323299339901	12350.126618507227
0.0036178957670927048	13.364906311035156	0.0032026529519019486	10788.617586456976
0.0034788635093718767	10.910778999328613	0.003233917821823178	14686.063918056663
0.003559625009074807	10.8854341506958	0.0032175205352779493	8260.269219953774
0.004126292187720537	12.389930725097656	0.0031882331210596948	14621.410555615037
0.0035050201695412397	12.524473190307617	0.0032218721420295246	7967.621031801654
0.0035458833444863558	11.101812362670898	0.003208435475588154	12016.714300292733
0.0035597411915659904	10.802458763122559	0.0031447556909637367	9997.861041214865
0.004048784263432026	13.999872207641602	0.0031791604560918053	10361.200724665692
0.003648580051958561	13.629109382629395	0.0031933346913756377	7879.363501664699
0.0037643967662006617	13.164057731628418	0.0031727075295318844	9212.453819582674
0.003537227865308523	12.839461326599121	0.003217014138624108	10001.75959141221
0.0038934587500989437	12.739651679992676	0.0032175627347931905	8905.204661447531
0.003513936884701252	12.997018814086914	0.0031745578027593158	11407.003202009131
0.003507464425638318	12.801689147949219	0.003191012478070994	8972.111173196397
0.003531170543283224	10.723161697387695	0.0032455145453947052	6169.904392338121
0.0035917279310524464	10.97777271270752	0.003189743252303065	21453.37398906474
0.0035741303581744432	11.175399780273438	0.0031884415677195578	6176.494532031249
0.0035299770534038544	13.864093780517578	0.0032229661752613153	14782.841264735773
0.003592737950384617	10.953298568725586	0.003171108936346453	17281.36921654171
0.003578005125746131	14.592292785644531	0.0031543525873229186	9986.26106424879
0.003694362472742796	16.582271575927734	0.003227313415287085	8342.191585258304
0.0034899835009127855	10.857415199279785	0.0032014853243068674	9554.332151848166
0.0036189346574246883	14.11965560913086	0.0032069951372676667	9131.123668547822
0.0036244962830096483	11.893189430236816	0.003186798468389397	8881.85094469662
0.00354250380769372	10.761285781860352	0.0032097261917480397	9313.922977706976
0.0037387600168585777	17.331573486328125	0.003196056113653406	8487.107476645257
0.0035127487499266863	10.961517333984375	0.003173863261536454	10891.948110447951
0.0036046237219125032	11.880383491516113	0.003205455279178123	9110.783506657039
0.0034920009784400463	13.118118286132812	0.0031307245366809034	13450.757326453651
0.003467353992164135	11.205778121948242	0.0032239217782645585	8180.967136106569
0.0042181010358035564	11.416658401489258	0.0031799886288508606	6388.892407023039
0.004001105669885874	21.31682014465332	0.0031994286864174704	10011.025571195618
0.0034695188514888287	10.574546813964844	0.003169410077278137	8140.808245202049
0.0035724674817174673	10.917678833007812	0.0032080071144887806	12188.933206837015
0.0036311117000877857	10.868974685668945	0.0032466291499382996	12552.005799913659
0.003621528623625636	12.743343353271484	0.0032055480428151446	10103.062956184796
0.0035930066369473934	12.165940284729004	0.003176002853288995	9801.473685512552
0.003794088726863265	15.63698673248291	0.003193224703886776	9788.23739619837
0.003595849731937051	13.080557823181152	0.003228443757295285	10758.394156082897
0.003458826569840312	10.762938499450684	0.0032007161163295013	9614.53670076581
0.003572783898562193	10.82738208770752	0.003164433328110457	9364.876953959523
0.003732680343091488	14.46110725402832	0.0032089132638365115	13509.086822834557
0.003935113549232483	11.167953491210938	0.0031764193527172267	8586.568145266145
0.004000811837613583	11.939213752746582	0.0032154580731406715	7420.274098817243
0.00365873659029603	10.820321083068848	0.0031733759416081283	10365.177076477736
0.003562283469364047	11.07761287689209	0.00323441053392052	7384.115621356992
0.003488790011033416	11.43613338470459	0.0032187241941171096	8045.3622215632595
0.004194415640085936	11.747896194458008	0.003226086511795561	8381.493339982519
0.004009235184639692	11.265335083007812	0.003196445907418042	9917.6752487731
0.003622389631345868	10.834477424621582	0.00318899092572668	8725.202623926725
0.003434835933148861	10.631763458251953	0.00319756909603324	12159.35217373669
0.003906376659870148	11.125998497009277	0.0031363738014947243	6616.67360475773
0.003797724610194564	10.922693252563477	0.0032083424282414335	9409.55818293627
0.0035660502035170794	10.701661109924316	0.003172462005293993	8051.618543076504
0.004107787273824215	17.767061233520508	0.0031724384627801407	11621.761830062149
0.003721140790730715	15.726439476013184	0.0031887290987387853	8526.854715247
0.004622099921107292	14.36408805847168	0.0031884478277527245	10558.36335880631
0.003587571205571294	13.028429985046387	0.003182156006744948	6491.936417308224
0.003513347590342164	13.068154335021973	0.003066447594805517	7311.462780844343
0.0035230834037065506	13.028564453125	0.003180820828468125	10822.761064979344
0.0034237082581967115	11.109888076782227	0.0032053878690348377	8811.929690236351
0.0036714733578264713	12.996660232543945	0.0031768759411345904	10175.430467998929
0.0034948396496474743	10.67170524597168	0.0031841214162419296	8156.850632626598
0.003867788938805461	14.68104076385498	0.003150159572159042	7844.866139689794
0.003522104350849986	10.626705169677734	0.0031907085019976505	10387.24883980206
0.003586743725463748	10.95258617401123	0.003159238557249049	15971.555533648343
0.0034761596471071243	10.636902809143066	0.003133724011647934	7275.728742444452
0.004239537287503481	12.818943977355957	0.0031070812013192536	10829.058919693156
0.003492411458864808	10.559627532958984	0.003168199216862498	7435.061320925472
0.003508630907163024	11.000226020812988	0.003159542282745853	13891.817247615249
0.0036333673633635044	13.628811836242676	0.0031617687306615305	11380.248627399973
0.0036251430865377188	10.861519813537598	0.0031964983409239196	7222.856660159728
0.003640786511823535	10.794528007507324	0.003122368147839319	10437.794693268272
0.0035200861748307943	11.259319305419922	0.0032036502060385622	12498.021838845576
0.003956762608140707	12.041403770446777	0.0031317838077247863	10680.908409632983
0.0038155210204422474	11.58600902557373	0.003173180058031548	11664.746940656498
0.0036795136984437704	11.602521896362305	0.0031604009951804925	7839.387107308107
0.004315205384045839	11.797040939331055	0.003132389007909857	10963.752007184026
0.003505431581288576	12.031278610229492	0.0031628141043104816	8678.864997435467
0.003479718929156661	11.118271827697754	0.0031458246438538055	15325.795088083458
0.003860368626192212	11.99802303314209	0.0031494119073620565	10237.488081364832
0.0035753746051341295	13.814798355102539	0.003159147204073785	9112.605015191144
0.0034905807115137577	10.70405387878418	0.0031779500894164024	10431.981155741001
0.0035201115533709526	12.45376968383789	0.0031528819258717007	7916.852972959471
0.0034291273914277554	11.069737434387207	0.003134600511310443	12076.45237199753
0.00364671484567225	14.58692741394043	0.0031279333323748844	11102.786216366883
0.004774847067892551	12.996922492980957	0.0032123545936348784	7628.629525759228
0.0037400873843580484	12.861031532287598	0.0031558201807558722	9695.087467144838
0.0035591565538197756	13.248900413513184	0.003220475911581956	15338.254462896772
0.003434696700423956	10.941240310668945	0.003140903798637762	9468.768013748062
0.003555768169462681	11.519672393798828	0.0031602538921508636	10826.970311646524
0.0037375972606241703	11.10103988647461	0.003125545174648084	8735.54699948187
0.0035009966231882572	10.8366117477417	0.003161547894446288	10333.332215064858
0.0034934349823743105	11.240120887756348	0.003229076936131175	8699.398697691153
0.0035940720699727535	14.35018253326416	0.0031498608909892364	7940.362685031035
0.004089417867362499	11.683320999145508	0.003156923135680547	6020.836393510898
0.0035691342782229185	13.441169738769531	0.0031616062330674186	8204.053205309314
0.0041822949424386024	14.255881309509277	0.003116806339965823	9797.722785593633
0.0035028639249503613	12.93145751953125	0.003114265832040069	6528.802524437838
0.0035105962306261063	10.767068862915039	0.003173951007689952	10199.129626557957
0.0034846991766244173	10.593986511230469	0.0030810391178621483	8240.856539893253
0.003529502544552088	10.75696086883545	0.0031106808505641467	8879.306796182484
0.0034710259642452	10.53388786315918	0.003153943805674561	11944.390077553679
0.00361650250852108	11.045939445495605	0.0031255224748396437	9249.171037906734
0.0036667543463408947	12.989778518676758	0.0031622261488679897	8054.565941875474
0.0037141412030905485	12.201885223388672	0.003166976548462668	6995.494453492742
0.0036693494766950607	11.634504318237305	0.0031520528691873365	10353.22115148166
0.0037242164835333824	11.028377532958984	0.0031568030636933723	9871.883781206303
0.0034137852489948273	10.840838432312012	0.003150365559776883	14975.879790416502
0.003691866062581539	11.667654037475586	0.0031113707368588726	8529.098177735494
0.003547173924744129	11.082226753234863	0.003145891227240522	7674.131056763501
0.003679039888083935	11.88293743133545	0.0031079808766722276	7425.2357970365165
0.0034757081884890795	10.844833374023438	0.0031161229438393286	7088.752578825521
0.003511942457407713	14.032825469970703	0.003087763942879644	13387.080339844884
0.0035396385937929153	13.018119812011719	0.003157651815850969	7856.753350303418
0.0035783390048891306	11.914163589477539	0.003115272692378181	7036.444285540436
0.0034746769815683365	12.292445182800293	0.0031020948743098135	11898.509025175332
0.0036029492039233446	11.813101768493652	0.003098819965970183	9153.173418068047
0.003790799295529723	11.016790390014648	0.0030891536686702436	7140.726010500608
0.0037164343520998955	14.09691333770752	0.0031567231801509664	10701.099727324225
0.0034317071549594402	10.456396102905273	0.003151854512978523	7335.445376285768
0.0034863727632910013	10.511648178100586	0.003154289324777322	9758.386377957497
0.0036726626567542553	15.745875358581543	0.0031237129004761124	12183.644689437104
0.003840062767267227	15.367691040039062	0.003124659993648493	5754.936561319487
0.003886559745296836	12.774664878845215	0.003108970039747422	7830.647765342245
0.003482348285615444	11.0359525680542	0.0031238548341712626	10752.888573460687
0.0035145622678101063	11.221871376037598	0.003126740581084185	7921.946917192061
0.003465664107352495	12.481669425964355	0.0031072299339387566	11520.384358395486
0.0034997002221643925	10.974081993103027	0.0031660863337499207	8073.248211829374
0.0038064864929765463	12.161635398864746	0.003152049930556868	9900.764636825952
0.00406187167391181	13.423102378845215	0.0030819143079224842	10665.153708841164
0.0041458262130618095	14.236571311950684	0.0030936210925497196	5234.689514664826
0.003591293701902032	15.964064598083496	0.0030986256066312607	8403.36841027885
0.003580351360142231	11.583390235900879	0.0031219450427822184	11100.621484706326
0.003515019780024886	11.022942543029785	0.003085567555949631	8691.640769056807
0.00386325572617352	10.96356201171875	0.0031367341328045694	13579.538484893556
0.0036559186410158873	10.870321273803711	0.003117904566732463	13018.513353136157
0.003702643094584346	11.081977844238281	0.0031064009362201843	12819.758306057052
0.0038441235665231943	11.931092262268066	0.003126615672217286	9716.772188265773
0.003418281674385071	10.469391822814941	0.0031445216068758074	7375.629470435077
0.004013513680547476	12.329699516296387	0.0030784584939914715	7314.579870687725
0.0036502748262137175	13.962166786193848	0.0031251895957564854	7448.015014956208
0.0034747240133583546	10.447246551513672	0.0031134244926126465	10813.19549440291
0.003455933416262269	13.327532768249512	0.003106566256815653	7898.379769899853
0.0034538519103080034	10.751714706420898	0.003127834676538926	10819.779003999914
