# Supplementary material for: Road traffic can be predicted by machine learning equally effectively as by complex microscopic model
Source: Sci Rep. 2023 Sep 4;13:14523. doi: 10.1038/s41598-023-41902-y (PMC10477175; doi:10.1038/s41598-023-41902-y)
Supplement: Supplementary file 1 — Supplementary Information. [file 41598_2023_41902_MOESM1_ESM.zip › models/2-layer/lstm loss_2L.csv]

val_loss	val_mean_absolute_percentage_error	loss	mean_absolute_percentage_error
0.011231498792767525	54.609615325927734	0.042316366048162246	126182.844046457
0.009185399860143661	28.432048797607422	0.010483181354752843	38518.35782691194
0.008968602865934372	31.818443298339844	0.009990010703017587	23681.69058811521
0.00975722074508667	24.116487503051758	0.009651308492889912	26375.73320552202
0.008100498467683792	23.33572769165039	0.009826607090855458	22759.74148747269
0.009921184740960598	23.91795539855957	0.009017268059172322	31504.48623238769
0.00766729237511754	20.15693473815918	0.008695174176183032	31180.57887870726
0.007963206619024277	21.23073387145996	0.008515293268083418	24969.489835158558
0.0075927190482616425	22.11477279663086	0.00797002917192463	23201.938907755783
0.005939693655818701	20.80679702758789	0.007692897371773451	19167.88032368238
0.007049403619021177	29.739274978637695	0.007380686140112899	22836.49457484262
0.005248532630503178	19.827686309814453	0.006773481745716747	19448.294625094128
0.005306956823915243	26.840736389160156	0.006406884463445553	36293.46309931084
0.0053230528719723225	18.076688766479492	0.006400311793422158	16716.763368970463
0.005381576716899872	17.30588150024414	0.006131151427810916	22928.209088954383
0.0053877029567956924	17.679731369018555	0.006224612098230337	16819.912960514375
0.004889622330665588	14.990589141845703	0.00560991388277923	12682.829991688892
0.004429862834513187	21.810800552368164	0.005714831582988934	9175.458403117174
0.004163208417594433	13.544631004333496	0.0055220711916088485	24763.236730778903
0.005223667714744806	30.154582977294922	0.005680542505488655	11407.958050307823
0.004122366663068533	13.627449989318848	0.005462830868948141	11202.948618066754
0.00415606377646327	19.04825210571289	0.005308106128985374	17765.692943670987
0.004159680567681789	13.491795539855957	0.005323885118537589	27784.687588446508
0.004083141218870878	20.615022659301758	0.005308787047088477	15050.430842314488
0.004313677083700895	17.59192657470703	0.005139311185008696	22521.241674505567
0.004489782266318798	13.970643043518066	0.004932349554932008	15531.682403361114
0.00535713043063879	22.557891845703125	0.005017251322594922	9932.842052473978
0.005345202516764402	21.747148513793945	0.004935262791023513	17815.861630685424
0.0036652362905442715	13.115588188171387	0.004895681591093041	12694.564952386156
0.0037105795927345753	12.35081958770752	0.004826686128271313	13471.183547082064
0.0036324630491435528	13.98968505859375	0.004730388873022677	15663.299063201808
0.00537878880277276	23.181072235107422	0.004602290477443737	16693.332389021863
0.00377834215760231	13.45546817779541	0.004703378309331766	13060.681531466784
0.00357687845826149	12.13135814666748	0.004586880050826004	16427.344617477433
0.005085754208266735	14.16891098022461	0.004422647186999289	10767.245415094563
0.004298284184187651	24.139150619506836	0.004481375081984895	17964.998792337326
0.0037670733872801065	13.13144588470459	0.004511350806482636	12320.640884274282
0.004361173138022423	13.428202629089355	0.004487069133171354	11510.499478253201
0.0035361903719604015	13.784712791442871	0.004318146255438778	12127.025008887067
0.004072605166584253	12.899129867553711	0.0043132827114951795	11578.35172479117
0.003715396858751774	13.347430229187012	0.004273689791692257	9407.733958492288
0.004875989630818367	20.25302505493164	0.00424069979686777	16891.755458406704
0.003853808157145977	15.880504608154297	0.004135329650559548	18612.875373187526
0.0038050729781389236	13.123140335083008	0.004134990467640063	10910.757786857064
0.003687294665724039	17.651634216308594	0.004061112267060005	13320.920231304362
0.004745848011225462	18.120845794677734	0.004095966637258548	11729.253468134872
0.004012007266283035	22.215003967285156	0.004044333837649641	13174.669344965065
0.003544929903000593	11.503897666931152	0.004008615731467882	13743.444134197429
0.003513239324092865	11.362151145935059	0.004015481680046697	10588.043673697957
0.003582955803722143	11.524469375610352	0.003998108529178017	8666.12108586758
0.004283979069441557	12.016786575317383	0.0038201793986949954	8090.804023229265
0.003707930911332369	11.521597862243652	0.003988260958901729	19648.311361592572
0.004293656907975674	20.015888214111328	0.003911314059311261	7414.462806898559
0.0035192673094570637	11.378569602966309	0.0039601005785422395	15505.612314267488
0.0036926367320120335	11.629176139831543	0.0038610380578712454	13144.755581496478
0.003915405832231045	18.758262634277344	0.00373257920249319	8149.265300947632
0.004260442219674587	14.826401710510254	0.003935018955746525	10227.532591759957
0.0036094251554459333	14.456329345703125	0.003812726675786592	10197.307019790818
0.004085519351065159	13.944371223449707	0.0038063003415636293	18655.807368630438
0.00359797733835876	15.255950927734375	0.003814697765879552	12778.67373458671
0.003944587893784046	12.702054023742676	0.0037880235002769247	11968.221043301963
0.003537015290930867	14.271228790283203	0.0037845495711559193	16834.791917423667
0.0034867406357079744	13.566593170166016	0.0036932800625110816	15207.750937402507
0.004101602826267481	19.00252342224121	0.003786508717362576	14481.9537877052
0.004725051112473011	13.904555320739746	0.003687094882655362	15808.723714182588
0.003479862352833152	12.993400573730469	0.0037702946115897953	7235.145117451014
0.004382753279060125	16.242212295532227	0.0036512898444973053	11195.575343213448
0.003974358085542917	20.773962020874023	0.0037757022745702443	11120.008909860328
0.003521809820085764	11.106294631958008	0.003834071272181763	10581.893082719924
0.003863672958686948	11.677765846252441	0.00365250483442779	13623.080137613484
0.003876312403008342	13.925076484680176	0.003603495568040627	10942.394701747462
0.003999069798737764	12.63785171508789	0.0036533682525573047	12179.096128049705
0.0034343425650149584	12.205260276794434	0.0036148996647443754	10094.90781484292
0.003671156708151102	14.108783721923828	0.0037888049092314495	18120.541321734672
0.004013651516288519	13.050609588623047	0.003677429934605072	14752.14202836281
0.0034469617530703545	13.134166717529297	0.003672062337476701	10445.24114015352
0.0034659686498343945	11.52942180633545	0.003754340640542821	17304.466753887427
0.0036653056740760803	12.706865310668945	0.003680192961910577	8816.385037268064
0.0036532978992909193	15.393937110900879	0.0037434276667802275	14476.035191403917
0.003539016470313072	11.413328170776367	0.0036003194918727537	7469.796913451983
0.00348650268279016	11.361108779907227	0.0035956988854219645	10601.768452466771
0.003494580974802375	11.004756927490234	0.003665938424764159	13314.569463635089
0.004398771561682224	11.98337173461914	0.00362115758030913	14662.839825762681
0.003530575195327401	12.602303504943848	0.003687794712941341	12737.76718114944
0.003826615633442998	12.604875564575195	0.0036270510116875087	13978.34093780996
0.0035679698921740055	11.390896797180176	0.0035576999265641276	13416.049718956181
0.0036329759750515223	17.184635162353516	0.0036166667640820196	11689.116549748587
0.003719757776707411	12.113821029663086	0.003690617553574369	7624.703532846435
0.003461449174210429	10.941227912902832	0.00355494686582535	10296.236464301228
0.003814956871792674	11.290305137634277	0.00353724136027596	10672.014667188954
0.003754120785742998	11.47668743133545	0.0037167291118760243	15584.995262427085
0.003502232488244772	14.539202690124512	0.0035785179073283034	12067.73563477295
0.0037496446166187525	12.784998893737793	0.0036498551101734242	14924.827408384368
0.0035954376216977835	12.345294952392578	0.003545855125928998	12702.243554181083
0.0037019269075244665	15.807015419006348	0.0035994196935339837	11953.171528100853
0.004018343519419432	11.42541217803955	0.003601977926689289	13114.79954129305
0.003508121706545353	13.628602981567383	0.003616630080170854	15007.915081544481
0.0034521298948675394	11.319479942321777	0.0035920493691994322	12319.531632061346
0.003579062642529607	11.36231517791748	0.0036234212314842106	14105.806183287561
0.0038936047349125147	11.549477577209473	0.003542090478041863	9185.384595291314
0.004925746005028486	13.720351219177246	0.0035075674368561867	12589.491461270338
0.004046227782964706	11.869029998779297	0.0035529774112750007	13230.838021881502
0.00579852145165205	15.878281593322754	0.003522987251052722	11699.91097822525
0.0034366734325885773	12.209399223327637	0.003652811078943251	15764.627438728785
0.003622537711635232	16.111726760864258	0.0035235299654682362	10944.39128365772
0.0037005010526627302	13.483926773071289	0.0035712407703982693	9873.490332894204
0.0038338969461619854	13.628108978271484	0.0036446969864959164	10357.338410113896
0.003478900296613574	13.306900024414062	0.0035731864771214924	9478.373408377372
0.0035277013666927814	15.074585914611816	0.0035140157249983935	9930.82108086615
0.003909940365701914	14.317665100097656	0.0036416644868663313	8030.9250312277045
0.004377416335046291	17.72842025756836	0.0035026830450792966	14402.06429467429
0.0034460604656487703	12.011932373046875	0.0036486308227414044	8678.862722663676
0.00359269417822361	11.628571510314941	0.0035261417099117904	8980.576684362464
0.003464801935479045	11.843831062316895	0.0035236570911119872	9325.143127427145
0.003632752224802971	11.973429679870605	0.0035655599724756554	10018.348712161607
0.003988825716078281	21.21703338623047	0.003447342544948629	10363.735349441691
0.005008494481444359	14.703584671020508	0.0035303339955845762	11970.050733460474
0.003684672759845853	11.157516479492188	0.003625646723480154	11499.10714977603
0.0035192754585295916	12.68662166595459	0.003488498773031364	5396.680523649254
0.0036465763114392757	16.650869369506836	0.0035077911555439997	12471.57155407539
0.0035274666734039783	12.051222801208496	0.0035113583811281586	12009.501753478135
0.003910962957888842	20.439058303833008	0.0035112380704699193	12596.059034756054
0.003438101150095463	12.136656761169434	0.0035355897441513573	16607.23961798833
0.004326275084167719	14.35710620880127	0.0034980654480179264	8639.255819290316
0.0034402208402752876	11.181291580200195	0.0035058421237116567	10128.170960505458
0.0036842285189777613	11.211071014404297	0.0035549944723352925	11728.89835560914
0.0034461659379303455	10.948537826538086	0.0034882976974325154	8488.91513411158
0.0038196395616978407	11.265341758728027	0.0034486195695884363	7912.903859607275
0.0035304350312799215	11.613938331604004	0.0035631442860351113	9340.198440600063
0.00351766892708838	11.142498016357422	0.0034865879930386897	6888.734129252436
0.003528479253873229	14.533588409423828	0.003428314727009083	12631.2739790674
0.0035168426111340523	11.699262619018555	0.003554654280146071	15562.604915570131
0.003477188991382718	12.264006614685059	0.003471392521163421	16596.758686487534
0.003907130565494299	16.42816925048828	0.0035689823534761976	10920.698010797496
0.003565486753359437	10.958080291748047	0.003506506263968942	11350.236199548264
0.0036235940642654896	11.466642379760742	0.003533439784640068	17679.59736635739
0.003634101478382945	16.82785987854004	0.0035505080297975667	8508.812699264106
0.003789913607761264	12.447164535522461	0.0034555069860960487	7009.469969994655
0.0034322873689234257	11.154031753540039	0.0035457254539738516	12158.193113933366
0.004990126937627792	12.124702453613281	0.003450678063271719	6921.921821067946
0.003924820106476545	14.505023956298828	0.0035529292570009247	5916.381946743599
0.004109290894120932	12.26412296295166	0.0035360066481410837	9965.989685380626
0.0043692211620509624	14.270160675048828	0.0034386155299314025	10901.546967896988
0.0036981021985411644	15.097716331481934	0.0035312252543287983	9613.165202501024
0.003484770655632019	10.804518699645996	0.003507071331810984	6876.57824381595
0.005007014609873295	17.160133361816406	0.0034338646724252266	6181.012786063375
0.004952414892613888	16.341106414794922	0.003496553218266237	7347.009800267806
0.0035394723527133465	13.42755126953125	0.003627087283624337	8251.83304380462
0.0038376417942345142	15.901286125183105	0.0034306825251393543	11374.06503332196
0.00360481278039515	12.822943687438965	0.0035129426261953727	9572.343257260449
0.0035769720561802387	12.349165916442871	0.0034725443280117342	6793.739406768332
0.003726237453520298	14.328476905822754	0.003393164576308463	5809.037662343708
0.00380059820599854	13.555630683898926	0.0035053481036968785	13823.990552732004
0.003800861304625869	15.260282516479492	0.0034805877213723493	8274.776852552981
0.00349067198112607	10.784741401672363	0.003479007074903217	8297.176125779453
0.0035487767308950424	11.203303337097168	0.0034658213108292794	11858.624090356638
0.0035383522044867277	12.624067306518555	0.0034201613473950794	8816.145886753357
0.0035268289502710104	12.805668830871582	0.003479033570648591	11292.680482696003
0.0040515996515750885	13.264848709106445	0.0034645638591261716	15190.393077336012
0.0037908293306827545	17.364337921142578	0.0034649971575155905	8742.337650190502
0.0034638158977031708	10.89108657836914	0.00346871534462621	10166.19788768196
0.0035072914324700832	11.486770629882812	0.0034381849990031796	5408.080253006466
0.003580639837309718	11.85775375366211	0.0034231202825373763	11856.671847229814
0.0035169939510524273	11.403575897216797	0.0034437323789019273	10007.364448780147
0.004068026319146156	12.09357738494873	0.0034738083317690767	9974.342676807244
0.003984985873103142	15.406595230102539	0.003453217803968276	9162.337589570767
0.0034827757626771927	10.628083229064941	0.003409434226285388	12824.20783278911
0.00405650120228529	16.1231689453125	0.0034395678363537377	10465.169856707715
0.003463512985035777	12.638261795043945	0.0034287220856163148	13723.145900488014
0.0037202604580670595	12.968243598937988	0.0034735474039252812	11104.994019411291
0.004131754394620657	16.64871597290039	0.003422058741815902	12209.153947750612
0.0034672392066568136	10.913454055786133	0.0034896350118434494	12101.531221511223
0.003876341041177511	14.223947525024414	0.0033318169244950986	13286.852243937792
0.0037557545583695173	14.960289001464844	0.0034714965940463444	8638.122828072761
0.003908043727278709	16.321826934814453	0.003470383630211888	8303.319615543953
0.004037898033857346	13.787641525268555	0.0034662559029843445	9251.454326098286
0.003475585952401161	13.415868759155273	0.003461572678680624	9578.096444925823
0.0037305683363229036	15.354608535766602	0.0034094100452562387	6306.966149832048
0.003948034718632698	12.176896095275879	0.0034265287318866696	10887.993850185396
0.0037078112363815308	11.449942588806152	0.003456863641848512	10407.75096079122
0.0034316484816372395	10.989599227905273	0.0034718941165978027	5064.314991311986
0.004090721253305674	14.255953788757324	0.0033903253810355343	8373.668973668324
0.0035273742396384478	11.763051986694336	0.0034333512838884963	6400.410493187323
0.003734583267942071	14.682403564453125	0.0034387839989070868	9579.590194965294
0.003490980714559555	10.84771728515625	0.0034205209952633104	10848.932054504472
0.004065905697643757	11.347761154174805	0.003383115204760973	6653.3717162044395
0.003512023016810417	10.90900993347168	0.0033913313979943393	16716.827167422656
0.003971196245402098	15.239058494567871	0.0034278260018978423	11242.928077000324
0.00359512772411108	11.86268138885498	0.0034871817280273765	7867.675027203226
0.00400947779417038	19.854494094848633	0.003413973021461618	10979.89914498097
0.0035493047907948494	11.36749267578125	0.0034478267738339524	17426.910275001545
0.003693889593705535	17.188690185546875	0.0033422398295125926	7801.413396050029
0.0037400436121970415	12.425261497497559	0.0034128867813736	13144.843694147716
0.0037445391062647104	11.607693672180176	0.0034493131599457752	7907.5163225941305
0.0034676745999604464	11.972365379333496	0.003449545846263632	10337.101367826686
0.003968286328017712	12.439129829406738	0.0033802457385841583	8340.130957005396
0.003608741331845522	10.763578414916992	0.0034457824285714037	13147.190123245673
0.003497646888718009	11.39769172668457	0.003359038520467796	8862.696835563427
0.0036024756263941526	13.08243465423584	0.0034645609806969696	13235.926742689884
0.003586108097806573	11.72286319732666	0.003381893222947599	11059.27459000138
0.00349271297454834	11.12778377532959	0.0033308853183231	10121.992251393878
0.0040930649265646935	14.846595764160156	0.003383081827089873	12573.413127066027
0.0036045201122760773	10.904932022094727	0.003354464450269736	9968.172456963535
0.003558526746928692	11.030369758605957	0.0034283876959980255	7744.4602425267485
0.0035343128256499767	10.822556495666504	0.0033540959638223102	10435.990338037052
0.0035994681529700756	11.80069351196289	0.003414564851799048	10499.502327848159
0.003709013806656003	11.469381332397461	0.0033695646253936945	12720.057675162434
0.0034809259232133627	10.700309753417969	0.003368558665940577	6421.182033520877
0.003490903414785862	10.518258094787598	0.0033945301575725472	10107.358106152653
0.0035023270174860954	10.919692993164062	0.0033429270835743396	7896.031951522919
0.0044265249744057655	16.10013771057129	0.003414513953425461	8180.444589060973
0.0038144958671182394	11.68225383758545	0.0034655366754235708	7783.923963760214
0.0041603767313063145	11.533257484436035	0.0033412140128514975	6599.782211513952
0.0036465313751250505	11.01021957397461	0.003331469558808347	9555.616549282331
0.0042076073586940765	13.907487869262695	0.003478379256563289	10889.096099041995
0.004408346023410559	15.671122550964355	0.003472341840041759	6673.041870001256
0.0036472612991929054	11.977249145507812	0.0033879839149503657	8591.397545911124
0.0034748478792607784	10.809412002563477	0.0034053255032273563	9082.713912925223
0.0036298902705311775	11.092567443847656	0.003308080670388314	8054.893395344761
0.0037539759650826454	14.032634735107422	0.0033850896436616856	10925.807616387941
0.003960573114454746	16.827512741088867	0.003331934346503399	8367.898053489442
0.004121017642319202	13.309860229492188	0.0034326196936158185	8116.981820181494
0.0035747005604207516	12.712806701660156	0.0034007421942689226	9817.352178206953
0.00367704383097589	11.833199501037598	0.003352659718514035	9393.464036874362
0.004749600309878588	15.949158668518066	0.0033333515049777367	10129.73482364005
0.0036290246061980724	14.092561721801758	0.0034768951478788474	10515.506895368018
0.003447242546826601	11.078535079956055	0.003367537772417737	7679.950203119012
0.0037834178656339645	11.54857063293457	0.0033715771570949093	9163.14079607896
0.003924109973013401	13.418425559997559	0.003350208120782681	13161.128193335435
0.0036979762371629477	15.270893096923828	0.003313798448398846	6058.551607096075
0.0035598096437752247	10.376273155212402	0.003405411198045169	9306.845872637045
0.004206453915685415	11.432042121887207	0.0032793940595286916	13198.493168732422
0.003607153659686446	11.788426399230957	0.0034171046505628707	11628.766551072507
0.003595008747652173	13.443110466003418	0.0033712568508665083	7297.758617332576
0.0035429936833679676	10.968103408813477	0.0033698394071100504	8267.964868686766
0.004537982866168022	12.295812606811523	0.0033071768801215475	6295.6694427049515
0.0036265472881495953	12.49565601348877	0.003344508348510399	6769.724743105626
0.003708216128870845	15.03140926361084	0.0034325090931073454	10134.18141666289
0.003865825477987528	12.309675216674805	0.0033111558574329555	9510.90394387059
0.004239716101437807	15.910961151123047	0.0034084026472624147	6153.751547700244
0.0037377127446234226	11.809788703918457	0.0033791817947539282	6760.998010838256
0.003896376583725214	12.05978012084961	0.0033426010987716442	6412.160746227068
0.0038513445761054754	12.286514282226562	0.0033417498913907626	14921.332806654385
0.003602841170504689	11.049789428710938	0.0034350884631967997	6981.443874525207
0.003637301968410611	12.508355140686035	0.003359677592176518	9762.73718850899
0.003663118463009596	12.109465599060059	0.003332044672624384	8617.865460005234
0.0035185867454856634	10.71201229095459	0.0033782588269020614	12342.622559241954
0.003537632990628481	11.505254745483398	0.0033655472273196626	10713.364797535578
0.003681926056742668	12.871745109558105	0.0033144507275465686	10860.909732627224
0.0035704984329640865	11.20779800415039	0.0033414041323814626	9002.702357988224
0.00370569690130651	14.264811515808105	0.003329549928780266	9810.550141893029
0.003623697906732559	12.017849922180176	0.0033676091445007015	7777.8627883029685
0.00458734342828393	17.859277725219727	0.003316617626076842	12564.130649524326
0.004694649949669838	15.756160736083984	0.0033265504720083943	7255.242858283599
0.0037194646429270506	16.298982620239258	0.0033470964816466756	13835.222401059082
0.0037158289924263954	14.451753616333008	0.003380854086531708	10988.70356909986
0.0035733983386307955	11.610447883605957	0.003383593241901133	6974.635295636517
0.0035055638290941715	10.605974197387695	0.0033177745174050506	6547.233351401068
0.003846341511234641	12.234613418579102	0.003311696783444061	8491.885850874629
0.004210720770061016	15.434194564819336	0.0033744001495788927	8510.611043099212
0.004937979392707348	16.270246505737305	0.0033456172144469064	13052.08911532178
0.004182702396064997	15.413818359375	0.003389431121662525	7139.790733888997
0.003890580264851451	11.281106948852539	0.0033147625249549495	9693.405256378093
0.0035258978605270386	12.026983261108398	0.0033858649469049465	9980.311753130856
0.0036463963333517313	14.974721908569336	0.0033194899759617005	10212.56180261979
0.003535913536325097	11.97490119934082	0.003358915326663091	8400.267616934898
0.003540713107213378	11.693135261535645	0.0033173509707222423	13441.686229922492
0.005189666524529457	15.220196723937988	0.0033450704324025494	18378.609611033244
0.004439976066350937	14.65762996673584	0.0033476582844685484	10050.449580667333
0.003572306362912059	10.482383728027344	0.0033128759062238436	12469.854877009579
0.003884360659867525	11.251670837402344	0.003314322209299272	10998.084555501244
0.003699441673234105	11.930473327636719	0.0033262566899412635	11656.043786734357
0.003909279592335224	12.58592414855957	0.0034070547566346166	10047.210796883413
0.0035011752042919397	11.079946517944336	0.003326056490854881	12905.088208794306
0.0037175132893025875	11.663124084472656	0.003348058082088756	7901.568609089536
0.003734332975000143	11.311068534851074	0.003306667431847548	10913.374347876766
0.004263115115463734	17.557573318481445	0.0033325292678838313	7805.5280111297225
0.003909142222255468	17.92112159729004	0.003334795341710616	10672.842224181819
0.003557218238711357	11.971639633178711	0.0033772776304985437	18845.902917640655
0.0035523998085409403	11.236202239990234	0.0033128503747095724	8947.214369803767
0.003590359352529049	10.772116661071777	0.0033188241500689596	7413.605224318626
0.0035455329343676567	11.23819637298584	0.0033289136912483222	13488.420231333805
0.0037288765888661146	15.815503120422363	0.003340288084467583	12158.799482994706
0.0036358258221298456	12.416816711425781	0.003357835049757593	13680.401560359684
0.0036366244312375784	14.424442291259766	0.003281056427532062	9250.747033051575
0.0038912955205887556	11.511547088623047	0.0034028287019825	10320.32034667862
0.003755818586796522	13.85916805267334	0.0032943629053656283	15137.441614571022
0.003581275464966893	10.779825210571289	0.0033212330262974133	5202.094628916463
0.003624171717092395	12.395744323730469	0.0033044037614664663	11607.472328995254
0.003520579542964697	10.671388626098633	0.0033154906958293975	8834.161880305926
0.003512185299769044	12.204345703125	0.0033331683694685548	8845.69403462426
0.0035634655505418777	11.462963104248047	0.003365482899795695	10327.032471044478
0.0035390390548855066	12.94437026977539	0.003285736754649843	6498.3261445206945
0.003532958449795842	11.051401138305664	0.0033338543190946555	8303.416596767354
0.004489629063755274	14.451478004455566	0.003375411152235851	18140.74097544021
0.0035169762559235096	11.871150970458984	0.003364987625662746	6224.673862320182
0.0036252192221581936	11.682649612426758	0.0033138602460095245	8702.22539998527
0.003570783883333206	12.986519813537598	0.0033269275801532145	8389.768982938333
0.003809355664998293	13.051848411560059	0.003283575640776133	7855.555390437099
0.004920931067317724	15.997666358947754	0.0033126243482691133	8737.4172518542
0.0035669009666889906	12.376327514648438	0.0032929283042482807	8771.286832437272
0.0039359815418720245	14.860198020935059	0.0032944834312209318	17043.050280685537
0.003567958250641823	10.998592376708984	0.0032990987572569202	11233.020225074977
0.003557775868102908	10.716947555541992	0.0033228322349172453	7706.739987730347
0.003750875825062394	12.1995210647583	0.003314920888878531	8072.966517990359
0.0036821048706769943	12.191690444946289	0.003375179834373644	9920.071450486485
0.0035437638871371746	10.919910430908203	0.003302863018440772	7065.209291673431
0.00359526788815856	11.791873931884766	0.0033013982499747016	5670.728900958648
0.00355563429184258	10.923938751220703	0.003308676446267317	6891.4811149294455
0.00359765300527215	11.805933952331543	0.003322225590351047	9701.670933505387
0.004273606929928064	14.127564430236816	0.0032752378510371447	7461.303327591248
0.0038283043541014194	11.43577766418457	0.0033250823174457273	9064.132212370649
0.0035092514008283615	10.657695770263672	0.0033236134567536553	9248.174734088458
0.0036108633503317833	10.910428047180176	0.0033345098110918606	7788.3149954344535
0.0035408714320510626	11.963045120239258	0.0033207474556314416	10107.005867247759
0.003660919377580285	12.224834442138672	0.0032832302249477456	13122.718351279487
0.003588093211874366	10.829341888427734	0.003365349198230603	8804.888639210389
0.003571717767044902	10.70208740234375	0.003278691535123731	6426.321223387785
0.0036880183033645153	11.402113914489746	0.0032772627325339475	9739.207943130103
0.0035838575568050146	13.346832275390625	0.003327940850353764	13613.786477347934
0.003743863431736827	13.683287620544434	0.003288242578447167	11518.855910672924
0.0035397903993725777	10.718637466430664	0.0033382463089904305	7230.7452106632245
0.0036282972432672977	14.19473934173584	0.0033433157575504966	7334.814427328869
0.0037265538703650236	11.648768424987793	0.003298454448038032	12431.677001651335
0.003613086650148034	10.761283874511719	0.0032787293243346383	16363.997978183766
0.0035876359324902296	12.431252479553223	0.003291131202553817	9022.497158196371
0.003589063184335828	10.762036323547363	0.0032542459611694234	7542.355420494448
0.003608871717005968	13.161904335021973	0.0033534951495690457	6413.674517276836
0.0040127672255039215	11.589786529541016	0.003307555141075691	10429.568841872559
0.0035633882507681847	12.528597831726074	0.003369205092649154	7051.362041701571
0.003733492223545909	12.632291793823242	0.003309316705715574	7727.185738944915
0.0035353172570466995	12.341314315795898	0.003281476990995031	6362.161356548267
0.003608394181355834	11.6604585647583	0.003331767627520121	11868.016220731777
0.003667465876787901	12.911580085754395	0.0032939412221141802	8048.102313632846
0.003606462385505438	13.339839935302734	0.003318529966248229	11767.02873153613
0.004122527316212654	11.668025970458984	0.003270756922755705	7788.8155750857995
0.0037049371749162674	15.79405689239502	0.0032991508840283608	10610.274618278536
0.0035399417392909527	10.617483139038086	0.0033266286633448702	10507.91593443525
0.004180554766207933	14.16983699798584	0.0032434937119837966	7378.166869090366
0.003597388742491603	11.937626838684082	0.0033084588140847673	11353.746128915878
0.003632834181189537	11.087905883789062	0.003244918617103168	9804.661762812146
0.0035298883449286222	10.629179000854492	0.0032929591533538806	7957.145563611419
0.003938361071050167	12.34215259552002	0.0032924616663751326	11330.64684515372
0.003797638462856412	12.313780784606934	0.003270523043082523	8951.982554546601
0.0035977589432150126	10.55781078338623	0.0032998308609250987	12043.847137463594
0.0036227290984243155	11.15279483795166	0.0032600596629341933	7549.984790769799
0.0036603016778826714	12.678099632263184	0.0033121849192343238	6630.794322154629
0.0036723650991916656	13.256267547607422	0.0033134692786571432	8199.283051980272
0.0035380881745368242	10.911913871765137	0.003290453611244571	9634.701054441026
0.003700908739119768	11.601581573486328	0.0032862375534844467	7777.594618928875
0.003489213529974222	10.858831405639648	0.003376608443218681	16968.426424472273
0.004258232656866312	15.39322280883789	0.003279722904453114	8768.820393099511
0.0036978989373892546	10.658809661865234	0.003296266469180771	11061.10277718573
0.003521977225318551	10.467850685119629	0.003274277858901095	10726.960153726006
0.003589275758713484	10.397394180297852	0.0032661383060915454	12542.118082908633
0.0038297316059470177	11.642471313476562	0.0033362885286561603	10773.594862219796
0.003532539587467909	11.958641052246094	0.0032629560710870364	11475.369852703203
0.0035578154493123293	11.591795921325684	0.0032771402392428577	7511.849570049851
0.00366872432641685	11.050359725952148	0.003312208784543772	6704.423166265823
0.0036328285932540894	10.597391128540039	0.003229512339992493	7299.895560841945
0.0035926145501434803	11.068194389343262	0.0032841011539714395	12935.398914842288
0.0036714256275445223	11.316368103027344	0.0033101516105149263	16304.602167955758
0.0036006695590913296	12.055136680603027	0.003316516335536957	8780.802226842226
0.0037062743213027716	11.550678253173828	0.0033086374848164545	11062.516275128017
0.0037810634821653366	11.018548011779785	0.0032466180716698304	6562.843583956239
0.0036991708911955357	12.441571235656738	0.0033188336344639776	8452.285389086386
0.0036406952422112226	11.533699989318848	0.003303120764658876	8847.027308595163
0.00360349053516984	12.610483169555664	0.0032610006213055188	7863.1019669296775
0.004053220152854919	16.015247344970703	0.0032341658646304625	11810.741891168132
0.0035547742154449224	11.574377059936523	0.0032953427166907585	7959.064609292504
0.0035135378129780293	10.555965423583984	0.003273127222944948	9151.7069806979
0.0035920673981308937	11.794767379760742	0.0032744407104584356	10723.810716292735
0.00354282115586102	10.656861305236816	0.00327926436982765	9948.111460541735
0.003707445925101638	10.753891944885254	0.003321471297911297	8894.65457290506
0.0041499510407447815	11.373635292053223	0.003290377126209657	6642.810797214738
0.0038003437221050262	10.742684364318848	0.003281412715697908	6907.7221993272915
0.004610241390764713	14.141924858093262	0.0032510821932402933	10240.74179548189
0.0035786598455160856	12.571435928344727	0.0032763650032767585	8866.148909393049
0.003677823580801487	10.787956237792969	0.0032835727798120372	10231.738091514355
0.003613683395087719	12.943464279174805	0.0032844529870189494	8469.367657428655
0.003912604879587889	13.585172653198242	0.003277887619431618	7998.938452492919
0.0035461699590086937	10.536279678344727	0.0032632207041727607	9556.517184559758
0.0036790522281080484	11.325411796569824	0.003246232443585726	7793.101910511537
0.003557835705578327	10.969721794128418	0.0032809190209496727	4515.905898764464
0.003530137939378619	10.976476669311523	0.0032674756440887963	12852.595184961494
0.0037350445054471493	10.884989738464355	0.0032847771839788153	5064.794993916745
0.004013394471257925	14.934720039367676	0.003347425300963097	11826.086491553035
0.003556088311597705	10.881897926330566	0.0032270919080972815	7186.501316566486
0.003590900683775544	11.23741626739502	0.003275901083782804	7729.344773454478
0.004514371510595083	14.720172882080078	0.003284218627420374	4892.065965778518
0.003659042064100504	12.281518936157227	0.0032757755379730297	10550.2574836765
0.0037488965317606926	11.470401763916016	0.003295598163018322	9641.258779665151
0.0035930091980844736	11.088485717773438	0.003300103858055783	11151.041122114952
0.0036260168999433517	11.041396141052246	0.003265339311516003	8695.609632581774
0.003656727494671941	10.581679344177246	0.003273741255419529	8299.063811586953
0.003908793441951275	12.18508529663086	0.0033067856288348354	12674.084181259981
0.0035936979111284018	13.657925605773926	0.003251484192137773	10094.520500763683
0.004196776542812586	11.928834915161133	0.003241464386824869	7659.699250270477
0.00362832797691226	11.26353931427002	0.0033504610676345363	7406.21683803297
0.004464678466320038	13.609783172607422	0.0032599826219360927	10926.784784725996
0.003615636145696044	10.823507308959961	0.003282969929498036	11896.659308295519
0.0036109224893152714	11.140101432800293	0.0032868901628967657	9778.984805400625
0.0038907001726329327	16.139772415161133	0.003254199537569437	7826.722343921431
0.003600117051973939	10.818044662475586	0.0032702491313643177	12270.125663232873
0.0043769837357103825	15.611024856567383	0.0032821161513209157	15024.387524711068
0.0034990650601685047	10.784233093261719	0.003336682896930823	9313.188337921349
0.0035418551415205	10.50123119354248	0.003311366694902995	9874.318572870614
0.003740916959941387	10.925664901733398	0.0032630031853168482	7391.8974845507155
0.003740923944860697	10.768759727478027	0.003301155736417861	10207.838593724955
0.003680040128529072	10.583792686462402	0.0032245175116881906	8831.789450261309
0.0035671957302838564	10.411707878112793	0.0032304655924507717	8647.909006969858
0.0038475794717669487	11.442361831665039	0.0033029470061708118	13065.555881739469
0.003674802603200078	11.585029602050781	0.003239111781652228	7683.494440271034
0.0035343968775123358	11.0095853805542	0.003260004860912825	8742.879979533845
0.0036219467874616385	11.402958869934082	0.0032784740081810817	6971.05889274461
0.004179156385362148	13.119488716125488	0.0032686586725380446	9658.702619279346
0.003757214406505227	12.549219131469727	0.0033003101865520627	6856.87703340294
0.003577969502657652	12.369684219360352	0.003289770430090509	8421.096469260849
0.0036674519069492817	11.920334815979004	0.0032645462440696106	10473.892116461062
0.0035214386880397797	11.233280181884766	0.0032743497850940355	9068.515017634132
0.004563802853226662	17.507492065429688	0.00331192441633734	9584.156873177631
0.0036609284579753876	10.833602905273438	0.00332606971570283	7262.066631940041
0.0036466100718826056	11.460977554321289	0.0032649820569850543	10934.584939241755
0.003696870058774948	10.708185195922852	0.003243767396487148	5461.878054497383
0.004785243421792984	14.250642776489258	0.003287819951855354	10553.980640286245
0.0036735343746840954	10.769758224487305	0.0032812687030935447	6613.502626011007
0.003592417575418949	11.596976280212402	0.00322849649484002	9775.126918581103
0.0035314559936523438	10.672504425048828	0.003284913619591154	7913.19854744586
0.0034994299057871103	11.497197151184082	0.003293234134880036	8325.137113481458
0.003765932284295559	14.209831237792969	0.0032956802240832095	7014.069923770756
0.0035255958791822195	11.72952651977539	0.0032568186536355835	11475.368383632554
0.0035086465068161488	12.275580406188965	0.0032632201550608377	7603.740931693564
0.0036377927754074335	15.497031211853027	0.00325954981380512	8315.009871017743
0.003665384603664279	12.798306465148926	0.0032827178109751712	7207.1649926439095
0.0037611492443829775	12.666765213012695	0.003279393068229482	8042.331507595852
0.0036031214985996485	14.155940055847168	0.00329414969022636	11713.553606473588
0.0035502263344824314	12.091495513916016	0.0032369126181634395	8095.044630929576
0.003746491391211748	15.773419380187988	0.0032908379555591353	7351.391883105284
0.0035586475860327482	11.258506774902344	0.003299481154577173	10757.305774936225
0.004412610083818436	13.364594459533691	0.0032799677658031817	7012.447864328211
0.003576402086764574	10.854991912841797	0.0032618586420994906	13773.378067847443
0.003560810349881649	12.068865776062012	0.003219823433635276	11071.230070396143
0.003542232559993863	12.534682273864746	0.0032113911923213364	5148.219727612784
0.0036207104567438364	14.839882850646973	0.003249172449585462	5774.959022434564
0.003838516538962722	15.375371932983398	0.0032620983219849736	5572.3722026882915
0.00420145271345973	11.251502990722656	0.0032618658750120763	9224.292102366557
0.004032524302601814	12.104157447814941	0.0032763009565422788	10543.423752017374
0.0034861082676798105	10.76750659942627	0.0032994213894331262	10044.16899261898
0.003788044909015298	13.363917350769043	0.003259315988605099	8974.807467146422
0.0034755459055304527	10.94045639038086	0.0032172863658861735	6789.187030801438
0.0035643773153424263	10.972172737121582	0.0032847853136207107	8010.244042569063
0.004075402393937111	11.592680931091309	0.0032885532019308553	6172.724903047803
0.0036734724417328835	11.921984672546387	0.003210954765487755	12306.67021309668
0.00381486932747066	12.294085502624512	0.003246418156180831	11832.05823085369
0.0037882302422076464	11.041953086853027	0.0032610044766575082	10936.667286857682
0.0037930477410554886	11.98143482208252	0.003269016320848172	12373.086126724535
0.003555683186277747	13.119661331176758	0.003249642149411821	12239.372591448819
0.003675171872600913	10.750860214233398	0.0032830285288041276	8344.25595857139
0.003972208593040705	12.128432273864746	0.0032729083673064398	7158.318912327606
0.0035321444738656282	10.504465103149414	0.0032446068360928934	8081.555787468785
0.0037952587008476257	12.873785018920898	0.0032725375421072084	6214.6041179699305
0.0037094340659677982	10.980116844177246	0.003221099410256397	6454.280803463278
0.0038536125794053078	13.905242919921875	0.003267044231818528	9772.089899637707
0.003943148069083691	11.603598594665527	0.003272580438766591	6987.079225910497
0.004179670475423336	14.13796329498291	0.003305605058978346	13363.276646845938
0.003710057120770216	11.430427551269531	0.00327971285713133	7610.414644045353
0.003719592234119773	11.172408103942871	0.0032739612506140965	10659.016539199652
0.004535723011940718	15.40800952911377	0.0032380376708838914	5127.47479926844
0.003922092262655497	10.916655540466309	0.003266714042698667	9093.325311475828
0.003894954454153776	13.016483306884766	0.0032587156923522824	7607.931618825284
0.0036227537784725428	14.2938871383667	0.0032856945497434435	10429.265385190243
0.0038756600115448236	11.62234878540039	0.003309742399539441	7886.939300932749
0.003507946152240038	10.300407409667969	0.00319834398606669	12083.659394030517
0.003600578522309661	12.59526252746582	0.0032235892020971	8352.1357320711
0.0036759141366928816	12.400513648986816	0.00325704307609417	8153.018496864842
0.003779658814892173	11.884765625	0.0032728873220219798	6231.456157675585
0.0035727357026189566	10.577162742614746	0.0032663097226829614	12726.726171465007
0.0036078840494155884	14.297249794006348	0.003303415326197626	11097.305299782833
0.0035578899551182985	10.927956581115723	0.003229800070989994	13608.306421980096
0.003623213153332472	10.948858261108398	0.0032440809960024644	7324.5201697531265
0.003909453749656677	10.752018928527832	0.003236476510419033	7564.6799878756665
0.0036374107003211975	15.992277145385742	0.0032820003671015425	9900.288572110821
0.0036133877001702785	11.127388954162598	0.0032516318168742714	10288.361929810226
0.003982750698924065	12.02728271484375	0.003252419313457217	18012.380849875062
0.0036537882406264544	12.143377304077148	0.003262530784857191	6485.884673758054
0.003715828061103821	16.33235740661621	0.003259263969881454	9920.01144231418
0.0037340421695262194	10.68867015838623	0.0032669564277100797	9912.191407078542
0.0036389383021742105	10.950691223144531	0.0032573852766021273	6609.662427968468
0.003766461508348584	11.54354476928711	0.003264172423408118	7221.183748441678
0.0035686471965163946	11.627786636352539	0.003266261872560059	8128.833701864281
0.00368366576731205	10.733202934265137	0.0032513819651087874	6811.422175026952
0.0035451699513942003	12.435139656066895	0.0033038816211706508	9778.455285235643
0.004013657104223967	12.31516170501709	0.003272188405424996	12761.962652125452
0.00348416855558753	12.653136253356934	0.0032395647192446655	10174.04474280873
0.003719130763784051	10.657837867736816	0.003223658997603246	8035.902091657948
0.003730061464011669	14.602348327636719	0.0032448982579559014	5007.375155351384
0.004579402040690184	13.10054874420166	0.003224693282762991	9529.237381690835
0.003571306122466922	10.835016250610352	0.00326554847823243	11894.412626515365
0.004145878832787275	13.856690406799316	0.0032976424884009754	12554.380447810938
0.0037264793645590544	11.293878555297852	0.003298635204024775	10738.240717140765
0.0037636030465364456	10.88725471496582	0.003243676215379683	6414.211597538087
0.0036850140895694494	12.660527229309082	0.0032556045663871456	9935.976099875947
0.0035357754677534103	11.49722957611084	0.00324395702193993	8229.829262073294
0.0039239986799657345	11.040305137634277	0.0032232490349543004	9943.637964979669
0.003675357671454549	15.094708442687988	0.003237326498275009	7578.161608650439
0.003554058726876974	12.32840633392334	0.003279238472613149	6011.082794707005
0.003533886978402734	10.963848114013672	0.0032403395722139026	8841.673649182943
0.0040167951956391335	12.588841438293457	0.003251743617701648	7251.846254781198
0.003851306391879916	11.042262077331543	0.0032416639177445853	15043.209405358035
0.0035705321934074163	10.505573272705078	0.0032627811055411203	9227.396022622734
0.0035749024245887995	12.7617826461792	0.003230212604266704	5427.057659726067
0.0034991037100553513	11.208076477050781	0.0032300624414178638	9203.102559260338
0.0035921302624046803	10.829699516296387	0.00324120685310825	6925.221359568521
0.0037881203461438417	11.689422607421875	0.003223600203541565	6891.078778415961
0.0035140765830874443	12.061097145080566	0.0032963228267759042	7558.195362002736
0.0034720515832304955	11.793543815612793	0.0032692793589934447	6066.170671705917
0.0036980705335736275	10.678301811218262	0.0032635512236133756	9544.324505374447
0.0035053675528615713	10.419529914855957	0.0032837766827364017	11978.739158786786
0.0035613500513136387	13.637099266052246	0.003213461050902998	9999.257805141573
0.003484365064650774	12.672196388244629	0.0032443159549181235	8838.148269174413
0.0034433824475854635	10.478658676147461	0.0032194969081443415	8584.724761017496
0.003968796227127314	11.497756958007812	0.00325219051854472	7752.173600771435
0.003501191968098283	10.499622344970703	0.003226427411911241	7290.715924669221
0.003497919999063015	12.331130027770996	0.0032405023605936085	7466.078266121716
0.003894699504598975	16.395307540893555	0.003243803360004803	8979.684479279616
0.0035552112385630608	12.77950668334961	0.003259668605055281	11768.619562702483
0.0034953649155795574	10.802172660827637	0.0032016206370982007	11519.56606730228
0.0035095703788101673	10.769380569458008	0.003202403734833024	6230.971726084009
0.0037583536468446255	10.954148292541504	0.003252504125472879	9481.271257752447
0.0035317973233759403	10.484418869018555	0.003248374983964841	7044.41132443157
0.003903505392372608	11.791719436645508	0.0032665423646360795	7883.6445940600115
0.0036995671689510345	11.957172393798828	0.0032107156374097745	9858.16432872419
0.003652398707345128	13.557075500488281	0.0032445421701614344	8324.161513967556
0.003588399849832058	12.094817161560059	0.0031955817458702786	9006.506444470984
0.0035578259266912937	10.806238174438477	0.0032333521110855233	5097.0105337063815
0.0036586220376193523	13.22266960144043	0.003279749022255837	9503.050450320872
0.0035693247336894274	11.196191787719727	0.0032146917337087175	7788.6082945642875
0.003615987254306674	10.795997619628906	0.0032154697908229634	6981.774813778551
0.0036584690678864717	12.627070426940918	0.0032452727448746914	5537.710212851054
0.003533216193318367	11.898920059204102	0.0032289017376423	7133.933987300981
0.0037384345196187496	11.228468894958496	0.0032316390345222597	9776.89555401119
0.003612440312281251	13.097405433654785	0.0032282271833521583	6797.273005059073
0.0036835703067481518	10.950498580932617	0.0032044058102706436	11456.226607963996
0.004084971733391285	14.752531051635742	0.003238539003667786	10197.242075953229
0.0037291881162673235	14.40456485748291	0.003253802730357279	9782.787714188074
0.003586118808016181	11.912522315979004	0.003217361436809067	8043.710770057701
0.003509781789034605	11.13790225982666	0.0032233497009060475	9937.732268144357
0.003722923342138529	10.947929382324219	0.0032032111019895263	11883.741180055105
0.003542342223227024	13.353346824645996	0.0032194005285002907	16686.178374595478
0.003667671699076891	10.857243537902832	0.00318778519376257	7533.812569216605
0.0035228522028774023	10.968788146972656	0.0031952194754282276	10234.966802665593
0.003655808512121439	10.944090843200684	0.003238648545150625	7722.891045159553
0.0035559756215661764	10.790493965148926	0.0031778935745791557	8087.886060437774
0.0034584193490445614	11.121437072753906	0.0032651743345507105	11548.600755789057
0.003630810184404254	12.326210021972656	0.0032367269723962326	6348.989726591962
0.003753239754587412	10.938008308410645	0.0032332502379636085	6463.207970017922
0.0035599726252257824	10.960533142089844	0.0032030567279722573	9329.612330963919
0.0035850517451763153	11.264533996582031	0.003231496686157193	14478.348910544728
0.0034576805774122477	13.335197448730469	0.0032491094519928264	6286.659185802425
0.003730448428541422	11.469883918762207	0.0031917517255853323	6583.920797621289
0.0035613304935395718	10.816699028015137	0.003218697559324781	7251.107894349547
0.003566120285540819	10.835721969604492	0.003207337900590074	8128.004988015704
0.0034889422822743654	10.417838096618652	0.003213564570462156	11418.67905856536
0.003483710577711463	11.313850402832031	0.003270196749636022	5022.989314801556
0.003593854606151581	12.188006401062012	0.003226239562058867	4173.041569171524
0.0036262688226997852	10.689276695251465	0.0031990554542907458	8933.26464530643
0.0034922363702207804	10.459059715270996	0.003210618693154221	7859.920467985809
0.0035379615146666765	11.185050964355469	0.0032331874413039307	7534.0040245553
0.0034560158383101225	11.359148979187012	0.0031876024311418283	5690.358163630738
0.0035509001463651657	10.625385284423828	0.003233792779974377	10110.777941263534
0.0035886236000806093	10.76262378692627	0.0031919833187335537	4424.502086243305
0.003952573519200087	11.00250244140625	0.0032173159495858658	8690.956215744829
0.0035479541402310133	13.393561363220215	0.0032480636313270096	8021.707419744621
0.003500218503177166	12.252334594726562	0.0032133392091558367	8142.670638851768
0.0035891837906092405	10.83730411529541	0.003243467917987512	7880.0212137642775
0.0035542543046176434	11.134554862976074	0.0032505195328873236	8736.704310985791
0.003545814659446478	11.136463165283203	0.0032196138485425115	6599.982452912889
0.0035244987811893225	10.860703468322754	0.0032329345276975513	5787.761864467571
0.0034614098258316517	11.196788787841797	0.00318030095492969	9425.248768752632
0.0035262343008071184	10.4771146774292	0.0032061399515489995	7954.679825897328
0.0034047209192067385	10.728584289550781	0.003177601723276704	7158.0740550313085
0.0036607750225812197	11.815073013305664	0.0032178196880617797	7922.286397662533
0.003466338850557804	11.93304443359375	0.0032024090708441424	10205.53982238245
0.0037626668345183134	10.896143913269043	0.003207137700155902	9748.45528500102
0.003503527259454131	12.817456245422363	0.003205414855150974	4697.94946284278
0.0035031151492148638	11.132306098937988	0.0032317474317317763	8067.57398871483
0.003477183636277914	11.125540733337402	0.0031766832484497547	4875.176691295442
0.003649967722594738	11.550798416137695	0.0031937645821038274	8946.469070993066
0.003453936195001006	12.36585521697998	0.0032041064997954368	7766.491527154373
0.0035286068450659513	12.581944465637207	0.003203034288174883	8684.271373815485
0.0036417299415916204	10.706424713134766	0.003191262977786301	6431.222696912501
0.0035500095691531897	10.550966262817383	0.003193549137159075	8481.506324318601
0.003545868443325162	12.147804260253906	0.0032113085394645234	6969.427001369787
0.0035155760124325752	11.528703689575195	0.0032075774077338637	11315.217497069767
0.003485486377030611	10.741965293884277	0.0031625053075308883	9623.52327773724
0.003403820563107729	10.392765045166016	0.0031844509996427064	6781.905806859794
0.003908021375536919	11.056629180908203	0.0032107655230318357	10037.865118250316
0.0034861613530665636	10.93809986114502	0.0032441168522585346	11541.91322882809
0.0038983456324785948	11.603468894958496	0.0032313895039799505	10654.039802374153
0.003692474914714694	10.984105110168457	0.003200182294966343	17954.214770373663
