# Supplementary material for: Road traffic can be predicted by machine learning equally effectively as by complex microscopic model
Source: Sci Rep. 2023 Sep 4;13:14523. doi: 10.1038/s41598-023-41902-y (PMC10477175; doi:10.1038/s41598-023-41902-y)
Supplement: Supplementary file 1 — Supplementary Information. [file 41598_2023_41902_MOESM1_ESM.zip › models/3-layer/gru loss_3L.csv]

val_loss	val_mean_absolute_percentage_error	loss	mean_absolute_percentage_error
0.009309408254921436	40.34804916381836	0.03918851560248566	118677.96655593353
0.009380423463881016	27.751768112182617	0.00863992969145629	35676.414129400735
0.009564463049173355	28.72654151916504	0.007990226355321558	26634.14979476027
0.015372125431895256	26.781410217285156	0.006812080763167178	30152.363993347066
0.00774404127150774	29.95380973815918	0.007110670631462991	24459.249244063358
0.00964845810085535	28.192380905151367	0.006308458318230298	27314.26550407888
0.007278478238731623	27.035776138305664	0.0062566380282918785	27376.518461840198
0.0065522934310138226	18.870258331298828	0.0054935730885475285	19954.40998011238
0.005680344998836517	16.9224796295166	0.005339187746925942	19733.99661741427
0.005816669203341007	17.799179077148438	0.005184781874426237	20245.060315654293
0.005804793909192085	23.406911849975586	0.004800465121259666	24093.10059231925
0.0054274024441838264	15.478462219238281	0.0048858476439926695	16847.644284797185
0.00605191383510828	20.48536491394043	0.004521769243240845	17616.862315436003
0.007124687545001507	19.446857452392578	0.004664551228818561	14692.771588907917
0.006074204109609127	14.33378791809082	0.004645633160595338	17912.761590066995
0.005465775262564421	16.47827911376953	0.004315989114006274	11876.898283849405
0.005620731506496668	21.500215530395508	0.004435799709528871	12512.554271444053
0.006838832050561905	18.969877243041992	0.004124052581672494	11851.369305020879
0.0065856860019266605	14.196205139160156	0.004205608734720846	10060.626272438001
0.005326992832124233	13.622537612915039	0.004215244842882799	8498.69332015152
0.005280249752104282	13.87747859954834	0.004114179593657835	16906.455111817813
0.008096233010292053	24.986148834228516	0.004080252374176006	10911.011703888691
0.005808645859360695	18.902637481689453	0.003937597623412995	15825.2742003019
0.005507077090442181	17.02952766418457	0.003937965010513416	13975.421653167901
0.005394101608544588	14.069559097290039	0.003967870395896562	12178.702866537238
0.005782281514257193	21.62295150756836	0.003859247380415642	10487.788359187964
0.00698907719925046	16.720691680908203	0.0038045930958748786	14696.450755663558
0.005593026988208294	13.987318992614746	0.0038764631652865814	15948.258529056746
0.005406913813203573	15.437427520751953	0.003815602822394595	18493.936712409468
0.0054990192875266075	14.454330444335938	0.003834434736540718	9438.989859206977
0.00686994893476367	20.960975646972656	0.0038110176913370144	4981.43160128927
0.005420736037194729	16.400163650512695	0.0038096850975589567	12579.654282293397
0.005983710754662752	13.581140518188477	0.0036296067113915772	15984.991382554712
0.005439926404505968	14.673429489135742	0.003667771993038724	18505.68117750594
0.005832400172948837	16.52640151977539	0.003714901809587363	14249.425373817146
0.007732557598501444	22.761005401611328	0.003733181548172323	9196.75357853567
0.0064860749989748	21.598806381225586	0.0036138053116371994	11530.238642103248
0.005351721774786711	15.429140090942383	0.0036866162493429605	10046.959963951258
0.0054870424792170525	12.992400169372559	0.0036660798178833865	12419.015613007534
0.006542157381772995	19.715633392333984	0.0035495652215850925	11132.721535250235
0.005785590969026089	20.50819206237793	0.0036600603979463687	10171.182271588441
0.005796743091195822	16.98845672607422	0.0036132277124972445	14426.722456992335
0.005296587012708187	13.008792877197266	0.0036238767917627836	13509.333460748914
0.006800766568630934	25.39908218383789	0.0035304773328902208	14382.661899862
0.00575238885357976	13.20091438293457	0.003635658140038623	11061.168894818826
0.0056747556664049625	20.08163070678711	0.0036371661922043066	13830.74966388984
0.006010172888636589	16.333927154541016	0.003580894695439462	12400.971091876327
0.005656080320477486	12.907761573791504	0.0035371670032884194	15145.288887840507
0.005357686430215836	13.012882232666016	0.003573554394914047	11677.285395854577
0.005322535987943411	14.542250633239746	0.0034764690961045413	13269.195728679239
0.005274117458611727	13.218550682067871	0.0035681681277556546	9987.824833675335
0.005578307900577784	20.016124725341797	0.0035414688435849925	13879.273229489509
0.0053970906883478165	12.968631744384766	0.0035361681291649323	14822.159309997227
0.005620901007205248	20.492380142211914	0.0035525932063443385	8968.48416013851
0.005255707539618015	13.187904357910156	0.0035062663112683926	8312.52764820259
0.005439480766654015	13.634072303771973	0.0034814961081630386	13488.229397573623
0.005489639937877655	18.224361419677734	0.0035789218022287237	10195.349171599384
0.005545923486351967	14.284696578979492	0.0035905195464138832	12869.614656263426
0.005716152023524046	13.965909957885742	0.0034669213635138037	7655.057520850753
0.005326251965016127	14.065271377563477	0.0034889840072553713	8821.042948584365
0.005691898986697197	16.583473205566406	0.003532488365849463	16765.976409779618
0.006348567083477974	18.071908950805664	0.0034568046513465053	8076.949290462812
0.005678939633071423	13.612495422363281	0.0035810501220803646	9396.485480143376
0.005274277180433273	12.760766983032227	0.003495359584959597	21325.65455209168
0.0052529978565871716	13.95213508605957	0.0034528289466927405	12876.067729927869
0.005370131228119135	12.920994758605957	0.0035242201362588716	9257.827633904652
0.005761445499956608	13.635297775268555	0.0035501978271611635	15339.87143157751
0.00567662063986063	17.376758575439453	0.0034934664848208915	18185.13338716169
0.0055169351398944855	17.73225975036621	0.0034415969354209697	10980.350063142716
0.005240858998149633	13.274295806884766	0.003432146769764555	9320.29911357495
0.005792743060737848	13.885695457458496	0.0034701064517887762	15984.519476157251
0.005259624682366848	13.0816068649292	0.0034472545886522783	11350.514068959132
0.005956288892775774	13.7100248336792	0.0034520874986873405	12348.408185334121
0.005660150200128555	17.533010482788086	0.003448007036642038	8231.407059057174
0.005233715754002333	13.722622871398926	0.003512627207838067	21420.756138582132
0.0054776594042778015	14.373659133911133	0.0033907161448716943	17733.674464781965
0.005958816036581993	25.57160758972168	0.0034796394849374883	12026.09174985835
0.005511907860636711	16.29533576965332	0.00350745235685685	10853.149096064792
0.005431461613625288	13.542216300964355	0.0034898993014674715	11258.35824899034
0.005244496278464794	13.829439163208008	0.003439382270667693	9561.089642900117
0.005267105530947447	13.618182182312012	0.0034397278806339326	12515.681811379627
0.005419405642896891	18.183992385864258	0.0035042789578482733	13285.601474971283
0.005479829385876656	19.468223571777344	0.003498293488842174	9700.113981089613
0.005558130796998739	20.678020477294922	0.003389692401223233	12900.23940069849
0.005467683542519808	13.673001289367676	0.0033933736942798345	16710.645657619414
0.005343214143067598	16.06021499633789	0.0034956357848875	12051.206156542954
0.0052555701695382595	14.163925170898438	0.00346305364083806	15720.569593358718
0.005764207802712917	13.973031044006348	0.0033968149963362	17433.45680345111
0.005807296372950077	18.933975219726562	0.0034512663399373857	11463.162871803803
0.005300560034811497	13.072553634643555	0.0035182311025740614	7227.0827597292855
0.0053800009191036224	14.22346019744873	0.0034092827333928994	9881.154613505914
0.0052610584534704685	15.392325401306152	0.003393535085675678	8418.930487335101
0.005811292678117752	24.535846710205078	0.003372879485584871	9816.56360456694
0.005282780155539513	13.404528617858887	0.003445643512801673	13884.55625607849
0.005834802985191345	13.617303848266602	0.0034603636118359198	12654.784146039772
0.0052365586161613464	13.236461639404297	0.00351555299701675	12372.892332645182
0.005283777602016926	13.503864288330078	0.0033938236511233803	13416.132219811425
0.005270453169941902	13.443049430847168	0.0034439947141187955	16411.485326845177
0.005214198492467403	13.74728012084961	0.003381142549435089	11273.384323379123
0.00606024544686079	16.177400588989258	0.003387042127407681	13023.029623205513
0.005310710519552231	13.025668144226074	0.0033907206506444544	13882.346655868185
0.005564107093960047	16.51325035095215	0.0033781361944517016	8580.445065902732
0.005511600058525801	19.028453826904297	0.0034035814629963814	8371.641232317563
0.005340248811990023	15.730393409729004	0.003439408764952962	18794.800323330834
0.005219284910708666	14.007054328918457	0.003397112677670796	8389.128291712024
0.005253373645246029	14.017009735107422	0.003448481471590011	8978.955675876836
0.005228990223258734	13.658468246459961	0.003430117522440473	10959.306829527502
0.005292186513543129	13.03849983215332	0.0033700666623976256	11810.70174732107
0.005932383704930544	17.148677825927734	0.0033813084943379056	13669.477222641366
0.005405134987086058	13.215340614318848	0.0033468514046502817	11602.827434838824
0.0059961858205497265	13.961413383483887	0.0033745034356335124	10008.510658511204
0.0054654572159051895	13.626502990722656	0.003460239180311151	9562.137774048368
0.006082761101424694	13.449464797973633	0.0033051082148952107	12553.494034518266
0.005725328344851732	13.851430892944336	0.0033813022532861083	16041.508117010095
0.0061006322503089905	16.98579216003418	0.003414561709540043	6484.8466261253225
0.005221614148467779	13.139430046081543	0.0034602947262000316	7663.483315109919
0.0058358400128781796	13.959035873413086	0.0033959732790784423	18009.56878505326
0.00536288833245635	15.715241432189941	0.0033580550858351094	9545.757142988426
0.005798599682748318	15.973143577575684	0.0034011163743409597	5881.556228597211
0.005629519000649452	13.615753173828125	0.003410770322069943	5894.00859785839
0.005811001639813185	14.502193450927734	0.003359205660859938	11441.806542664292
0.005357023794203997	14.469931602478027	0.0034131338780326254	9724.350329641093
0.005627429578453302	14.597561836242676	0.0033854528649692596	10542.037147271249
0.0052474383264780045	13.635696411132812	0.003375569804361763	12365.956728345924
0.005855367053300142	14.792036056518555	0.003433187621804219	12275.75895660509
0.0056283604353666306	19.89742088317871	0.003282091207105938	9856.68456535551
0.005350216757506132	14.167980194091797	0.003422391009227239	11690.154565974013
0.005431521218270063	13.201068878173828	0.003369537493828603	13175.273130660235
0.00564319035038352	22.16803741455078	0.0033428548952924905	10305.72686351973
0.006163468584418297	17.640432357788086	0.0033453537664051383	11998.282850660682
0.005325653590261936	16.796058654785156	0.00340569034996912	10438.73936338328
0.005843793042004108	13.907898902893066	0.0033761303233017796	11058.75235626747
0.0052261147648096085	13.631227493286133	0.0034129821192886494	14215.976924969847
0.00521298311650753	13.511998176574707	0.0033514878833446303	9154.620072684998
0.005371310748159885	13.412551879882812	0.0033815186760521748	11487.243915363722
0.005185750313103199	13.600232124328613	0.0033462501406845728	8769.219403634943
0.006232244893908501	15.055381774902344	0.0033549666792213615	8612.125911774292
0.005301464814692736	13.78032112121582	0.0033236719298167933	12023.722092122889
0.005257389508187771	14.001975059509277	0.0033493155062744944	14082.525588386598
0.005216248333454132	13.136625289916992	0.0033082579331291913	15805.002549753865
0.005347146186977625	14.036972045898438	0.0033539379198864296	11186.737801277171
0.006002735812216997	19.442724227905273	0.003441362291214169	7452.130500055544
0.006041293498128653	14.072224617004395	0.0033377251635879294	12325.206889572088
0.006037774495780468	16.28636360168457	0.003358351368725738	11647.809668919572
0.00598516222089529	13.62600326538086	0.003408252219797561	10099.356870727614
0.005318664014339447	16.430456161499023	0.003361085946496452	6926.091494449371
0.0054398407228291035	13.47861385345459	0.0033734791585973392	10109.365059883883
0.005182548426091671	13.618504524230957	0.0033369464590854393	8371.849656128044
0.005396211985498667	18.119203567504883	0.003377408386525746	5778.456344569989
0.005493328906595707	20.508865356445312	0.003358788123409126	12699.70783793242
0.007261934690177441	19.33218002319336	0.0032785720685186933	13428.309930600351
0.0052857245318591595	13.870076179504395	0.003440519654876258	6672.717474867972
0.005301911383867264	14.308915138244629	0.00337378728765953	8465.359626929196
0.005567931104451418	18.525243759155273	0.0032918556225861235	17435.719167770076
0.005281986203044653	13.884934425354004	0.003350223962027082	10812.529277077861
0.005235509946942329	13.323472023010254	0.003368675687206119	19261.393727228486
0.005201640073210001	13.181686401367188	0.003280182707910118	11881.71515851175
0.005381630267947912	13.185856819152832	0.003327660013468252	12063.565931332612
0.005206337198615074	13.443377494812012	0.003334580771312804	8458.854548759526
0.005312394816428423	15.379273414611816	0.003367390352320618	7071.386690827999
0.005172889679670334	13.707531929016113	0.003239329223908768	11466.596812221087
0.005501776002347469	14.078028678894043	0.0033216654890011574	11710.044537764612
0.005300641991198063	13.286799430847168	0.0032554453102830445	8492.001980576835
0.005405893549323082	17.98479461669922	0.003326902903474461	9222.155690960992
0.0053844088688492775	17.37755584716797	0.0033416791398525668	10232.996599006008
0.005328441970050335	14.467394828796387	0.0033112951586704953	9826.471933536464
0.0053932275623083115	13.931995391845703	0.003306656900893949	7091.806718225014
0.005371203180402517	16.505311965942383	0.0033528870417526666	10912.98940442164
0.005467833951115608	14.09717845916748	0.003301556032776358	14167.449017304358
0.005860139150172472	15.323244094848633	0.003325915457258514	10863.710610392929
0.005158604122698307	13.340611457824707	0.0033424173520399045	9559.91652605284
0.005425422918051481	13.510673522949219	0.003313571855774463	15685.686168606708
0.005840829107910395	13.74228572845459	0.003367850201827098	7136.104364245167
0.005527317989617586	15.043166160583496	0.0032832861322688554	6732.789912713994
0.005347754340618849	13.809211730957031	0.003324941232970305	8527.879261026967
0.005217778030782938	14.017056465148926	0.0032380187173688033	10212.288828799648
0.005288523156195879	13.761322021484375	0.0033456484085866295	6586.184803509563
0.005238569341599941	13.739490509033203	0.0033700289137327207	13709.429713052306
0.00529550900682807	13.738017082214355	0.0033235512114522165	7414.292051628138
0.00561583461239934	14.855810165405273	0.0033050585952369535	11115.66479921824
0.005220548249781132	14.72785472869873	0.00323156394400026	11902.534137171475
0.0061071873642504215	16.5921630859375	0.003352570232027289	7368.504250838799
0.005204861983656883	13.083334922790527	0.003358012385503737	13317.375958719635
0.005239682737737894	13.226174354553223	0.0033467248711915613	8515.222078511983
0.005587411113083363	17.184452056884766	0.0032652155008729505	10128.978736243498
0.005245589185506105	13.366843223571777	0.00330587540174984	9421.438009393658
0.005273786839097738	13.759079933166504	0.003333479098978354	8147.931359819669
0.005243671126663685	13.35538101196289	0.003304777212047413	7761.170948427884
0.005686669144779444	13.866119384765625	0.00323525688510336	8276.446562053497
0.005497220437973738	14.44682502746582	0.0032828882202062194	10708.096769460319
0.005912396125495434	14.53756332397461	0.003328525561666825	8005.13894529016
0.005328950472176075	14.002313613891602	0.003301206576331077	10402.914249068692
0.005199712701141834	13.291939735412598	0.003232487436254575	10548.637042536462
0.005484722554683685	15.923625946044922	0.0032662833055586444	6126.713313754607
0.005286552477627993	13.951908111572266	0.003284923805285998	11274.429395105202
0.006260206922888756	13.866533279418945	0.0032689046307641688	9283.490602218639
0.005368854850530624	13.366456031799316	0.0032461837154902514	8742.835382400823
0.005529956892132759	15.127914428710938	0.0032596171726200873	11870.737096867468
0.0058574373833835125	16.1951847076416	0.00324883289074501	10984.90928423974
0.005456630606204271	13.346393585205078	0.003252198411424919	12037.977871357964
0.0054167103953659534	15.325615882873535	0.003378470519825356	11379.000989988928
0.005233045667409897	13.377808570861816	0.003270150654896684	10240.525492174063
0.005183931440114975	13.275554656982422	0.0032967459457601636	12028.026821024223
0.005671997554600239	13.489747047424316	0.0032832809101459534	13768.89544947137
0.005621147807687521	15.423035621643066	0.003268603699908983	7823.922680665719
0.005377282854169607	13.3091459274292	0.003241127231991699	7934.4277370575255
0.005246621090918779	13.424272537231445	0.0032792873604216843	12718.840086368795
0.005196089390665293	13.17317008972168	0.0032831591081585836	12925.637584656837
0.005284925457090139	13.955753326416016	0.0032692620723009168	12401.519118048634
0.0052857594564557076	16.08290672302246	0.003247332846807847	12183.718339523484
0.005501989275217056	13.439640045166016	0.0032502138428749435	10471.62750613235
0.0053265392780303955	16.913753509521484	0.00324658640973482	7171.68740394112
0.005236051045358181	13.647183418273926	0.0032736546204061943	15537.597750943005
0.0052911099046468735	13.496315956115723	0.0032833259639425	9513.098005633394
0.005231428891420364	13.683236122131348	0.003301328757159624	12366.053969030385
0.005308324005454779	13.568880081176758	0.003349064078381455	10496.89995857741
0.005268325563520193	13.34485149383545	0.0032417039445107663	13003.1399467126
0.005171655677258968	14.127777099609375	0.0032455790963147896	11532.68108964783
0.005428696516901255	14.163599967956543	0.00319912600792851	15359.02794003199
0.005405867006629705	15.14285659790039	0.0033136856365046795	14202.633883835553
0.0054214573465287685	13.541991233825684	0.003251616923013604	15189.51864398325
0.005658894311636686	18.773664474487305	0.0032871905910826092	13426.479150176796
0.0053320820443332195	13.550841331481934	0.00331763004099261	17574.954886570336
0.0053853788413107395	17.158649444580078	0.0032084539333413218	10958.42843186792
0.005423068068921566	13.961264610290527	0.0033237797505093324	6800.007214253154
0.005389478523284197	14.40588665008545	0.003230604963267947	8654.9152162159
0.005165093578398228	13.353059768676758	0.0033165872929500056	9997.54342880792
0.005735603626817465	15.091843605041504	0.003236279611732295	7890.311827145736
0.006061313208192587	21.196399688720703	0.0032923025794747767	11997.48091951546
0.005391372367739677	17.566896438598633	0.0033085864316717015	12805.502743356652
0.005217100493609905	14.685724258422852	0.003224539911501142	14872.114358917619
0.006287315860390663	14.350737571716309	0.003223411285116715	11794.716515096212
0.0052778031677007675	14.290508270263672	0.003264398894282179	7146.9897634015815
0.005192871671169996	13.778777122497559	0.0032926487978556795	11155.729119235975
0.005664308089762926	13.618657112121582	0.0032566415736325054	14361.091967675171
0.00539412721991539	13.600448608398438	0.0033122632539980706	8377.758267600468
0.006453946698457003	17.610475540161133	0.0032981073103523447	11379.43485636649
0.005773754324764013	14.278240203857422	0.0032393919592440213	12386.174846798225
0.005238765385001898	13.279633522033691	0.003335340415768674	11693.878951771501
0.005339980125427246	13.340864181518555	0.003216630769322963	12535.49193663627
0.005865962710231543	17.883520126342773	0.003277589231406038	10266.213707768853
0.005725327879190445	14.236979484558105	0.0032027132184237056	12979.020973836748
0.005442410241812468	15.039849281311035	0.0032274629130017857	10993.123185958715
0.005692766513675451	15.78215503692627	0.003188914324220286	9409.6543116351
0.005354031454771757	14.884413719177246	0.003234462114949511	12002.793576634798
0.0057127820327878	13.619790077209473	0.0032647107342582463	10051.835871830346
0.005316059570759535	13.681269645690918	0.0032617732802980113	8764.567157913278
0.005229019559919834	13.337555885314941	0.003232096142624808	9145.788964199779
0.005205875262618065	13.3793363571167	0.003318698581009816	6367.065486780986
0.005356950685381889	13.396040916442871	0.0031904698821486437	13381.331944104502
0.006181893404573202	15.587413787841797	0.003247815160484229	9723.09660051367
0.005658301059156656	13.631071090698242	0.0032245998348981444	11395.382809590212
0.005451238248497248	17.45359992980957	0.00323564134173372	7237.747632703859
0.006243816576898098	17.270736694335938	0.003238691765391814	9338.008037897911
0.005342322867363691	13.27843189239502	0.003205908613133002	7217.429110583164
0.005238804500550032	13.702239036560059	0.0032366559277138113	8136.645399547693
0.005197763442993164	13.420555114746094	0.0032426696850253772	7977.4945742303025
0.006180345546454191	16.504337310791016	0.0032289167736947637	11402.312194679764
0.005464012734591961	15.930926322937012	0.0032449833633404206	14429.371264050102
0.005263960920274258	14.476780891418457	0.0032209098072667744	9070.118876773266
0.005250666756182909	14.185629844665527	0.0032330095495945997	10456.262914882554
0.005229365546256304	14.160018920898438	0.003288623324612913	9050.05763528983
0.005813226103782654	15.680208206176758	0.0032383970459370554	9036.355969090422
0.0055457958951592445	15.819642066955566	0.003211640157578248	9386.88996927783
0.005207564681768417	13.341569900512695	0.0032097379858050724	12240.446617532225
0.005217330530285835	13.680018424987793	0.003246010843735391	5904.934736194786
0.005530043505132198	14.456891059875488	0.003160762423591026	8768.296562183094
0.005885190796107054	18.790971755981445	0.003270065458311739	10123.680029917845
0.005335280671715736	14.160473823547363	0.0032559678848478827	8751.7856642557
0.005278429016470909	13.439827919006348	0.003217179262610777	8318.672336974008
0.0055015962570905685	13.426008224487305	0.003288908976813517	10117.046173616474
0.005360497627407312	13.312461853027344	0.003254552221858359	14027.70334352069
0.005240833852440119	14.51041316986084	0.0032026674000935396	9544.874147657605
0.005251598544418812	13.308948516845703	0.0032520313057383577	12967.522875403989
0.005299084819853306	14.054869651794434	0.003188507141555748	10913.640793175382
0.006018227431923151	14.555604934692383	0.0032222045109743407	10763.087383587235
0.005249771289527416	13.386378288269043	0.0032777948504034383	9874.879961253937
0.005498385522514582	13.712050437927246	0.003208857394141193	9303.679578320161
0.005262020509690046	13.55256175994873	0.003268770709116276	9456.986099644324
0.0053143976256251335	16.598094940185547	0.0032464523691445	8381.24254444148
0.005851449444890022	14.443975448608398	0.003226692101604126	14928.940443205476
0.005262875463813543	15.553400993347168	0.00321254399310828	13079.47195098185
0.005192723125219345	13.783299446105957	0.003216680070790572	8373.810166452336
0.005459310952574015	13.807348251342773	0.0032144122012588523	13109.095534725346
0.005502261687070131	16.890892028808594	0.0032139618431109695	8767.971514985691
0.00536265317350626	15.169248580932617	0.0032048697393114406	13191.092926763764
0.005204960238188505	13.419782638549805	0.0032911432015871765	8950.53071409898
0.005229662172496319	13.281835556030273	0.0032235683722343354	12516.281199868843
0.005253572482615709	14.279067039489746	0.003226687849889695	11213.561098635628
0.005214996635913849	13.307762145996094	0.003231118763722857	7566.472535835392
0.005764797329902649	15.815746307373047	0.00319325192833703	9762.903195963581
0.005541897378861904	20.072114944458008	0.00327776462150566	6068.849914351122
0.005353143438696861	13.442301750183105	0.0032658308839449706	12117.276848359206
0.005646953359246254	13.6316556930542	0.0032056317880553823	14144.026986256924
0.005579358898103237	14.85662841796875	0.0032251849734604905	8734.757307993405
0.006930029019713402	15.269718170166016	0.0032176788765137404	10695.415849267027
0.005355594679713249	13.46408462524414	0.003305540337338253	8142.2084608009
0.005271523725241423	13.315427780151367	0.003245067471978414	16128.575142793707
0.005210536997765303	13.438410758972168	0.0032276567401884693	15226.20141374484
0.005314478650689125	13.77682876586914	0.003218453224061899	11316.408043583982
0.00561730470508337	13.61934757232666	0.003223668678663222	7007.811215660621
0.0052403658628463745	13.305062294006348	0.0032762354649774087	9346.567957121799
0.005571082234382629	14.426778793334961	0.003164557989882606	14247.691300730745
0.007194174453616142	17.56069564819336	0.0032251297257700462	14422.06529580966
0.00527214678004384	13.571990966796875	0.0032982622447692744	9259.05680362832
0.005820974241942167	16.910886764526367	0.0031764124149705514	8641.116334211292
0.006177079863846302	13.992694854736328	0.0032727678635036794	13864.962984596194
0.005515468772500753	14.432184219360352	0.003203156183159731	10343.135264354803
0.005379528272897005	13.654890060424805	0.0032206543556042105	11423.0101947559
0.0052415188401937485	13.328788757324219	0.003209752495882667	13128.678229285966
0.005262771621346474	13.257800102233887	0.0031961886501667533	10937.376662285616
0.007277740631252527	16.265153884887695	0.003191926646429562	7817.808278331766
0.005267261993139982	13.37870979309082	0.0032413166723480502	9951.082704300243
0.005310368724167347	13.489227294921875	0.0032604445581577335	13797.062357495846
0.005995602812618017	16.305788040161133	0.0032237082299966416	14748.895926081726
0.005295227747410536	13.631307601928711	0.0032046588041828167	8350.795170678646
0.005280723795294762	14.491743087768555	0.0031893310629934777	12217.774848202376
0.005777561571449041	13.666376113891602	0.003188031607316928	9866.378775023863
0.005432392470538616	17.130020141601562	0.0032311505930084023	9746.024591894007
0.005260456819087267	13.397329330444336	0.003205147613530904	8734.651945478032
0.005737003870308399	17.97016716003418	0.003178486800215711	11316.995884043781
0.0055092149414122105	13.875061988830566	0.003230424558211907	10225.776322339045
0.005503474269062281	13.885846138000488	0.0031889033839879294	7346.713713208432
0.0056426189839839935	18.939743041992188	0.0032002733592653813	10421.746985448826
0.005273765418678522	13.349313735961914	0.003197425130208405	10897.499729695668
0.005298242904245853	13.52684211730957	0.0032354849176723967	10079.681119556308
0.005541391670703888	18.54304313659668	0.003201840489876339	8065.90699309309
0.005206780973821878	13.385944366455078	0.0032232570239768203	9480.262123385777
0.005811118055135012	18.65729522705078	0.003209243476318058	12117.400283072804
0.006047242786735296	18.681928634643555	0.0032495471850591067	8747.367518892854
0.005275172181427479	14.738280296325684	0.0032614994041839126	11621.132856983639
0.005501770414412022	13.699856758117676	0.003195207416755181	16153.433746995755
0.005387687124311924	16.991233825683594	0.003191511581386352	9613.839463436827
0.006103132851421833	14.352458953857422	0.0032110145790399097	9843.419759375429
0.005525515414774418	13.823418617248535	0.003199766121927812	8152.769410330261
0.0053620790131390095	13.443312644958496	0.003240523788313351	10589.983070056564
0.00554081192240119	14.516892433166504	0.003175335005374991	8673.719282154869
0.005460881628096104	13.905350685119629	0.003174716428154069	11944.28766924347
0.005266661290079355	15.488710403442383	0.003222832947500406	14182.975374142214
0.00542744155973196	13.742486953735352	0.0031750584580543333	8171.647032464005
0.005461383610963821	13.776065826416016	0.0032419443438912337	9559.300382332129
0.005923785734921694	15.885259628295898	0.0031764822694424896	11320.350919084967
0.006399676203727722	15.910666465759277	0.003228117841342172	9112.172057267726
0.005264413543045521	13.471919059753418	0.003226347617266787	10404.101693576164
0.0053296517580747604	14.400755882263184	0.003159827676395496	9211.718875842225
0.005369084421545267	13.331253051757812	0.003129455162656125	10867.677727606351
0.005313795059919357	13.497980117797852	0.003263866554139729	13033.541477472036
0.005342922173440456	13.635209083557129	0.0031894590623418	7827.417651997634
0.005408694967627525	17.481109619140625	0.003196298951634421	9988.205531371485
0.0052222004160285	13.964890480041504	0.0031669192201221157	13892.853628686702
0.005307591985911131	13.643731117248535	0.003188335858339339	9367.716517593339
0.005421153269708157	16.444229125976562	0.0032569004029118233	13324.822690339923
0.005540796089917421	14.461968421936035	0.0032088102720492758	11630.900404518374
0.005247327499091625	13.517342567443848	0.003240446730467881	15928.882396164345
0.005281275603920221	14.225038528442383	0.0031588948311556436	9545.230084163466
0.0064047351479530334	14.932827949523926	0.0031408963179565316	14994.892327216186
0.005292258225381374	13.44937515258789	0.003240754299860464	11480.326009651917
0.006321068853139877	14.025395393371582	0.003159559758746654	9730.387357195621
0.005314363166689873	14.491619110107422	0.0031882721038505586	10139.810724061523
0.005645645782351494	13.82774829864502	0.0031733775667053704	10301.518435432667
0.00556555949151516	13.645954132080078	0.00322564536657542	13111.977012883623
0.005678817629814148	14.08624267578125	0.003166011042014174	11304.70169330529
0.00545842619612813	15.553566932678223	0.0032006228059391884	8042.320476352104
0.005462245084345341	17.679256439208984	0.003160938296086989	10524.538569800932
0.005580963101238012	20.734697341918945	0.0032052250939083957	11696.45005080393
0.005461183842271566	13.749123573303223	0.0032053100353118535	6683.605501200229
0.005428003612905741	16.01718521118164	0.003221668651865708	12802.799593700054
0.005465162452310324	15.791132926940918	0.0031509886838781464	8842.788995874831
0.005671302322298288	14.799162864685059	0.003141887802936162	10112.801689323227
0.005292933434247971	13.97465705871582	0.0032003552373678383	12460.209236235649
0.005195746663957834	13.506314277648926	0.003246264422925174	8913.991839806355
0.005359311122447252	14.526924133300781	0.003234545605906788	12874.823244562715
0.00521042151376605	13.318552017211914	0.003159911874942284	12835.367485518393
0.005497562699019909	13.420633316040039	0.0031384977828679823	10769.458825578335
0.005272950045764446	13.358153343200684	0.0032055824674940875	6972.121897693309
0.005656086839735508	14.325201034545898	0.003211108705629107	12464.322981470516
0.005282198544591665	14.908764839172363	0.0032031726617962695	14354.9781612048
0.00534555921331048	14.731389999389648	0.003205181141929801	8930.914532853738
0.005271707661449909	14.690108299255371	0.0031898125554167644	11735.594947914311
0.005440912209451199	13.485503196716309	0.003207682380266308	10370.97000574433
0.005865158978849649	14.889668464660645	0.0032038872750872254	10633.909058400644
0.005222352687269449	13.410292625427246	0.0031984384197272717	8220.13755324769
0.005542712286114693	17.759984970092773	0.0031513282081253335	13440.913407600852
0.0053193820640444756	16.327463150024414	0.0032079066346443062	11332.921987820178
0.005470656789839268	14.185416221618652	0.0031719549400242224	7794.549673048011
0.006414806470274925	14.262126922607422	0.0031618779449684577	7764.248276332813
0.005405781790614128	14.464823722839355	0.0031771987704250168	7134.26843345079
0.0055078002624213696	16.227249145507812	0.0031582958902175292	7988.690228050018
0.005447340663522482	13.751391410827637	0.0031567409028534117	10953.831925202152
0.0052625383250415325	13.473322868347168	0.0031924277575020765	10223.231126916391
0.005647292360663414	20.7650146484375	0.00313782278678366	11422.293485389835
0.006740628741681576	17.494441986083984	0.0031375011197370835	17235.717581769204
0.00525820953771472	14.18698787689209	0.003205112653217933	8867.478557018514
0.005320012103766203	13.710895538330078	0.0032161122790658626	11555.900948017965
0.0054231854155659676	16.396072387695312	0.0031606076508526836	10955.158178536029
0.005569686647504568	16.545278549194336	0.003174993624996971	10432.884263537324
0.005591200198978186	18.660493850708008	0.0031620593685602874	9809.860570141616
0.005224615801125765	13.306398391723633	0.003171871277336094	9620.83391199328
0.0054441532120108604	13.88632869720459	0.0031866283192817308	11761.98484841902
0.005270129535347223	14.999424934387207	0.0031596425062856825	11218.002327531189
0.005622841417789459	13.841550827026367	0.003177484706559951	11101.63113785066
0.0054462444968521595	13.755200386047363	0.003196630225612549	9843.054691403946
0.005292119458317757	13.530952453613281	0.0031363217645759204	15480.56213902576
0.005273443181067705	13.527983665466309	0.0031644971360615557	11385.19973573717
0.0052721863612532616	14.942519187927246	0.003191848156108439	10566.572467128148
0.005631065461784601	17.55562973022461	0.0031710168475027295	10964.81581150778
0.0052769542671740055	13.45150375366211	0.0032452767117562655	8512.789460412672
0.005333243403583765	15.211989402770996	0.003093407304824527	11854.340188011016
0.005319435615092516	13.652989387512207	0.0031763969935625935	14572.869052933887
0.005380831193178892	15.461509704589844	0.0031601781396395664	7804.712489735833
0.005717288237065077	14.016047477722168	0.0031207453540817902	8075.095609464337
0.005266630556434393	13.742152214050293	0.0031370157948742297	11494.721668876891
0.005345568992197514	14.671883583068848	0.0031945631559444003	10500.89036624419
0.005237211007624865	14.241105079650879	0.0031865302743313826	8079.133100057419
0.0052459049038589	13.496676445007324	0.003168728012599238	8080.500082514221
0.006055119913071394	13.941298484802246	0.0031601297179415814	10615.230175558863
0.005248966161161661	13.375283241271973	0.0031785212728534986	5580.072254053016
0.005529083777219057	13.5464448928833	0.0031258865637867365	15541.10244672723
0.005228301044553518	13.626265525817871	0.00314039753154019	11076.847947097664
0.005313951522111893	14.04685115814209	0.003111382688045703	10651.601037772565
0.0053061493672430515	14.553062438964844	0.0031883395300550026	5405.297137821232
0.0052834320813417435	13.63757038116455	0.003181052435431189	12434.936593334973
0.005225686356425285	14.59622573852539	0.0031604644594452574	7740.860859207525
0.005394492298364639	13.754581451416016	0.003161484671660483	12911.444673172931
0.005290661007165909	13.815845489501953	0.0031594274212568964	11680.39056868192
0.005211113952100277	13.995327949523926	0.003186910684448269	9695.471810313738
0.005342027172446251	13.433158874511719	0.0031381247519550047	12248.434436470083
0.00536679569631815	16.113191604614258	0.003134847964572119	10946.950548047325
0.0052690664306283	15.616984367370605	0.0031729349120732555	9280.600300257067
0.005568244494497776	19.261775970458984	0.0031344583883631777	7508.446103369735
0.005317701026797295	14.577988624572754	0.0031493219540908654	7541.24750207118
0.0052643693052232265	13.540335655212402	0.003156311275618078	9495.391622270528
0.005395184736698866	14.664751052856445	0.0031495157046781764	6169.8010007952125
0.005309203639626503	13.357500076293945	0.0031191984768166197	9396.82666389366
0.0061449920758605	15.9813814163208	0.0031372099742832476	9691.111614632595
0.00524332607164979	13.574233055114746	0.0031526970989989578	9431.485768636529
0.005339113064110279	13.4060697555542	0.003166289683125888	13603.772982923523
0.005451966542750597	15.307991027832031	0.003162851760090224	11622.826825863258
0.005292005371302366	13.596125602722168	0.0031413024405284357	10108.227626468384
0.005250479560345411	13.390517234802246	0.0031361611201924313	9036.753309545227
0.0052196006290614605	13.36894416809082	0.0031412965835966584	6637.166965030554
0.005228310823440552	15.204833984375	0.0031452591952050597	8105.776369398479
0.0052415612153708935	13.414227485656738	0.0032277899728912736	9630.42047184421
0.0052492558024823666	14.156448364257812	0.0031694305937798326	8553.066547043245
0.005545938853174448	13.893529891967773	0.0031368755631003254	11885.650372395698
0.0054166424088180065	14.038545608520508	0.003174070398931091	13696.447336947695
0.005206798668950796	13.396748542785645	0.0031797805411522793	15924.57053159989
0.005274116527289152	15.028918266296387	0.0030751667297465456	9498.220993785426
0.00542093301191926	13.417201042175293	0.0031735347289622577	13198.756063389077
0.005318764131516218	13.459705352783203	0.003164135078794884	12530.824021775079
0.005391387268900871	13.867528915405273	0.0031492054798032457	8141.171982438105
0.005694881547242403	14.731793403625488	0.0031328737788312083	11166.539363311329
0.00525243766605854	14.306685447692871	0.0031693708024662054	14535.233577094788
0.005395319312810898	17.614139556884766	0.003144637430405709	9939.09096702285
0.005548629444092512	14.092567443847656	0.003172928699212723	8426.511395793921
0.005259340163320303	13.690010070800781	0.0031710340146350936	8621.130369428385
0.005361624527722597	13.596574783325195	0.003137386881937738	8507.730607353888
0.00534697575494647	14.14011001586914	0.0031686541367164068	9902.133075893069
0.006370385643094778	15.421906471252441	0.003127449586559797	9470.812600233332
0.00534385209903121	14.704462051391602	0.003233375071017346	9010.723207674335
0.005423668306320906	14.974647521972656	0.0031699570169015545	12677.596774763262
0.005218730308115482	14.261539459228516	0.003173424625675811	11440.697220330301
0.005581269972026348	14.93567180633545	0.003100578194157051	9807.023253603713
0.005620979238301516	13.917719841003418	0.0031181747019443672	6840.611326672636
0.00528756296262145	13.182639122009277	0.0031438240736724743	10425.505820103215
0.00529722822830081	13.830414772033691	0.0031637837723961387	10574.277996921217
0.00528069119900465	13.473186492919922	0.003160155792951986	10430.47191033913
0.005474449135363102	16.643381118774414	0.003138228568252494	9647.761887025903
0.005391462240368128	14.088079452514648	0.0031389498557972697	12916.111250452299
0.005326071288436651	15.362791061401367	0.0031644387102833676	13968.90028910308
0.005279351957142353	13.564205169677734	0.0031452747931172897	9862.796672135577
0.005316594615578651	13.522456169128418	0.0031703234995228767	7142.656342036702
0.005256616976112127	13.556585311889648	0.0031440323460743807	10125.084408687384
0.005344258155673742	15.883993148803711	0.0031135766945547504	8756.668961651016
0.005555608309805393	16.12508201599121	0.003177032073455635	10072.83503404931
0.00534818647429347	13.822280883789062	0.0031331373668184574	7989.093737859399
0.006385948043316603	14.158211708068848	0.003193376218119265	8861.111708229311
0.0056726643815636635	13.927271842956543	0.0031560108274961804	9208.921350751472
0.005249612499028444	13.36497688293457	0.003131848987837956	12856.391772380613
0.005802813917398453	14.116250991821289	0.003124837531563069	8479.086924938896
0.00519989849999547	13.410788536071777	0.0031571473209281733	11789.64640782343
0.0052781556732952595	14.345511436462402	0.0031125851281461683	12035.839626671552
0.005259423051029444	14.608180046081543	0.0031526489559564608	7556.425633912609
0.005297293420881033	14.278209686279297	0.0031021369191662047	11960.890235325362
0.005183923523873091	13.113394737243652	0.003109474135387565	10274.25961920632
0.005368809215724468	16.494979858398438	0.0031768527364666502	11981.778920490617
0.005210629664361477	14.394816398620605	0.003118689415358219	8569.757046688943
0.005574890412390232	13.383688926696777	0.0030847897499735035	13171.932343922776
0.00521926349028945	14.398805618286133	0.003133383583146279	8752.854047810692
0.005588441155850887	13.87720775604248	0.003141194041746498	6231.512386039093
0.005403162911534309	14.476092338562012	0.0030630541561814757	9595.025435089317
0.0054383426904678345	14.08371353149414	0.0031004932384894874	20396.592342436055
0.005329597275704145	13.61584186553955	0.0030952711574808735	11613.103961926177
0.005274724680930376	13.639307975769043	0.003143774822073078	12910.964408423668
0.005562768317759037	13.615674018859863	0.003143168772555963	14788.626823670038
0.005153082311153412	13.074896812438965	0.003130981744906348	7830.174565496504
0.005509804002940655	13.489656448364258	0.0031247843382408366	9086.457551296011
0.005231428425759077	15.008733749389648	0.0031307697930951454	11718.342229152611
0.005610543768852949	13.563741683959961	0.003142004583059692	14507.231104896313
0.005534857511520386	15.463050842285156	0.0031002920244052627	10136.832274754383
0.005264488514512777	13.86824893951416	0.0031173525721120464	8971.772099408905
0.005353925283998251	14.434618949890137	0.003144128952315549	16644.75010020665
0.0056728580966591835	14.07927417755127	0.003115446843634581	8772.81283883409
0.005511805880814791	15.03254508972168	0.003092063285160614	13699.333938285801
0.005460874177515507	18.132770538330078	0.0031317437444559715	12380.748304321982
0.005457522813230753	13.647773742675781	0.0031054518350660154	8836.42016950921
0.005378712899982929	13.801969528198242	0.0030996052893548054	7896.3297492614765
0.005477065220475197	14.018669128417969	0.003103085893965104	7999.184432758896
0.005243373569101095	15.006467819213867	0.0031140924309408656	7311.608055338788
0.005205186549574137	13.328862190246582	0.0031351364600470805	8172.377560792657
0.005600455217063427	15.433221817016602	0.0031181232146990654	6947.270496370248
0.005275809206068516	14.578680992126465	0.003092325743363278	9921.164146007459
0.005414624232798815	14.617789268493652	0.0031145151600769994	11292.882607415397
0.005247002933174372	13.596548080444336	0.0030732743574141937	7190.298923448728
0.0052675167098641396	13.549314498901367	0.003113196147187962	9384.865563954354
0.005284611135721207	13.822765350341797	0.0030575226753136054	10647.774197190152
0.005206754431128502	14.135997772216797	0.0031142150990514906	9224.13930605508
0.00525191705673933	16.32949447631836	0.0031373446238498093	11113.193201255062
0.005643409211188555	14.512784957885742	0.003114690955636643	8749.070368859253
0.005171232391148806	13.169591903686523	0.0030800276073131637	12108.604467993708
0.005514412187039852	15.442134857177734	0.0030567485069091403	10262.216513606585
0.005217168014496565	14.772550582885742	0.0031395654467658266	6451.363299980752
0.005803948268294334	16.892074584960938	0.0031466652869232975	8664.11673601273
0.005489442031830549	17.962430953979492	0.003152910670066981	8234.068414668789
0.005252733826637268	15.143427848815918	0.0031091688127601515	11537.8450739907
0.0053426832892000675	14.936314582824707	0.0031036239111094273	12573.523201217413
0.0056793782860040665	13.804512023925781	0.003091527839935687	8554.826069990564
0.005201965104788542	14.506063461303711	0.003111804254825671	10244.519479902021
0.005578949116170406	15.16278076171875	0.003114520928616246	15329.632219750238
0.005314810201525688	13.841703414916992	0.003122340062151547	8267.506904058277
0.0059173740446567535	14.594803810119629	0.0031056965597277596	7422.569700416366
0.005184405017644167	13.373995780944824	0.003106415735398636	8858.979611008972
0.00519988127052784	13.264582633972168	0.0031757612599916233	10770.204191278273
0.005258276592940092	13.404145240783691	0.0030918742176927034	13026.66407221938
0.005474948324263096	14.944526672363281	0.003102649169157718	6606.526353506207
0.00529847526922822	15.248077392578125	0.003140617457716701	8712.499151985254
0.00527335936203599	14.18771743774414	0.003087567588025987	8307.75430705912
0.005235173273831606	13.36405086517334	0.0031471341154037167	8522.211725356437
0.005354456603527069	14.404757499694824	0.0031217025116479563	8864.031867295489
0.005279014818370342	15.737930297851562	0.0031037453732292	7037.719502472958
0.005176008678972721	13.370027542114258	0.003075603877759848	12431.814392299164
0.0056700194254517555	13.55125617980957	0.00304172110321064	8589.054133566116
0.005259464494884014	16.25745391845703	0.003052989726960731	9286.705837275518
0.005390412639826536	14.560871124267578	0.003090487412393571	7573.369166632752
0.005357771180570126	13.262920379638672	0.0031111854172567355	10398.73230113468
0.0053338417783379555	15.065125465393066	0.0030837793403439445	9743.849554246368
0.005253079812973738	13.792130470275879	0.00309265417507789	8554.64672633593
0.005164186004549265	13.591327667236328	0.003052841304894402	11023.639794012457
0.005297322291880846	15.408742904663086	0.0030281700786235492	13750.254210678668
0.0051534101366996765	13.765268325805664	0.0030999633896798507	13601.076376327499
0.005339158698916435	15.915687561035156	0.003093861784063571	11632.230017437547
0.005454051773995161	16.001876831054688	0.0031059479622374295	8427.570885737852
0.005294554401189089	13.51992130279541	0.0030722876926915503	10730.056872705072
0.005262272898107767	13.486662864685059	0.0031111350520462286	6700.007473847628
0.00538376159965992	13.369283676147461	0.0030876815417225285	11099.504396334629
0.005297392141073942	13.210166931152344	0.0031156274730414226	9992.8450507354
0.005248923320323229	13.29655933380127	0.0030964051642411584	11686.732916964924
0.005664236377924681	15.76893138885498	0.003086256868310643	4233.323146979704
0.0051104542799293995	14.010479927062988	0.003087449654419239	11106.517595792127
0.005139256827533245	13.371770858764648	0.0030940515407012013	9071.195981291143
0.00516464514657855	13.840346336364746	0.0031066801510409806	9434.456300386759
0.005179572384804487	13.284139633178711	0.0030892426011031714	8150.514415023295
0.0053008911199867725	13.789441108703613	0.003082258772155296	9081.485950318616
0.005170662421733141	14.28239917755127	0.0030991018271757475	10565.975828899489
0.005195706617087126	13.30933666229248	0.003059421445265973	8615.641968285929
0.0054623037576675415	13.586820602416992	0.0030947065065550635	10363.47577612123
0.0053055379539728165	13.183131217956543	0.0030436946620047813	10533.395266054911
0.005221257451921701	13.54081916809082	0.0030397500820795783	9145.926368964103
0.005281965713948011	14.311245918273926	0.003030773247980764	9877.67736632526
0.0053436774760484695	14.126994132995605	0.0030737013428697064	9791.049536055893
0.005553039256483316	13.420625686645508	0.0030590899021792	11020.705209116515
0.005111331585794687	13.334473609924316	0.0030648319566873067	10190.769585187574
0.005230808164924383	13.03184986114502	0.0030660370756318057	9808.134782131432
0.0056699952110648155	13.71660327911377	0.0030721547713281304	12978.922840696685
0.00524385180324316	13.518216133117676	0.003102353092759679	7465.604458606939
0.005349434446543455	15.742093086242676	0.003075034547196427	11865.110134919254
0.005306708626449108	16.873619079589844	0.003064507490057216	11838.746807063426
0.00526169640943408	14.067994117736816	0.003061764613665493	6793.452769834755
0.005116379354149103	13.383761405944824	0.003064546010219319	8399.0738246005
0.005473351571708918	14.913263320922852	0.0030976780890174895	8258.156320908192
0.005237884819507599	13.9872407913208	0.0030513274179231526	9542.236316255367
0.005254651419818401	13.305169105529785	0.0031078074804026033	9945.504053025215
0.005265391431748867	13.487964630126953	0.00306187663058846	11487.739862129185
0.005032210610806942	13.390483856201172	0.003062974754136884	10403.10610699619
0.005358946975320578	13.470359802246094	0.0030201982691734886	9652.49530739837
0.005231942981481552	13.536839485168457	0.0030712993486792933	8450.881919324427
0.005247850436717272	13.397353172302246	0.0030976843067076014	11937.783079827286
0.005235884338617325	13.257620811462402	0.003036591234143861	10110.839067950435
0.005050832871347666	13.319719314575195	0.0030864508282545965	8600.375641748748
0.005337371025234461	14.957182884216309	0.0030468275665642055	11864.383035419647
0.005319337360560894	17.269489288330078	0.003065579948997151	12096.47074317196
0.005297909956425428	13.354811668395996	0.003014582501759405	10322.252736501514
0.005134807899594307	13.23440170288086	0.0030423711300897197	7845.908497116156
0.005498649552464485	14.73421859741211	0.0030975184531175266	12836.646542753853
0.00528179295361042	14.756210327148438	0.0030840903642334427	8845.89451971252
0.0051071858033537865	13.159066200256348	0.003047678178783688	11592.617454336509
0.00533559825271368	15.854994773864746	0.0030215103279177444	9238.712533249696
0.00513457739725709	13.131439208984375	0.003028687143761681	14391.525423418423
0.005524999927729368	14.010149955749512	0.003030820616156589	8248.87746810729
0.005229239817708731	14.821956634521484	0.0030408284050271856	6426.19260759211
