# Supplementary material for: Road traffic can be predicted by machine learning equally effectively as by complex microscopic model
Source: Sci Rep. 2023 Sep 4;13:14523. doi: 10.1038/s41598-023-41902-y (PMC10477175; doi:10.1038/s41598-023-41902-y)
Supplement: Supplementary file 1 — Supplementary Information. [file 41598_2023_41902_MOESM1_ESM.zip › models/3-layer/lstm loss_3L.csv]

val_loss	val_mean_absolute_percentage_error	loss	mean_absolute_percentage_error
0.013351865112781525	44.388404846191406	0.041181789599251215	102335.78326505632
0.009981585666537285	30.05323028564453	0.010764895590157884	28931.421212952206
0.010972781106829643	36.64047622680664	0.010013941880288587	39695.60303883937
0.011964419856667519	31.68376350402832	0.009762824071392425	34772.66883366038
0.009028594009578228	22.361705780029297	0.00927898503509312	30895.06412521193
0.010369318537414074	38.979190826416016	0.008930491533775549	22718.6927211686
0.008407981134951115	20.541152954101562	0.008661974296494923	26682.04856239168
0.00821318756788969	26.30037498474121	0.008067783317360192	24289.525072152064
0.012352264486253262	21.854278564453125	0.007681540572037314	26522.41893003163
0.009224597364664078	27.164756774902344	0.007433567454681714	24103.531387905998
0.008297029882669449	36.098052978515625	0.007208032894734018	23399.035620420265
0.006888544652611017	16.417156219482422	0.006768200894682033	17392.419679317853
0.006758363917469978	15.947105407714844	0.006424231194606652	21796.73201305373
0.006145715247839689	17.533050537109375	0.0061500585050350415	20998.36268838569
0.008850730955600739	23.033164978027344	0.005892063207112098	20823.828538704194
0.006170304492115974	17.226316452026367	0.005847548202239067	15837.390664694565
0.0070565189234912395	21.010784149169922	0.005410952290032172	16122.430271791825
0.006342253647744656	15.770593643188477	0.005567408871045808	12708.429765689332
0.006169446744024754	15.114363670349121	0.00561309859153913	23111.273147778986
0.005846336949616671	15.637308120727539	0.005326807665608525	16059.593492623406
0.005939112976193428	15.562675476074219	0.00501495355122902	21365.769100656617
0.006760731339454651	18.446577072143555	0.005314331617295289	28090.811499995423
0.0057684010826051235	14.70023250579834	0.005205073475422589	20819.88453638801
0.006922831758856773	19.690793991088867	0.005075508736934759	13605.66548559278
0.01008662674576044	24.57607650756836	0.004884513248669256	12660.642611347646
0.008563298732042313	22.084909439086914	0.004802932233171824	13401.448095040107
0.0055152554996311665	15.841975212097168	0.004891565109989922	8649.204112723204
0.00710473395884037	16.352203369140625	0.00477709339480547	18080.0275662096
0.006362565793097019	15.669733047485352	0.004760528448295231	13398.780018279705
0.005374917294830084	14.867315292358398	0.004677198649583105	18238.640450869098
0.005301409866660833	13.881540298461914	0.004620335575640633	15549.837531170291
0.005341806448996067	16.517765045166016	0.004468655449127553	16844.830457979966
0.005612746812403202	16.439830780029297	0.004671681461517923	20592.242705339173
0.006357701029628515	14.033489227294922	0.004465997692384455	10717.338298916298
0.006332703400403261	26.68162727355957	0.00440252299752541	8775.051015139892
0.005997277796268463	15.433472633361816	0.0043340881082853345	11395.667878043749
0.005713748745620251	20.790069580078125	0.004333126594438732	18228.530303100775
0.006852013990283012	19.87552261352539	0.004184566506486093	16905.24618879402
0.005958331283181906	16.588422775268555	0.0043256554902642175	16030.159476118737
0.0056267306208610535	13.601937294006348	0.004175678305723244	26583.883254112396
0.005679409485310316	15.27971076965332	0.004152299194280876	12475.857820235757
0.005413517355918884	13.703218460083008	0.004134689459511611	12045.451339268995
0.00635317899286747	19.440046310424805	0.004027019734339392	17420.125065074357
0.005455174017697573	17.410930633544922	0.004158705791473763	14158.071486413737
0.0056736888363957405	21.584239959716797	0.0040605933429269875	9527.928452898901
0.006571057718247175	16.452077865600586	0.003991320023575534	11296.822693987164
0.0060300398617982864	13.61453628540039	0.003968782125205319	14504.965041498717
0.005293421447277069	13.156904220581055	0.003887233664890418	7601.030347083423
0.006494469940662384	14.168399810791016	0.003941851927958576	12858.512829208743
0.006025690119713545	19.25270652770996	0.0038984600412787385	17896.499909459366
0.006393863819539547	14.036930084228516	0.0038500509206412267	5978.874584740852
0.006178759504109621	13.442571640014648	0.003777025955079103	14796.99341270559
0.006927297450602055	14.127449035644531	0.0039094206744520145	15962.72049290767
0.005867138970643282	12.938108444213867	0.0037656647837875806	8552.26093370122
0.0058920057490468025	14.704776763916016	0.0036958168859171714	13414.877536180684
0.0071176281198859215	21.260690689086914	0.0037612013295975732	13261.374519234054
0.005616992712020874	13.451091766357422	0.003748087281854513	12152.419399083437
0.006184055004268885	24.57827377319336	0.003671620209044087	15592.58202619042
0.005586775951087475	13.57285213470459	0.003736771828932099	9620.59493039808
0.00571840163320303	13.305150032043457	0.0036173483291241032	21096.95331571278
0.00672739464789629	26.61556053161621	0.0036536487137464814	10414.645181486587
0.005668189376592636	15.111095428466797	0.003734602971165093	13421.528700359306
0.005603306461125612	13.553475379943848	0.0036202353229669846	11168.20909791147
0.005391883198171854	13.830392837524414	0.0037105812851089786	11099.379241700915
0.005783287342637777	16.792926788330078	0.003586903550054247	19558.060551845792
0.005771160125732422	12.929154396057129	0.003562260928033194	12958.794100407178
0.006368869449943304	19.254249572753906	0.0036138676210709575	8454.753631573394
0.005697826389223337	12.752874374389648	0.0036945639393129283	9404.398559757092
0.005536443088203669	12.891572952270508	0.003543177687864458	11882.012924468983
0.005459510255604982	14.848949432373047	0.0035907479159864634	13649.735248258363
0.005938844755291939	12.986970901489258	0.0036296662056860833	13245.225456085058
0.005640210118144751	15.888083457946777	0.003541120092932169	20128.038333728586
0.005529049783945084	12.578089714050293	0.003541324254407494	12842.567531771552
0.006913279183208942	19.942649841308594	0.003433070666804996	7350.808256805777
0.005808200687170029	21.296968460083008	0.003641551704398903	13373.609511024873
0.006089568138122559	18.872133255004883	0.0035283637405595543	12614.04701060117
0.007619751151651144	14.241388320922852	0.0035637848095378035	8937.73656472686
0.006121417507529259	13.482912063598633	0.0035715174517116713	10114.285633728
0.005470821168273687	15.584405899047852	0.0035881758298571243	10126.012830172078
0.006457430776208639	16.159427642822266	0.003434061580097228	9649.548478218994
0.007478353567421436	14.866338729858398	0.0035394795618149833	10507.100284431503
0.006170064676553011	13.70191478729248	0.0035548394151010405	8261.011399879124
0.006358190439641476	24.983659744262695	0.003510159566918513	11582.775219789404
0.006149962078779936	14.751174926757812	0.00353351534149725	8798.340238459376
0.005897789727896452	16.517900466918945	0.0035090248605431393	13297.040123711331
0.005394208710640669	13.090954780578613	0.003567523827297398	14231.523697941877
0.005446260329335928	13.803412437438965	0.003526285320032501	8004.434571598787
0.006606347858905792	20.8330078125	0.003525213288791115	9058.755083764054
0.005487760528922081	13.065054893493652	0.003456659472174134	9017.978408780353
0.005445363000035286	13.3825044631958	0.003587756918727978	9375.066288910795
0.005671050865203142	13.799463272094727	0.003498199228821812	11570.296691747317
0.005542086903005838	13.154056549072266	0.00341916153521007	16778.919443654024
0.005563835613429546	16.22467803955078	0.003442832635036318	13001.004822086494
0.0054158419370651245	13.59580135345459	0.003567963840037376	17505.11201802901
0.006149629596620798	20.860151290893555	0.003436241049460574	11949.589816127489
0.005502472631633282	16.240129470825195	0.0035860891685516967	21109.180562121477
0.007102418690919876	20.832029342651367	0.0033681079423170963	8212.613695658065
0.00584480632096529	14.709173202514648	0.00352509438331579	8652.733811428623
0.005673577077686787	16.807645797729492	0.003461918060533483	11667.9967402777
0.005443171598017216	12.974531173706055	0.0033808248635341927	6926.889623611605
0.005783948581665754	13.7626371383667	0.0034944257511161144	8897.074832986647
0.005504283122718334	12.792167663574219	0.0034887933535514837	8072.425315487517
0.00554422102868557	17.284975051879883	0.0035101805024704406	14649.61437490512
0.005438663065433502	13.003707885742188	0.003434471985831986	14187.471684867613
0.005673578009009361	18.874984741210938	0.0034322784694690695	8628.108774631424
0.00540050258859992	13.552703857421875	0.003502173896239207	8481.436583276078
0.005415792111307383	12.903943061828613	0.0034364294986300318	10697.221177575442
0.005560243967920542	16.198768615722656	0.0034454780016624576	14901.856376485093
0.005858827382326126	13.929548263549805	0.0034389630013073177	8731.449651948162
0.006812531501054764	14.46604061126709	0.0034776648319628694	15259.754353913373
0.005627039819955826	14.959893226623535	0.003436011992852274	11010.16619803304
0.006654385477304459	14.78216552734375	0.0034551602077085904	6224.332172563096
0.006530951242893934	18.896099090576172	0.003469857122404056	12606.817245858796
0.007171175442636013	15.487683296203613	0.003513318329269594	8689.772975869186
0.0060812742449343204	13.401843070983887	0.0034340439249527337	10055.441281502683
0.0057866922579705715	13.553695678710938	0.003504604180812929	9144.453245917439
0.005475776270031929	13.1218843460083	0.0035131000647491166	10278.857720425205
0.005609690677374601	13.049173355102539	0.0034537435063595394	9828.356249992823
0.005814422853291035	12.931856155395508	0.0033629907580839226	12722.026662599275
0.005398909095674753	13.095466613769531	0.0034899740194941358	14256.016135199197
0.005734540056437254	14.28178596496582	0.0034430436030734694	8785.224341238401
0.005947977304458618	15.84939956665039	0.003343044653614858	9012.354076992759
0.005397909786552191	13.115335464477539	0.003457316269449354	8371.942711179176
0.006185892038047314	20.24054718017578	0.00340072757861448	9433.927915684451
0.0062304092571139336	14.44058609008789	0.0034138804367436584	9818.808743066968
0.005484796594828367	13.33248519897461	0.003407951766452979	15209.666243266092
0.005623015575110912	14.000391006469727	0.003441440587565914	7537.554423789959
0.005423339083790779	13.096896171569824	0.0034434311109870397	9818.605755770546
0.005631176754832268	13.31578540802002	0.0034258691032425653	6419.883820566416
0.005658506881445646	13.158651351928711	0.003418828799104919	9376.387580868362
0.005465887486934662	15.50387954711914	0.003471872276679091	8855.839013943394
0.005702938884496689	17.53528594970703	0.0034083129406367097	13229.837694389833
0.005629757419228554	15.447834968566895	0.0034630961784238453	10996.27401254859
0.005419748369604349	12.93060302734375	0.0033484436543519103	8009.355527187739
0.005899504758417606	15.952485084533691	0.003395712762759721	9210.54901852127
0.005378777626901865	13.535589218139648	0.0034142154104040835	7478.664598793438
0.005439146887511015	13.574801445007324	0.003406951443174943	14022.278302831231
0.005458052735775709	13.212907791137695	0.003404981874736377	13884.104815362562
0.006266430951654911	20.337162017822266	0.003366588518064823	10763.506204676409
0.005676111206412315	13.956076622009277	0.003430822558451248	10459.913858903645
0.005605259444564581	16.185237884521484	0.0033077797315587067	10438.087692767713
0.005399866960942745	13.55724048614502	0.0034169550609176916	7816.705028824224
0.005687198601663113	13.282125473022461	0.003386290074544889	14080.050598374553
0.007086160127073526	20.499422073364258	0.003457580643197907	6597.054713028385
0.005398544482886791	12.941572189331055	0.0033912359048588604	7529.366954685695
0.005760554224252701	13.320605278015137	0.0033539215512070546	12790.886462658773
0.005715242587029934	14.448078155517578	0.003427167750133073	10430.66234588439
0.005725828465074301	13.309504508972168	0.003385311596408249	10191.639814510705
0.005469765979796648	14.453797340393066	0.0034047774107384575	8278.26013772452
0.005929253064095974	16.59473419189453	0.0033882625774020805	12523.938412905545
0.00587952695786953	17.57990837097168	0.0033846137223264776	10291.966903483644
0.0053794896230101585	12.859548568725586	0.003331879247968331	13609.580107897304
0.005555109120905399	16.53990364074707	0.0033260934018685844	8426.002124394878
0.005493334494531155	15.093337059020996	0.0034548550967964512	11697.656986042433
0.005749088246375322	13.396596908569336	0.00338349597226672	7375.595439080046
0.005409919191151857	13.19467830657959	0.003403686504378408	6147.522215314609
0.005618485622107983	15.280564308166504	0.003371607327588474	10975.721791156984
0.005554446019232273	13.441963195800781	0.0033906384636735606	12515.673073182517
0.005336177535355091	13.019546508789062	0.003396792014390482	6149.165425690717
0.00537284417077899	12.962124824523926	0.003368246042898785	10004.79388110487
0.005453405436128378	13.790589332580566	0.0033679925171713207	12167.371063468885
0.005690229125320911	15.60403823852539	0.003393247930914365	7711.23220053699
0.0053598759695887566	13.291458129882812	0.003394162095454196	9433.616970294579
0.005581153556704521	14.719596862792969	0.0033932978610696383	18392.196661507973
0.005371386185288429	14.00674819946289	0.003278263821974181	16889.138359796696
0.006018292624503374	14.015982627868652	0.003385890380816792	10929.401285765887
0.005455270875245333	13.077887535095215	0.003376164294561857	8043.869015533109
0.00539415841922164	13.268777847290039	0.0033869443269688194	10712.2252939273
0.005688289646059275	19.96293830871582	0.0033261144697285193	9844.376757128137
0.00560414046049118	17.126981735229492	0.0033080025988927913	10221.03557980423
0.005691142752766609	14.312405586242676	0.003403470120417449	11531.074101305905
0.005564980674535036	13.68550968170166	0.0034306677154032177	13513.039859392651
0.005390813574194908	13.00348949432373	0.0032988208948306155	11462.733887998596
0.005475998390465975	13.787762641906738	0.003321706780892457	8315.2821209977
0.005919390823692083	14.991098403930664	0.003304172391714362	13085.973989789863
0.005565399304032326	16.8111629486084	0.003355890163950518	8707.041484574218
0.0054006860591471195	13.299264907836914	0.0033718430751856474	10593.900792192275
0.005663446616381407	14.873651504516602	0.0033040953819400525	7322.654372875206
0.005650490988045931	14.000971794128418	0.003360530799564767	14108.779482655173
0.005682823248207569	14.196102142333984	0.0033214010553882854	12793.996901612896
0.005456015467643738	13.196375846862793	0.0033757052985431057	11130.869743757528
0.005807116627693176	13.93580436706543	0.0033132547177500155	6247.967429500585
0.005881821271032095	17.490549087524414	0.003340884519303357	12867.738514978875
0.005730741657316685	14.076691627502441	0.003327160941825949	14784.995338397617
0.0065794773399829865	15.856980323791504	0.003346584655984237	9231.386626751942
0.005442343186587095	13.737854957580566	0.0033329986122306986	9406.521230108774
0.005800825078040361	13.65124225616455	0.003347418706902755	7158.862216379007
0.005883398465812206	17.474714279174805	0.003360209721052957	11073.357779076407
0.0054063452407717705	14.005270957946777	0.0033883561449394068	8525.791622645373
0.005869959946721792	17.939775466918945	0.0033728815889227694	12307.12275686922
0.005371514707803726	13.492294311523438	0.003291168471181013	11980.594131086049
0.006496012676507235	18.73529052734375	0.003291056143592556	5776.522547482639
0.005714717321097851	14.350826263427734	0.003298174926819746	10717.270166789514
0.005864704959094524	13.596162796020508	0.003328579163930868	9081.750001501588
0.005492484662681818	15.784287452697754	0.003321461601576373	6800.710215474233
0.005881268065422773	13.699836730957031	0.003417135082527607	11498.303002818908
0.005421643611043692	13.130574226379395	0.003362715703440184	13052.028279132908
0.0054014516063034534	14.668553352355957	0.003328407049858363	12643.547679441997
0.005597768351435661	13.374213218688965	0.0032972669289786562	9529.071765785107
0.0054301004856824875	14.937485694885254	0.003306952712170553	8638.193509753752
0.006251882761716843	16.34530258178711	0.003278569687648465	11380.572114419087
0.005925169214606285	13.475317001342773	0.003332534838634962	8739.29944956412
0.005382877308875322	14.084487915039062	0.00339879991227893	11324.797427349946
0.005888395011425018	13.674184799194336	0.003231796692990331	9736.552768460691
0.005496043711900711	14.334988594055176	0.0033473243511893355	8242.469232593707
0.005370947998017073	14.115578651428223	0.0032702178416438524	13136.99813716399
0.005350938998162746	13.009243965148926	0.0033195057786256253	8361.54872903626
0.00552397733554244	13.137687683105469	0.003284489852095493	8141.845165265567
0.0053373100236058235	13.425383567810059	0.003318608702540944	10397.55472672302
0.005564583465456963	16.418838500976562	0.003348359758103086	8829.089146300783
0.006190523039549589	13.743467330932617	0.003279281191251996	14382.572994966411
0.0057962629944086075	15.640007019042969	0.0033094858529663465	7574.701173049496
0.0060713030397892	18.435848236083984	0.003320458146877806	10328.960170427497
0.0054594180546700954	14.025344848632812	0.0033149477903085577	14198.16947031136
0.0053146169520914555	13.236282348632812	0.003318946789932162	7658.1368617427215
0.0054106037132442	13.140974044799805	0.00329193692024055	12358.395482302978
0.005600038915872574	17.557092666625977	0.003265914541578888	9283.699018417668
0.005934463813900948	14.581833839416504	0.003213561759534747	8689.556138918242
0.005735253449529409	14.522560119628906	0.0032945423665758826	8966.350456583747
0.0054547726176679134	15.447188377380371	0.0032304960984316173	5132.374523403905
0.005394631996750832	13.224921226501465	0.0032873343432828013	8911.531853594874
0.0060679009184241295	13.459260940551758	0.003294620868465533	10323.844886354243
0.005463907495141029	15.508340835571289	0.0033241889555882384	12009.729925203945
0.005453276913613081	13.027116775512695	0.003312867257570658	9959.005018342823
0.0053529334254562855	12.97760009765625	0.0032814257510691107	8175.30927738865
0.005957710091024637	18.638830184936523	0.0032490660173407843	12168.99181468971
0.00590092409402132	14.137353897094727	0.0033931354368738993	10755.906825561082
0.006522510666400194	15.323705673217773	0.003278625562061047	7623.238335161352
0.00593041954562068	18.105331420898438	0.003352733946787674	8166.646213602801
0.005383394658565521	13.084383010864258	0.0032737695303594167	17854.419850906543
0.005484444554895163	13.29958438873291	0.003233127683235779	8691.745115281992
0.005446662660688162	16.58915901184082	0.003292960878187549	11499.881932124732
0.005499604623764753	17.32025718688965	0.003235544250344474	11417.26561226065
0.0053899651393294334	13.16983699798584	0.0032997801174349936	12768.270220685225
0.005522302817553282	13.180312156677246	0.003237783432175759	6806.407763223055
0.005344889126718044	14.067066192626953	0.0033104676231912626	8080.233690981812
0.005355780012905598	14.04470157623291	0.0032529424021476086	6422.359546123584
0.0057655745185911655	13.752681732177734	0.0032940596213822154	14263.607797135033
0.005336137488484383	12.914252281188965	0.0032668581990110907	6877.121201764542
0.005369361024349928	13.065167427062988	0.003334542285350861	10132.051189819167
0.005364164710044861	13.10425853729248	0.0032888746460305786	8522.904309260344
0.005381845403462648	13.265442848205566	0.0032353581990049304	9834.501180642823
0.00620402954518795	15.942569732666016	0.003269966985550527	8154.725855841593
0.005437158979475498	12.96293830871582	0.00333018761675839	5866.0118625160585
0.005567748565226793	14.600417137145996	0.003222548877829358	10033.463023219774
0.005489130970090628	15.859037399291992	0.0032440967265034907	8225.908486420558
0.005577815696597099	14.070574760437012	0.003296615448957817	12594.111284465762
0.005949687212705612	15.970083236694336	0.0032335696465641737	9883.495079144957
0.005413169041275978	13.24116325378418	0.003220238097486465	10760.662007610636
0.0054409317672252655	13.397733688354492	0.0033031938153014013	12003.771639927423
0.005332937464118004	13.235201835632324	0.0032617173167066877	7957.155104204243
0.005297078285366297	13.377668380737305	0.0032840486294897684	8971.010711497405
0.005479255225509405	15.64983081817627	0.003210968671980266	8537.364960497955
0.0053435456939041615	12.914050102233887	0.003311739303508582	9298.205275838753
0.005432646255940199	14.677960395812988	0.0032443396233379825	7612.313256221409
0.005619373172521591	16.35395050048828	0.003216046105631799	10714.04669290065
0.005380489397794008	13.447223663330078	0.003256836607315462	5361.4906443473055
0.005337069742381573	13.02841854095459	0.0032480985745679796	7464.673380501191
0.005558548960834742	16.631271362304688	0.003288752330423077	6343.712924276408
0.0054049426689744	13.204092979431152	0.003209431447359175	6225.965595992016
0.005429267883300781	12.902593612670898	0.0032178449714704593	5433.187975589515
0.006284996401518583	15.270063400268555	0.003228658635719166	6734.003854636116
0.005288256332278252	12.932536125183105	0.003267955480640313	7368.405338638829
0.005527796223759651	14.606083869934082	0.003316936800274342	14530.126011624867
0.006124178413301706	16.862939834594727	0.0032299788825095304	11823.679747891552
0.0054895877838134766	14.841793060302734	0.0032715841456600796	10315.565738425874
0.005316087976098061	12.975092887878418	0.0032378647714993458	13077.02937139409
0.005333929788321257	13.380685806274414	0.00325243236724821	7032.25273907777
0.006425223778933287	20.592227935791016	0.003272956729589369	9534.132386427482
0.005555403418838978	13.453949928283691	0.0032448626348674224	9766.137750632512
0.0056601944379508495	19.49065399169922	0.003264094837790726	6390.552669889963
0.00534857390448451	13.871953964233398	0.0032735635802550516	8206.859266987298
0.00539887510240078	16.08915138244629	0.003278111231531741	7875.172152869321
0.006224665325134993	18.9139404296875	0.003250509620681441	10445.56746177747
0.005495864432305098	14.51530933380127	0.0033064592046527486	18066.374332820396
0.006195088382810354	15.71815013885498	0.0031480497981161526	7479.022875204791
0.005701279733330011	16.587173461914062	0.0032860509183273994	7359.2064977057935
0.005576289724558592	14.506505012512207	0.0032459124197192343	13124.749002064706
0.00550859933719039	18.502275466918945	0.003270212438018625	9376.302283178018
0.005317853298038244	13.644671440124512	0.003235406199406367	9440.521954680893
0.005808815360069275	13.501346588134766	0.003309855287808348	9576.22666492913
0.005348428152501583	13.075313568115234	0.003247769770751138	12609.286265527346
0.005634834058582783	14.079789161682129	0.003248233158766749	7437.968165143239
0.00542704202234745	13.315256118774414	0.0032221024644368376	10197.57774177612
0.005641087889671326	13.513401985168457	0.0032455968044723398	9505.328921974538
0.006363709922879934	16.500808715820312	0.003242338072302811	7409.416481811645
0.0055667865090072155	13.416266441345215	0.003244917248647518	13002.901077230485
0.005651463288813829	17.009418487548828	0.003239635672951292	10033.171369675905
0.006445025559514761	15.9956693649292	0.00320316811514056	7441.828242330924
0.005292764864861965	13.186458587646484	0.0032949704063397656	9315.34917054726
0.0055096386931836605	13.709822654724121	0.003241836250383628	7280.467388115812
0.005445708986371756	13.948407173156738	0.003299250464560262	14945.588013453007
0.005486656446009874	13.420743942260742	0.003254117385528755	7344.828009397927
0.005390618462115526	14.038952827453613	0.0032282295974678625	9422.005286342328
0.005639530718326569	13.304529190063477	0.003228602719075845	9368.270989291977
0.005590206943452358	16.975324630737305	0.0032201357901516852	10283.422511646382
0.005429751239717007	13.277704238891602	0.003220025756164084	11206.865285371503
0.005954384338110685	16.947057723999023	0.003219880946173732	10631.491124549237
0.005832348950207233	13.405537605285645	0.003230934257960972	6967.161233781446
0.00539099657908082	13.294890403747559	0.003252936602159939	13705.28777167306
0.005494869779795408	13.141240119934082	0.0032462794504416375	12940.867000596396
0.005705181509256363	15.319361686706543	0.003216817637310654	8826.974722435782
0.006137959659099579	15.508052825927734	0.0031531223841056452	8106.897426133678
0.005495457910001278	13.851423263549805	0.0032981795509733542	8081.735786261331
0.0055098338052630424	13.063385963439941	0.0032197718613669168	7657.430196244994
0.005286780651658773	13.3955078125	0.00319688629652825	9052.079529216195
0.0054204026237130165	13.428346633911133	0.003222366918154237	6597.243311037835
0.006150231696665287	14.99892520904541	0.003220720071519882	6727.699299453481
0.005383482202887535	14.054854393005371	0.003197702503948685	8203.335759514837
0.00548216886818409	14.647772789001465	0.0032663528644154096	10673.022281180243
0.0056447917595505714	15.576698303222656	0.003206250996828022	11017.331481621683
0.005446752533316612	13.273508071899414	0.0032485799002023104	7289.250646384166
0.00551317585632205	16.710161209106445	0.003231012922483894	9495.534373153654
0.006124138832092285	13.770854949951172	0.003272215783410942	10285.722565256221
0.005362031515687704	14.600118637084961	0.003286330018136821	6846.100423130619
0.005513297859579325	15.496912002563477	0.0032013551331157995	11655.985006806244
0.00537507189437747	14.604340553283691	0.0031936499422700925	7052.119664860185
0.005426839925348759	13.735669136047363	0.0032117336233013056	14370.170592125407
0.0056027923710644245	15.251788139343262	0.00328064351232549	8298.86355131097
0.005388064309954643	13.123917579650879	0.00324070644603114	8516.310366871157
0.005257441196590662	12.99532699584961	0.003202130805765711	10384.009857664003
0.005259539466351271	14.446014404296875	0.0031538062184883727	10113.503571292713
0.0057504246942698956	13.888976097106934	0.003212774571258659	8163.271435507127
0.005828388966619968	13.41696834564209	0.0031916269056725434	8633.267221515212
0.005371064879000187	14.32535171508789	0.003231157564786764	7931.501067936277
0.005309575237333775	13.28768539428711	0.003253174990413776	6062.706571433145
0.005384454969316721	16.446247100830078	0.0031813125797038387	6927.341174154654
0.005575309041887522	15.470044136047363	0.0032194716568579793	9341.753198578574
0.0055748349986970425	13.304265975952148	0.003260221009291403	10158.306711465566
0.005549684166908264	15.729412078857422	0.0032374849159978562	6350.149239995085
0.0058109816163778305	13.377375602722168	0.003170075971346566	11694.894274736911
0.00526879308745265	13.124513626098633	0.003256030921414099	7875.529019606499
0.00527387298643589	13.074481964111328	0.0032465095145226214	8560.989816568579
0.0053192866034805775	13.120100021362305	0.003208347271410843	9359.85964750427
0.005296945106238127	14.688087463378906	0.003243761632665165	9047.662948822319
0.005369077902287245	13.565969467163086	0.003198833725951141	8904.451229052214
0.005488014779984951	15.051684379577637	0.003226045366364059	9874.309078568027
0.005629210267215967	14.508280754089355	0.0031744963702872876	6814.771261592908
0.0054964604787528515	15.99314022064209	0.003262504298434028	9148.808713080742
0.005967884324491024	14.029627799987793	0.003198408755553312	15719.89912497313
0.005276751704514027	13.227432250976562	0.0032123997486279573	9191.045628097283
0.0052873967215418816	14.09445858001709	0.003239310311838208	6623.520308144013
0.0058829290792346	15.092487335205078	0.0032274502783733406	10555.71736038749
0.005563550163060427	19.657527923583984	0.003156652107501912	9046.878135315415
0.005884444806724787	17.172937393188477	0.003251049583247655	9034.317669341257
0.005257621873170137	12.984161376953125	0.0032096618061568057	10768.180725582544
0.005318355280905962	13.111616134643555	0.003233349831524142	9894.672471662909
0.005481110420078039	13.157037734985352	0.003192365010149033	7211.789343351335
0.005312591325491667	13.111104011535645	0.003192795639465892	6350.142617632787
0.005711683537811041	13.571706771850586	0.003237739800409496	5229.54218288786
0.005309225060045719	14.377232551574707	0.00317164491260046	9290.2628579073
0.006158539559692144	13.562905311584473	0.003180884932708292	12159.472394916555
0.005602914374321699	13.762093544006348	0.0032240906932462657	8572.89960565857
0.005330778192728758	14.522419929504395	0.003179720346849579	8446.051753008705
0.005326606333255768	13.774365425109863	0.003181354004801671	7044.418060167941
0.005532924551516771	13.487760543823242	0.003179901529860975	6119.189852595387
0.005315669812262058	13.249492645263672	0.0032060519766082267	7026.895414420964
0.0054191104136407375	14.129907608032227	0.0032068110712221206	9394.982353182846
0.005248756147921085	13.527796745300293	0.0031090998742235236	12341.684751798608
0.005315836053341627	13.091064453125	0.0032278314219123705	11060.27835823727
0.005437097977846861	15.984429359436035	0.0031790377446834412	9812.217687174829
0.005438920576125383	13.279152870178223	0.003171020373095544	6486.897592611263
0.005818583071231842	16.706045150756836	0.003157884911335268	8716.749143642328
0.005886449012905359	16.184513092041016	0.0032239957454039733	7751.261652086647
0.006346751470118761	18.24833106994629	0.0031770120129560684	5667.73054772003
0.005463679786771536	15.085667610168457	0.003201533596849476	9038.920274707814
0.0064765834249556065	14.956467628479004	0.003182367867804988	5556.404740833166
0.00528511218726635	13.968504905700684	0.0032301389458834102	12013.233874076239
0.005303966347128153	13.571844100952148	0.003231455945511817	8724.587481986366
0.005557943135499954	14.730910301208496	0.003205627596991481	8203.906409551138
0.005288945510983467	13.792552947998047	0.0031781824999989818	7444.2140013878325
0.0052867732010781765	13.067706108093262	0.003188962497363416	8598.548681189228
0.005316124763339758	13.316373825073242	0.003189831927869769	7610.266559349186
0.005294313654303551	14.270855903625488	0.003271895100924627	7790.192875217598
0.005399319808930159	13.939457893371582	0.0031871508034885115	10539.938289781729
0.0053323679603636265	13.0736665725708	0.003206611895557265	6205.402440328271
0.005518027581274509	14.168100357055664	0.003192057948985424	9763.999860517426
0.00563806900754571	15.362947463989258	0.0031843744439611576	9349.930167917233
0.0058246394619345665	13.344162940979004	0.00321475483609199	8977.10068148987
0.005361024755984545	14.130172729492188	0.0032206829836088006	8737.041257822393
0.005289784632623196	13.5614595413208	0.0032144084876493963	8168.119583535643
0.005559937562793493	13.524039268493652	0.003187563168909266	9626.981695752069
0.005773412063717842	17.202865600585938	0.0031517152640801434	7310.178836022031
0.005354171618819237	13.47227954864502	0.0031864314439005205	9483.969903038713
0.0053052473813295364	13.610479354858398	0.0032289656772275105	8352.418672538182
0.005327451042830944	13.091404914855957	0.0031852123033959782	13145.395018637842
0.0053654504008591175	14.127610206604004	0.0031779796248764605	7908.644639247061
0.005893045570701361	15.949562072753906	0.003149760062291902	5834.498195154105
0.005922052077949047	15.997776985168457	0.0032277892256542874	12846.454178851063
0.005340612959116697	13.131142616271973	0.0031966469599359957	7857.820046955758
0.005283118225634098	13.248577117919922	0.003174744125790768	7934.565837930954
0.005323532968759537	13.427899360656738	0.0032094210829699005	10139.437079749818
0.005879747215658426	14.485971450805664	0.0032261522780848667	5867.152729540934
0.005315359216183424	13.48705005645752	0.0032038359336278256	9109.232761470465
0.005280017387121916	13.063353538513184	0.0032535766386613428	5594.185336716556
0.005688803270459175	13.675368309020996	0.003180186384844064	12267.925632838402
0.005360816605389118	13.069122314453125	0.003209740422046988	11093.729671131858
0.0053277937695384026	13.344449043273926	0.003207709538843348	9831.123506885993
0.00542776333168149	13.217107772827148	0.0031546751213351195	12419.692578237067
0.005317200906574726	13.591954231262207	0.0031665874799211217	12755.368914063174
0.005514035001397133	15.4265775680542	0.0032038399814890883	12258.016082464183
0.005664783529937267	13.562433242797852	0.003216841441857257	9533.361211727968
0.005591408349573612	17.54948616027832	0.003204830522566775	6916.771176440786
0.005975258070975542	13.582036018371582	0.003158783639192193	9484.095492546074
0.005389849189668894	14.778434753417969	0.003240741125554623	9091.487932443964
0.0052910069935023785	12.971579551696777	0.0031843372608062817	7514.083934377255
0.0064111631363630295	17.33323860168457	0.0031747388722194432	9594.679441471808
0.005358487367630005	13.808834075927734	0.0031987218551510236	9925.69141474244
0.005397045519202948	13.68220329284668	0.003210673597944542	11149.746310040851
0.0057408157736063	16.826656341552734	0.003156113831076575	7514.274949570181
0.005310850217938423	13.58407211303711	0.0031577350310729685	5684.511272552792
0.005318956449627876	12.892242431640625	0.003200258531334086	10493.958446477844
0.005620274692773819	13.816890716552734	0.0032186958702075355	10076.39283989687
0.005453376565128565	14.974339485168457	0.003170049112315752	8576.845530997138
0.0053351446986198425	13.184617042541504	0.003183796277626436	10912.656055749929
0.005290147848427296	12.968978881835938	0.0032067796531247018	7136.766642466985
0.005530593451112509	18.048818588256836	0.0031783254079213404	6645.9332528001605
0.005334150977432728	15.841580390930176	0.003185704554324665	9500.965196087805
0.006214898079633713	14.766019821166992	0.0031836129829657723	10044.593646331507
0.0054513257928192616	14.490248680114746	0.003204736418328421	13528.157766797149
0.00533760292455554	13.347557067871094	0.0032002853370710553	6571.545919161629
0.005296390503644943	13.992314338684082	0.0031854953935609755	7602.255344528423
0.006039478816092014	15.126371383666992	0.0031736535892866327	8374.340393126213
0.005678922403603792	14.527525901794434	0.003190750147571389	7243.662135912265
0.005544323939830065	13.595566749572754	0.003166570154985065	7839.607067075031
0.005282511468976736	13.107534408569336	0.0031789082344630404	10865.01792798132
0.005564321298152208	18.89937400817871	0.0031680270810007286	6607.224859382125
0.005766807124018669	14.232553482055664	0.003128658370705644	11463.640257984443
0.0054427096620202065	13.08641242980957	0.0031996080460942457	8942.998275063088
0.0052496385760605335	13.000727653503418	0.0032133252585232184	5989.886933562724
0.005420906003564596	14.336718559265137	0.0032055893426808655	12369.535576817614
0.005566874984651804	14.380441665649414	0.0031799454362393576	9611.05839698302
0.005267133470624685	13.972234725952148	0.0031955037832087614	6909.537322360424
0.005326807964593172	13.413005828857422	0.0031992449418197307	8621.152172829296
0.005352760199457407	13.181709289550781	0.0031936313468177596	8797.763461544959
0.005415790714323521	15.206555366516113	0.0031990483196544807	10509.594224121509
0.005327530205249786	12.904248237609863	0.003152507561377128	9488.572320809297
0.005281901452690363	13.033941268920898	0.003159057844054624	10285.731528941411
0.005363190080970526	13.229668617248535	0.0031958247693969874	9243.540253140533
0.005759413819760084	16.350797653198242	0.003158279062840446	6038.58400651699
0.005462099332362413	14.050313949584961	0.0032033748595422296	5875.684845686534
0.005361383315175772	14.032413482666016	0.0031650885533014905	10189.217629818657
0.005364646203815937	13.164461135864258	0.0032110713634350653	5475.264926356505
0.005418923683464527	15.7999906539917	0.003181959137260317	8114.741762189547
0.005539128556847572	16.241186141967773	0.003166115175154522	8947.97782713655
0.005888196639716625	13.938648223876953	0.0031974757183657657	8147.996742479018
0.005564500577747822	16.218931198120117	0.0031457419027167777	16200.960742221727
0.00543847493827343	13.405523300170898	0.003188100982537368	5733.686055648516
0.0052846926264464855	13.15235710144043	0.0031252595462584287	8174.004174727952
0.00530128413811326	14.922740936279297	0.0032060711968733284	7196.557064501721
0.0053157261572778225	13.746148109436035	0.003196840378349342	17525.242708493246
0.0053560733795166016	14.649236679077148	0.00316918236632538	6418.4488747362575
0.00548150110989809	14.80805492401123	0.003196924154813371	11914.535039837327
0.005608305335044861	13.331401824951172	0.0031839413684062764	11035.897953928235
0.005266872234642506	12.995348930358887	0.0031591304552054424	12394.984063710213
0.005526344757527113	14.283443450927734	0.003144106504656069	11605.287809709162
0.005428807344287634	15.140865325927734	0.0031812937197478078	8257.903657765994
0.005330563057214022	14.203588485717773	0.0031301160209335557	11508.069891305804
0.005894855130463839	17.231414794921875	0.003156489327152786	9179.748385110572
0.005386081524193287	13.659708976745605	0.003221635772202845	10748.703541944755
0.005367005243897438	13.12079906463623	0.003189730305773657	7710.518206436739
0.00549441808834672	14.760784149169922	0.0031914907288919546	9305.828766386232
0.005543517880141735	13.461195945739746	0.003178755908973562	9222.516546272853
0.005444092210382223	13.966761589050293	0.0031912249359771702	7309.023898839146
0.005301804281771183	13.309113502502441	0.0031541819861441766	9911.062841600804
0.005453525576740503	13.07399845123291	0.0031548884369970243	10760.965558186397
0.005322615150362253	13.6702241897583	0.003174163538039816	9922.68502421915
0.00550893833860755	13.030681610107422	0.003109224020690804	10028.055025812399
0.005304011981934309	13.516278266906738	0.003168418821984308	9118.639651016516
0.005749925039708614	14.017718315124512	0.003154622248899114	10735.386705954754
0.005315361078828573	14.622757911682129	0.0032231747797248707	6092.055931748254
0.005325910169631243	13.929060935974121	0.003160853893125454	6969.506115141895
0.005263087805360556	13.587226867675781	0.0032178839396602697	5224.503735603944
0.005755791440606117	14.881583213806152	0.003150423074112392	12383.623822368174
0.005361148621886969	13.18210506439209	0.0031694461620968505	10880.149147366765
0.005295315757393837	13.506902694702148	0.0032100593338747906	9502.251586134746
0.005772650707513094	13.917488098144531	0.0031432076902036658	10420.042510408051
0.005256777163594961	13.366868019104004	0.0032266981026370686	10173.855030106279
0.005334192421287298	13.618124008178711	0.003147658074204574	10719.606775189044
0.005374884698539972	13.123480796813965	0.003171061034895232	10402.77211634916
0.0056662410497665405	13.484960556030273	0.0031921827894520038	10318.100872634173
0.005447234958410263	14.171489715576172	0.003151494695738073	8737.029747150511
0.005290678236633539	13.914987564086914	0.00314014002696952	8244.212979054026
0.005262268707156181	13.610292434692383	0.0031660038782881186	8616.282913259533
0.005338176619261503	14.156027793884277	0.0031567760035611267	15170.693009063694
0.005765956360846758	15.310742378234863	0.003182571087175422	7724.792028414243
0.005330550484359264	13.675719261169434	0.0031381148104347	12262.509794681933
0.005522015038877726	13.429939270019531	0.0031338195421845728	6400.003642262092
0.00529030105099082	13.004593849182129	0.0031522757383184736	9474.54891933914
0.0055988444946706295	17.83368492126465	0.003155877667405538	6485.587410825149
0.0055577317252755165	15.532224655151367	0.003218368323878338	7038.437708479738
0.0053263441659510136	14.04100227355957	0.003142165127594439	4915.560896291517
0.005315667949616909	13.149837493896484	0.0031676353227766746	6492.320687002338
0.005492757074534893	17.28480339050293	0.0031732000524894275	5358.403547253404
0.0057556345127522945	18.624500274658203	0.003210463774742292	5508.055415445172
0.006226371508091688	14.820034980773926	0.0031792310376962027	13178.110805528037
0.005844471976161003	15.740060806274414	0.0031802001273555135	10928.721333555708
0.0053430465050041676	13.655290603637695	0.003186844440255255	6606.626337704656
0.005343175493180752	13.26979923248291	0.0031710758778768435	6389.080368638672
0.005292531568557024	13.00087833404541	0.0032157478777685433	8107.727528958981
0.005389354657381773	13.139307975769043	0.003178941736018462	8137.7574305288235
0.00526195066049695	13.559541702270508	0.003162700881115873	6808.204680532059
0.005292373243719339	13.120983123779297	0.0031861863938037593	9546.69542200785
0.005272532347589731	13.581838607788086	0.0031666788560088077	8833.804026945052
0.005314359441399574	13.20755672454834	0.003127399291546662	9195.890572105349
0.005368094425648451	13.216880798339844	0.0031729207204109406	7844.46718829183
0.005373029503971338	15.180364608764648	0.003190820857215793	7074.937624504873
0.00542510487139225	14.94704532623291	0.0031671479415800825	5848.366861542583
0.00534229539334774	13.815900802612305	0.0031823283551082023	8704.950837503351
0.005509078036993742	18.23042106628418	0.003181930563897362	5360.474251596696
0.005348421633243561	13.177364349365234	0.0031679202718242422	12503.903887245888
0.005532313138246536	13.573474884033203	0.003173962220962007	7652.639220434171
0.005451953504234552	15.633142471313477	0.0031597536827495535	7030.6487578430215
0.00535598024725914	13.65812873840332	0.003125089121527801	7992.60589848494
0.005477732513099909	14.889068603515625	0.0031804433245224417	8664.197776591554
0.00533687649294734	13.042522430419922	0.003133833901422054	11020.509592134253
0.00529075413942337	13.0713529586792	0.0031404072237755875	7419.461943210523
0.005280472803860903	13.205487251281738	0.003160405558121992	4766.051238616653
0.005230881739407778	12.99749755859375	0.003117246893169408	7834.0520347640295
0.005274334456771612	13.230443000793457	0.00318838864620155	11065.731001786777
0.005395909305661917	13.014755249023438	0.0031839444037406444	7985.400383799305
0.005260146223008633	13.991525650024414	0.0031580283087298626	8769.306827163788
0.00528827914968133	13.10619068145752	0.003141529055391346	7616.090740895306
0.005301327910274267	12.97072982788086	0.0031749677275016803	9049.803731933516
0.005254674702882767	13.654414176940918	0.003176622304551436	8359.671333616157
0.005530253518372774	15.12893009185791	0.0031645330971082626	8554.074246938828
0.006261014379560947	19.314062118530273	0.0032038370668942004	6230.487340668578
0.005306285806000233	13.495091438293457	0.003160999281542152	8781.988994384008
0.005352260544896126	13.98855209350586	0.003147335597922692	9478.262905966872
0.0053604221902787685	14.044332504272461	0.00319623409796711	7520.363790994213
0.005659081041812897	13.529789924621582	0.0031694969500078527	9691.454730524283
0.0053538051433861256	13.469606399536133	0.003149237896388085	7533.130954744732
0.005370253697037697	14.18995189666748	0.0031592895722064316	11862.451714894763
0.0053202565759420395	14.28991985321045	0.003163389199145149	6360.73492203642
0.005301652010530233	13.590813636779785	0.003130872784433118	7490.1999973857455
0.005286381114274263	14.088750839233398	0.003136401871514443	11543.069072596876
0.005633452907204628	14.7531156539917	0.0031755683958005687	6935.299334273497
0.005344806704670191	13.140981674194336	0.0031636328282786262	6233.505473337942
0.005298091564327478	13.110772132873535	0.003149456773815857	6683.648101877948
0.005509766284376383	17.553003311157227	0.003196085390787135	10564.268722646892
0.0052758874371647835	12.974333763122559	0.0031271288756575854	7787.197539973133
0.0053809406235814095	14.190872192382812	0.003193963510336986	6940.528051368752
0.005329695530235767	14.820844650268555	0.003081022151775058	5559.039215091111
0.005784786771982908	15.488678932189941	0.003130267429813829	8884.200309488891
0.005788588430732489	15.087650299072266	0.003174358980439952	7349.821642094054
0.005324298981577158	13.584728240966797	0.003160205110817702	9219.804835660412
0.005622570868581533	14.033221244812012	0.003157220751198087	12502.397874767747
0.005321365315467119	14.481457710266113	0.0031122232219442415	4615.277638758315
0.005353192333132029	13.276542663574219	0.0031651623964442676	6764.968380782205
0.005254471208900213	13.03042984008789	0.003141220503572502	11296.471384906446
0.005311415530741215	13.599037170410156	0.003140325056347642	8276.9943889548
0.005510480608791113	14.931235313415527	0.0031085530386045323	7473.895123386981
0.005326468031853437	14.119662284851074	0.0031437729853728775	6395.8203802150165
0.005275286268442869	13.084762573242188	0.0031792340680886757	7331.72021059983
0.005363619886338711	14.966938018798828	0.0031605719643057802	7801.922827068757
0.00523544242605567	13.69770622253418	0.0031149338677460827	10470.46554801571
0.005382203962653875	13.374680519104004	0.003158108423137386	8353.505963327802
0.005324495490640402	13.370538711547852	0.003129755204756422	5628.30415452993
0.0057399882934987545	13.645731925964355	0.0031312377179949914	12153.970522674914
0.0056412192061543465	13.47658920288086	0.0031513275031190865	7303.833798013329
0.00527957221493125	13.404258728027344	0.0031482237744968593	8562.416364008945
0.005501962266862392	13.194583892822266	0.0031633466530233637	10266.660248288543
0.005597852170467377	13.212335586547852	0.003141247190928623	7715.723249491551
0.005365225486457348	13.120955467224121	0.003126084567548584	8219.575118130208
0.005231207236647606	13.051359176635742	0.0031959996337463715	7606.94195125946
0.005311202723532915	13.273194313049316	0.00315128522734142	6998.091462140375
0.005532531067728996	13.611345291137695	0.003106878285089151	7573.843883307384
0.005278169177472591	14.274492263793945	0.003220027115297523	7102.4782808127175
0.0056080990470945835	14.551789283752441	0.003132912773302915	10359.758924112537
0.005544002633541822	14.348641395568848	0.003120578854900524	9841.846785186053
0.005334980320185423	14.553961753845215	0.0031556643029424197	13726.555474633245
0.00538213923573494	13.085931777954102	0.0031825458816015888	8115.182024579432
0.0053367940708994865	13.310522079467773	0.0031355225778280523	9525.748014540242
0.005298465024679899	13.769875526428223	0.003203329031103642	7566.380366529179
0.005277767777442932	13.14421272277832	0.003127198330734556	6216.363300831376
0.005527982953935862	16.71369171142578	0.003132980310924628	6217.318276313325
0.005341919604688883	14.518454551696777	0.0031541517346709235	6776.634750029918
0.005442583002150059	13.399924278259277	0.003142540186144469	5787.345508606262
0.005272342823445797	13.439210891723633	0.003160657905432132	6472.484729242394
0.00524094607681036	13.86988639831543	0.003133410883971274	4875.86593580292
0.005387350916862488	13.839447021484375	0.0031401667891279602	8341.435312130345
0.005318011157214642	13.324437141418457	0.0031529920909318353	7469.288326254226
0.005321100819855928	14.381546974182129	0.003139463983371933	10142.871576890242
0.0059489537961781025	14.212812423706055	0.003174152874441263	5446.09145945187
0.005305973347276449	14.27630615234375	0.0031083115367322185	8901.132185703651
0.005273632239550352	13.739311218261719	0.0031462010350869047	11433.179957598692
0.005246267654001713	13.65954303741455	0.0031643946771004526	9499.522116525819
0.005417463835328817	13.38258171081543	0.0031460045049082914	8175.053007012683
0.005299655254930258	13.285101890563965	0.0031002473004802062	9031.61559141677
0.005303063429892063	14.608563423156738	0.003145986287286294	5246.151618395344
0.0055281491950154305	17.092737197875977	0.003139732384989537	11286.750753991108
0.005310344975441694	13.307259559631348	0.003162220974030037	8845.204562257122
0.005624951794743538	14.1918363571167	0.0031375038460906986	10348.285224935713
0.005232314113527536	13.124471664428711	0.003105084212439371	8584.666905404058
0.005328552331775427	13.245125770568848	0.0031551723590851175	8979.960527390142
0.005700832232832909	13.542119026184082	0.0030964572333945953	7139.653201892189
0.00529812416061759	13.799813270568848	0.0031280471200686804	10808.876801150811
0.00520711112767458	13.86671257019043	0.0031281335005744234	9413.932107596023
0.006114927586168051	13.603392601013184	0.003180446158025326	6996.438289470277
0.005522442050278187	13.188138961791992	0.003134521218380647	6657.981858294423
