# Supplementary material for: Road traffic can be predicted by machine learning equally effectively as by complex microscopic model
Source: Sci Rep. 2023 Sep 4;13:14523. doi: 10.1038/s41598-023-41902-y (PMC10477175; doi:10.1038/s41598-023-41902-y)
Supplement: Supplementary file 1 — Supplementary Information. [file 41598_2023_41902_MOESM1_ESM.zip › models/3-layer/saes loss_3L.csv]

val_loss	val_mean_absolute_percentage_error	loss	mean_absolute_percentage_error
0.009571550413966179	21.330936431884766	0.04304361810572571	196309.45594655196
0.012338418513536453	24.862035751342773	0.01615742960557507	6600.634647434711
0.0097041055560112	20.622127532958984	0.014032392431943675	27481.312398361228
0.006536515895277262	15.070352554321289	0.013463090725595313	15774.661833859273
0.010520941577851772	21.76456069946289	0.013942469716488999	19886.31483877378
0.015649141743779182	25.716962814331055	0.013024812857173402	15032.348768554444
0.007451512850821018	15.939774513244629	0.013902440757454304	6179.368340036343
0.010090446099638939	21.058927536010742	0.012514586914896793	66741.82135213244
0.007906519807875156	15.987580299377441	0.012615624737503071	19419.028892760914
0.008211461827158928	18.96932029724121	0.011658031430079261	11419.020382002018
0.009736339561641216	20.500202178955078	0.01183420288328439	3844.190439706371
0.00860375165939331	18.47596549987793	0.011312993897014607	6689.797625812654
0.0093044089153409	17.101646423339844	0.010914491627004143	5616.8342668190135
0.006399309728294611	15.034915924072266	0.010657879306938817	10349.51718599326
0.006280528847128153	14.140340805053711	0.010572135567510554	9862.845754404432
0.006744030863046646	17.428089141845703	0.01086297831814817	7275.14739480688
0.006292140576988459	14.703666687011719	0.009808114174981654	8761.497187783278
0.006020115222781897	13.613333702087402	0.009588746634997999	14546.055144166923
0.0078049274161458015	16.594371795654297	0.009657913541310776	7220.522318615985
0.008747325278818607	20.573312759399414	0.009174199294149732	10346.619360315128
0.01166644785553217	26.612567901611328	0.009725675831903337	10706.992306831202
0.006434298120439053	14.530327796936035	0.00900738782779971	11518.261562467023
0.009526886977255344	21.526620864868164	0.00840794164786233	8732.741703934216
0.012837469577789307	23.675373077392578	0.008859567079572677	7109.806288636829
0.00607993034645915	13.296908378601074	0.008794357606155453	13894.770139197364
0.0078179482370615	15.570128440856934	0.008386378251986548	8682.91426218919
0.006340886931866407	14.880373001098633	0.008694605702139865	7448.992807064894
0.0063871955499053	14.412129402160645	0.00772839452976112	19455.437003293016
0.006871589459478855	18.106765747070312	0.008373328663401567	13631.650209550173
0.010806347243487835	18.74932861328125	0.007887414745982868	27586.090439561365
0.006244125310331583	13.605120658874512	0.007920568757697229	14754.600839383465
0.007706135511398315	17.145992279052734	0.007654823286227928	11723.36554581292
0.006189520936459303	14.578804969787598	0.007353298296434001	10513.238613479676
0.010540795512497425	19.643049240112305	0.0070605347601510856	7530.6072195405495
0.006554875057190657	15.348995208740234	0.007707084164300146	9990.765689557265
0.00700501911342144	16.983495712280273	0.007054548811444225	8587.478471048431
0.0070281485095620155	16.197425842285156	0.007047044206949763	14621.727445088087
0.009578002616763115	23.10686683654785	0.006899385104064587	9846.948727833149
0.006079144310206175	13.242456436157227	0.006776290250923242	9656.426762212375
0.008967052213847637	20.459232330322266	0.00665223452087817	4170.566866551283
0.005991250276565552	13.36551284790039	0.006693738498093783	10097.284218090257
0.010036042891442776	18.624507904052734	0.006397616652366595	11342.086508611521
0.006263515911996365	16.536808013916016	0.0061806759655968005	6207.611699078547
0.010239134542644024	25.955921173095703	0.00701989547304137	12399.53524392455
0.006141438148915768	16.353015899658203	0.006218640233699575	7984.9434437261825
0.010660833679139614	19.27988052368164	0.005800929236339448	6597.16855582234
0.006698818411678076	17.066923141479492	0.006727755036037927	7418.441754354927
0.006195723544806242	13.596691131591797	0.006024857957609756	14361.699217516618
0.007506193593144417	21.994815826416016	0.005793352937977267	10495.688203837868
0.007188412360846996	16.733196258544922	0.005769783166204379	5686.1027274842545
0.009505832567811012	24.220884323120117	0.005990463777122237	6938.108474343627
0.007565990090370178	18.861263275146484	0.005221872881604776	19624.374250268454
0.006157649680972099	15.042266845703125	0.006332824326776691	9362.092264845242
0.009496494196355343	18.064790725708008	0.0055014578332640215	18773.307581452085
0.006047889590263367	13.689332962036133	0.005588008667707616	8503.901925066273
0.005979292560368776	13.767364501953125	0.005485016991664218	12323.54418839364
0.006287095602601767	13.341010093688965	0.0057526866054486755	11459.265816967785
0.007456137333065271	16.438640594482422	0.005443474124767537	22706.025948411763
0.006022022571414709	16.300067901611328	0.005197811528305342	9110.654691905947
0.006992835085839033	17.289119720458984	0.005631750154821584	7584.744699903232
0.006198890041559935	13.443990707397461	0.005630423149989816	7979.730707298772
0.006961251143366098	21.007720947265625	0.004830135169110607	13172.65121823627
0.006739752367138863	13.56090259552002	0.005719197612099468	6551.815313412841
0.00601367698982358	14.277088165283203	0.005251394944185516	12078.0095921124
0.0068442970514297485	14.207737922668457	0.005100320243612256	6121.996685971169
0.008868969045579433	27.783409118652344	0.005052417129668143	13026.750573688696
0.005903107579797506	13.49984073638916	0.005335127273498097	10286.402485089318
0.0059868753887712955	14.24158763885498	0.0049593648261148475	7137.118219559628
0.008105321787297726	15.702045440673828	0.004782835136851034	11597.570589501674
0.006815156899392605	16.821250915527344	0.004881543851872206	7709.817861063838
0.008885925635695457	17.742441177368164	0.0053220410324503736	10661.608426015388
0.005890421103686094	14.302789688110352	0.004888963713537537	9272.794165997246
0.008339500054717064	22.07594871520996	0.004865892242695966	12595.218797082436
0.0060787806287407875	13.894964218139648	0.005238185511579404	5212.228175319225
0.0059364354237914085	14.935290336608887	0.004652477837797996	11199.337330604256
0.006491175852715969	15.09579086303711	0.004860764129686646	10328.268851585222
0.0074964845553040504	14.11702823638916	0.004465041032040314	9920.140194132427
0.007512904703617096	14.50700569152832	0.004725876270339173	12858.931516196495
0.0060147494077682495	13.73112964630127	0.004875227477733051	11761.584209796374
0.006128392182290554	14.71804141998291	0.004596573241019969	9334.244792522812
0.0063741374760866165	16.558406829833984	0.004798180149177164	13729.709386332854
0.005955873057246208	14.11372184753418	0.004789807690640851	12619.634303489056
0.007000282406806946	13.862692832946777	0.004558647937625215	10620.552739884504
0.005968257784843445	14.615327835083008	0.004771750272412053	14816.315227104626
0.008952103555202484	18.545886993408203	0.00453545381119623	9477.60749436529
0.006037495564669371	15.950153350830078	0.004744820103693522	8649.244520345634
0.007711165584623814	15.28834056854248	0.0045146625953983895	7513.2012190020605
0.006054529454559088	13.630531311035156	0.0044862306536410275	20345.97677442962
0.005983811337500811	13.597557067871094	0.004352716209022782	10897.269121380745
0.006876079365611076	21.981287002563477	0.0044967693077230505	15569.514890594408
0.0068342904560267925	13.917047500610352	0.004729900089956485	14020.36939017116
0.006236025597900152	15.40172290802002	0.004090414143733957	13593.550768531122
0.00647837994620204	13.6572265625	0.004316491529289803	6150.05187571434
0.007277496159076691	16.30861473083496	0.00468530010111231	15840.559290687646
0.005842536687850952	14.122121810913086	0.004427888193556359	14422.69962382742
0.007781218271702528	19.431116104125977	0.004205921785461187	9985.812940730028
0.008160741068422794	16.455265045166016	0.004183314564322008	15082.461752529025
0.006218751426786184	16.91756820678711	0.004559543766611464	15803.842766697833
0.0074153742752969265	19.93941307067871	0.004172361734400926	7953.780023463958
0.006196204572916031	13.622097969055176	0.004659190227435268	15333.186768830828
0.005876853130757809	15.178239822387695	0.004398570642539278	10347.560516377664
0.006094417069107294	15.383696556091309	0.004134997596323591	15500.034831630855
0.00609278678894043	13.432413101196289	0.004178419746943734	9122.760944678366
0.00984463281929493	18.245765686035156	0.004331682605181002	13948.581127758367
0.005862821824848652	13.690049171447754	0.004177110196660451	12516.246127761164
0.007472220808267593	15.18584156036377	0.004424937440844381	13478.242844322598
0.007992759346961975	24.813440322875977	0.004491919489443532	5949.49823797882
0.007776585407555103	19.256685256958008	0.004057016671472128	11041.407650814617
0.006769692525267601	17.005043029785156	0.00417436995721897	11673.946236216614
0.008477133698761463	16.064685821533203	0.004038529966100224	11330.424653607639
0.007342635188251734	20.69270896911621	0.00440370768903464	7083.062661669649
0.005901833064854145	13.557304382324219	0.004187649067848906	10076.700724312837
0.005927114747464657	14.513690948486328	0.00420727326817275	11198.554618264532
0.007295825518667698	14.143372535705566	0.0041648406744069786	11255.18499752593
0.007419690489768982	14.273415565490723	0.004398083940123195	7227.758314321309
0.0061607519164681435	16.85495376586914	0.004282148638034839	7354.864366236023
0.006117878016084433	15.786826133728027	0.0040569415554544425	13252.823986196081
0.0070620346814394	16.297565460205078	0.004052740971441437	5489.423539758821
0.00668425764888525	15.218153953552246	0.003928712319386822	10507.612205113412
0.005921560805290937	13.289146423339844	0.004117104720622588	11606.54404805538
0.005927099380642176	13.853549003601074	0.004149043568653929	13512.280539486412
0.006578280124813318	16.197738647460938	0.004095955698823244	11810.868482234106
0.006426543928682804	20.478227615356445	0.004153210054714641	11613.449714776116
0.006699530873447657	13.8165922164917	0.004054196527204398	12241.823576389392
0.0059712170623242855	14.07454776763916	0.004236100122037856	8488.821930388005
0.006249540019780397	13.625080108642578	0.004189967752752841	9503.530990607027
0.0063324496150016785	17.066564559936523	0.00412094780211137	5880.513649007518
0.005728473421186209	13.524532318115234	0.004120654721456381	9553.768705167002
0.005758265499025583	14.04997730255127	0.003968971758632522	10070.951152741707
0.0060338219627738	15.183984756469727	0.003999951103045365	10067.535296557897
0.0059439511969685555	14.93887996673584	0.004204754984173412	7032.442158674653
0.006073682103306055	13.655884742736816	0.004174600518185033	7231.212601631779
0.009038655087351799	22.502887725830078	0.0035782346299328754	9059.745212905027
0.0069848098792135715	14.255159378051758	0.004371465173124498	8155.051398235419
0.006870637647807598	13.855807304382324	0.004013498809936178	12391.69480914674
0.007798582315444946	15.458843231201172	0.0038542328770795825	11012.10156776752
0.006073907483369112	14.068655967712402	0.004248003234113695	10043.11969302279
0.00593375600874424	13.645164489746094	0.00413910926845746	14876.536119149148
0.005871053319424391	14.124921798706055	0.004128596911434169	8804.584138142447
0.0060405246913433075	14.252429962158203	0.004064547534388689	10461.35294037169
0.006165710277855396	14.903080940246582	0.0038919699049450984	11048.461259579693
0.008774269372224808	26.24748992919922	0.004129874420716633	7342.007612077498
0.006684073247015476	14.690141677856445	0.004068838533066174	6630.621068442897
0.011039696633815765	18.345460891723633	0.00374792778646161	8737.059580949672
0.007840570993721485	20.424964904785156	0.004086909765800847	7914.865918365125
0.005719425156712532	13.72538948059082	0.004156571220911166	16869.245925438216
0.00591496005654335	14.362298011779785	0.003994479104229579	7290.875765633939
0.00639259722083807	14.616365432739258	0.004152396189527801	14963.270951358925
0.0062731122598052025	13.613348960876465	0.0038605874582444033	6375.674353060835
0.006107381545007229	14.679402351379395	0.004283318619095094	8335.4712701757
0.007443214766681194	19.77976417541504	0.00379842076898951	8953.170653615087
0.006170361768454313	15.453516006469727	0.0041891667813069855	8202.293467706606
0.006060129497200251	14.332820892333984	0.0037250899210180487	8501.818705861946
0.005843708291649818	13.94431209564209	0.004024379758422163	19213.670664209934
0.005979680921882391	15.071467399597168	0.0041335888168322135	10144.96517682386
0.00586980115622282	13.662637710571289	0.003985693751489748	9743.54290323032
0.005843838211148977	14.54602336883545	0.003877522044909918	8053.420510502294
0.008562706410884857	15.621159553527832	0.0037617498958906546	9382.571229134213
0.00778134586289525	23.674144744873047	0.003867745952181126	9883.821864587699
0.005944659933447838	14.861489295959473	0.0041411856039540885	10751.82897051808
0.005826636217534542	14.712651252746582	0.0039193909559120345	10554.904719546861
0.006234962493181229	14.942915916442871	0.003830091343667885	7637.416226330898
0.0065095918253064156	18.192462921142578	0.003978685544286187	10792.22439268529
0.006656295154243708	14.081063270568848	0.003975371607106217	9344.10810116806
0.006276183295994997	17.694528579711914	0.003745948933999405	11315.035743439192
0.006694091949611902	14.403440475463867	0.003970810729296841	11154.486602682913
0.006919924169778824	14.206791877746582	0.0035311521863896403	9368.653495668963
0.005843915976583958	15.162972450256348	0.004127037690831568	16674.07277855411
0.006210195366293192	13.5263090133667	0.003928169941694062	5030.521576212042
0.006528007332235575	19.749216079711914	0.003908111272650212	11361.16903419007
0.00638968963176012	21.563922882080078	0.003925939479724177	15963.09579837052
0.0060354480519890785	13.521760940551758	0.003771462707991006	13367.351546259013
0.007005070801824331	18.38117790222168	0.003993913280839183	17273.83239554117
0.006548928562551737	16.93448829650879	0.0038527185757753647	7845.37761946778
0.005850337911397219	13.942632675170898	0.003938116656829281	11584.882366675429
0.007216856349259615	16.262311935424805	0.0037215052742431962	12939.83113608611
0.006880095228552818	17.78943634033203	0.0039847960686189825	8702.362275936037
0.006897165905684233	16.25065040588379	0.0037743138687148714	10699.767528458027
0.00596410408616066	13.437663078308105	0.003846177689998882	9866.924403176812
0.010451626032590866	16.19289779663086	0.003691409883218302	8087.237159841255
0.006193373817950487	16.34842300415039	0.0038972855444496172	10637.374774117661
0.006863432005047798	18.23012924194336	0.003925338973328507	13158.62363626873
0.006222057156264782	15.176093101501465	0.004118255978527452	11298.151799308696
0.006665744353085756	13.946462631225586	0.00374116437187085	14975.2586594318
0.0067188311368227005	22.284297943115234	0.0039054271028261655	10307.210493974737
0.005966054741293192	14.342121124267578	0.003781353004880562	12058.156015888826
0.008104107342660427	15.614447593688965	0.0038269335712682235	12602.8637991591
0.005878064781427383	14.557182312011719	0.003903182251181218	9174.66118822314
0.005980835296213627	13.824252128601074	0.0038592325492271882	8260.828432577679
0.00631558196619153	14.20328140258789	0.0037559946413563894	9474.859826592621
0.0067077623680233955	16.9427433013916	0.003849104909406902	13896.253696287074
0.006617526989430189	14.27946662902832	0.0038898239099567516	7842.845452826666
0.005777107086032629	13.833641052246094	0.0039239806414874305	11087.26189297475
0.006014132406562567	15.744577407836914	0.0038039752608367314	6360.891784972059
0.005927851423621178	16.09400177001953	0.003804471017309863	7947.345141948621
0.0057837278582155704	13.474212646484375	0.0038728317346026714	12640.657591650926
0.006014036945998669	16.76770782470703	0.0038670816214362524	9643.480486890514
0.005755413789302111	14.148238182067871	0.0036091948564003053	8504.712094242079
0.006737778894603252	15.027878761291504	0.003781547988695306	11976.60553740351
0.0062011610716581345	13.952292442321777	0.003980009775928653	10165.301810510711
0.005728154443204403	13.814640045166016	0.003774287705424251	8192.763666810359
0.010174536146223545	16.90737533569336	0.003487192301885609	17374.92398387478
0.005934715270996094	13.261598587036133	0.003854798894888621	9629.442421216178
0.00711086904630065	17.802658081054688	0.0038189976929888683	8072.360402033171
0.006892583332955837	20.84066390991211	0.003600243095005739	8662.917605882672
0.005804239772260189	13.592167854309082	0.003970186413861937	9169.909025521652
0.006930891424417496	14.233623504638672	0.0039200480498132705	8308.177007605704
0.005910815671086311	16.690868377685547	0.003885190833757105	10594.144965211837
0.006455515045672655	14.239337921142578	0.0038302415304399895	12492.419802202445
0.005930782295763493	14.554722785949707	0.0037643085975151416	10812.57241689992
0.007064597215503454	15.06719970703125	0.0038754419026940387	6360.681726423485
0.006968740373849869	19.131866455078125	0.003844601944766425	9731.393412662253
0.0060665966011583805	14.092253684997559	0.003754959019975628	7512.873089872693
0.005878986790776253	15.36422061920166	0.0038735828125643604	8545.7020758322
0.006775634363293648	14.394792556762695	0.003720277154146978	11207.201446380468
0.0058487835340201855	16.63515281677246	0.0038896166572137928	12765.408512502378
0.006689561065286398	18.28891944885254	0.0038059587380141237	10917.417502890907
0.0065155006013810635	14.576340675354004	0.003827668693086453	6751.237023439146
0.005844853352755308	14.127605438232422	0.0038046607515404922	10686.442779914572
0.005821751896291971	14.957657814025879	0.0036704710494229113	13153.415803525624
0.006075650919228792	15.817851066589355	0.003684539119773659	11465.555386436083
0.005961383227258921	15.054893493652344	0.0036592696753168343	12425.901494752596
0.006608451250940561	14.079442977905273	0.003996160281534557	11772.828705824002
0.006348954513669014	19.33013153076172	0.003617329394927332	11769.293455358065
0.006325931753963232	13.726398468017578	0.0037184782621387377	12142.283226147976
0.007126472890377045	15.037281036376953	0.003788530036763931	10488.33559240055
0.005758882034569979	13.594635963439941	0.00378643128438235	9082.341915532696
0.0060302941128611565	16.412492752075195	0.0037665918363402905	9475.28156599651
0.006676077842712402	13.92440414428711	0.003739827374078143	9478.543212224478
0.005868296604603529	15.019761085510254	0.0038360081116852627	12902.38907390738
0.006088467314839363	15.842007637023926	0.003904010292755425	10648.289202384654
0.006224762182682753	15.637908935546875	0.003731765689079421	12042.365606415635
0.006066870875656605	13.658979415893555	0.0037898849673457784	9078.76679873662
0.005867415573447943	13.405060768127441	0.0038454704157589387	13077.544903414295
0.006224216893315315	15.275191307067871	0.003770747740905295	11135.006506431293
0.00595361553132534	16.102060317993164	0.0038388221891029945	11591.944875801351
0.0057709175162017345	14.712790489196777	0.003823417299092391	9426.197351747818
0.008702761493623257	15.312996864318848	0.0035733140537131613	8601.023122949411
0.006955756805837154	20.048925399780273	0.003705273859146255	8094.897756398041
0.007207496557384729	14.152037620544434	0.003926730795044162	16130.042533882792
0.00588582456111908	14.569150924682617	0.003823713216395106	10698.841785015027
0.0066067553125321865	20.482608795166016	0.0037213075564373633	12903.002244782345
0.005735371261835098	14.00766658782959	0.0037455291834781624	18836.472972599826
0.0060494039207696915	16.987234115600586	0.0035691085440909525	10322.825054952158
0.00608382374048233	17.089635848999023	0.003945518916363172	10007.198916726451
0.006542685907334089	17.526552200317383	0.0036335552776851445	12017.888074745606
0.006432953290641308	13.899425506591797	0.0039013425156463333	7766.527141052114
0.006047201342880726	14.031841278076172	0.003541056833531415	11248.828826301176
0.005813311785459518	14.028968811035156	0.0038547411159932563	13939.693410266613
0.00901105534285307	17.333642959594727	0.0036861526627530237	10344.46576418511
0.006038052961230278	16.9346866607666	0.003688791267743655	11924.540155794444
0.006417705677449703	14.320488929748535	0.003743157293009574	10150.292130882017
0.005872810259461403	14.20773983001709	0.0035701197805893966	13478.541737804422
0.005901987664401531	15.83814811706543	0.00382650289904673	16478.135262837113
0.005890129134058952	13.830194473266602	0.0036934255333675734	8355.315314404239
0.006703736260533333	21.139873504638672	0.003688106392642768	9681.465216199615
0.0062571801245212555	13.822680473327637	0.0035890617562404905	9937.112442531852
0.006426788866519928	15.534899711608887	0.003674845563430201	9093.566311634282
0.0065862382762134075	20.0184268951416	0.0036916692075856456	13924.717545611009
0.006280855275690556	15.564094543457031	0.003739827131476025	8869.088127830899
0.005831602029502392	13.923951148986816	0.0037254242515582293	10449.537100127165
0.007434560917317867	14.754196166992188	0.0037433066487571093	12409.492119290895
0.0061060707084834576	15.893019676208496	0.0036591589442974077	7319.293388342317
0.005851568654179573	14.684749603271484	0.003766963573319148	9605.111494477913
0.00770745612680912	19.490724563598633	0.0037758921164555634	11311.643027825914
0.00650246674194932	14.600924491882324	0.003645723184132189	12594.850034377912
0.006955249700695276	19.131702423095703	0.00366746430908403	13731.469891636945
0.005908649880439043	15.27318286895752	0.0035799184371122002	11435.677204854812
0.006717592012137175	14.097580909729004	0.003640209642511618	8359.390075074494
0.006574258208274841	14.104857444763184	0.003750753830790383	10552.051825394105
0.0059136515483260155	15.203498840332031	0.0037201573291422373	11395.641641631082
0.007335798814892769	21.194623947143555	0.0037685635017147543	11325.816098524187
0.006562529597431421	14.080277442932129	0.0037234053551455266	9331.839686020641
0.005910997744649649	15.166274070739746	0.0036485152382195155	12183.576880627994
0.005947048310190439	16.639244079589844	0.0038455007688779864	10264.333449092741
0.006093768868595362	13.669221878051758	0.003745333015517989	12318.93840779697
0.006784996949136257	14.67368221282959	0.003702438341654043	14099.395111614416
0.005693769548088312	13.88750171661377	0.0036007675299132525	12129.770372205809
0.005828180816024542	14.446183204650879	0.0036230702395696917	14971.409866189013
0.006111334543675184	14.213496208190918	0.0036815066805699712	8893.278918897018
0.006293734535574913	14.23546314239502	0.003737475972032301	8526.688166907255
0.006550496444106102	13.7223482131958	0.0038012184076428096	10153.211600029923
0.0065160226076841354	23.661312103271484	0.0036528907311712765	9913.698466766531
0.00611116224899888	13.812761306762695	0.003762584136959814	8155.508918817873
0.007636016234755516	22.416913986206055	0.0034841643938380512	8249.747823258846
0.007345611695200205	18.71044158935547	0.003739171987152364	15361.442568588072
0.006227221805602312	14.303723335266113	0.0037660836923896217	11822.837141621245
0.005908627063035965	15.485212326049805	0.003551729257410375	9794.608250291809
0.007571768015623093	22.9885196685791	0.0037207407082776502	12869.70938266215
0.007970918901264668	15.415205001831055	0.0037101790928036997	8241.643398998902
0.005741647910326719	14.14444637298584	0.0035900696206818124	10477.637678045152
0.005849780980497599	14.32343578338623	0.0037599094944354193	9144.119246143795
0.006188377272337675	14.17000675201416	0.003654507355759117	14082.605059510317
0.006349571980535984	14.66854190826416	0.0036540925484806574	13092.763907961149
0.005904278717935085	14.432194709777832	0.003707566705127586	9534.20020168137
0.008535525761544704	16.202754974365234	0.0036266655720693084	11620.436193730713
0.007799664046615362	14.602447509765625	0.0036295506826009346	11681.76444398224
0.005737290717661381	14.411676406860352	0.0037731848099146325	7357.01718549135
0.005988592281937599	17.232019424438477	0.0036090730519419884	12232.779771524642
0.005862545222043991	13.645556449890137	0.0037282726536938464	7796.298349342309
0.0065553393214941025	13.69045639038086	0.0034806952683512954	7716.6859109959505
0.00595569284632802	14.549312591552734	0.0037029101385286163	13152.398448136251
0.006067916285246611	14.585227012634277	0.003623437654412115	7749.57995345037
0.005903151817619801	14.296149253845215	0.00368193051972311	15174.821819864375
0.005884637124836445	13.700294494628906	0.0036489938304243357	12468.285934945092
0.0059433989226818085	14.323912620544434	0.003712238526907136	8376.806296049543
0.006451084278523922	16.885574340820312	0.0034752552211329566	6824.0901550163235
0.007519032806158066	18.59950828552246	0.0036863455882685026	8746.04512158213
0.0072798351757228374	18.927825927734375	0.0037117374114543056	13997.639094379865
0.007923873141407967	15.07140064239502	0.0037321154981962996	14876.995625945836
0.0060038380324840546	15.916579246520996	0.003686940223243657	10675.591398362889
0.005812545772641897	14.843342781066895	0.003598051376818705	15198.046181438169
0.006129458546638489	15.561029434204102	0.003695650285202426	14692.431202559097
0.006304428447037935	14.666459083557129	0.003605746339289566	9746.009933488242
0.005906553473323584	13.492985725402832	0.0036691289475512027	12828.098448745995
0.005830574780702591	14.387516975402832	0.0037309055120468113	13342.231704144679
0.006019189488142729	14.190211296081543	0.0035704252253040795	9883.83791964467
0.006812388077378273	14.447797775268555	0.003702121688496884	10502.44413592858
0.006218909751623869	16.65627670288086	0.0036068548919211624	12344.287207744228
0.005772008094936609	13.913373947143555	0.003776050330549874	13500.675363319368
0.005904884077608585	14.832940101623535	0.0036710630179087695	8312.189466532105
0.006469467654824257	13.811436653137207	0.0037582274346652377	12340.980964155515
0.0058153546415269375	13.569727897644043	0.0036800941703971374	9957.744631815578
0.006199736148118973	16.41009521484375	0.003678024773882658	8484.690177447314
0.005932826083153486	15.746201515197754	0.003627582916830883	12187.637138908633
0.007438859902322292	15.192505836486816	0.0037352625899254067	9620.804721223176
0.005882857367396355	14.866955757141113	0.0037218908042756117	10072.512086370516
0.005869404412806034	13.597477912902832	0.0035047393858934147	9114.198234973986
0.0058172703720629215	13.38505744934082	0.003690868446394959	12495.109945030415
0.005836594384163618	13.598456382751465	0.0036198711997635744	11329.440637202062
0.00592557480558753	15.747023582458496	0.003667961469560761	6953.485032800655
0.005740759894251823	14.008313179016113	0.003602722879396765	11787.045099399196
0.007630453910678625	15.393026351928711	0.003606204085682779	11103.63212917004
0.006458171643316746	13.998700141906738	0.0036439690634462707	7588.437919211399
0.006338109727948904	14.373323440551758	0.0037022624764586065	11379.920253462453
0.006407126318663359	16.767824172973633	0.0035459917673038733	10662.227601267092
0.006575071252882481	20.28171730041504	0.00367019612147139	14241.448939927464
0.0062760524451732635	17.942922592163086	0.0035858668231491127	9430.799265117157
0.00580368097871542	14.830657958984375	0.0037707188642896925	11108.005642208682
0.006061995401978493	15.335957527160645	0.003545339044059496	9648.582141599732
0.006721793673932552	13.862686157226562	0.003739085574748935	9305.988608277023
0.00590822147205472	16.022994995117188	0.0034202719603706054	12529.006032473098
0.006161034572869539	15.873165130615234	0.0035657247318852526	9921.786674707912
0.006050385069102049	16.277061462402344	0.0035480781327133387	10047.726066830879
0.006896627601236105	20.623273849487305	0.003595605830887033	13517.419530550638
0.006525887176394463	17.07189178466797	0.0034762557274295807	10214.697169120796
0.007247626315802336	15.803167343139648	0.003681417770487887	7900.978133097169
0.005915815010666847	14.431243896484375	0.0036283466431235437	13651.220545460506
0.006212771870195866	14.711434364318848	0.0035534700813662358	10879.43248504633
0.006375098135322332	17.324878692626953	0.003663003429396683	14474.003815122347
0.005833484698086977	13.809675216674805	0.0035537438387625384	13451.834748046846
0.006175351794809103	13.477458000183105	0.003800983724013165	10688.443311817337
0.0064530931413173676	14.258232116699219	0.0034696334830111946	8517.982855198296
0.0062567004933953285	14.318881034851074	0.003596781644955802	10457.36245261421
0.006722167134284973	14.188029289245605	0.003601865942899481	15706.75219680788
0.006582206580787897	15.635734558105469	0.0034521268292079066	10365.731436811779
0.006250010337680578	17.700672149658203	0.0036421395303412834	10750.33807849976
0.006008541211485863	14.444425582885742	0.0036557898149109955	13516.740628292637
0.007226303219795227	19.12602996826172	0.0035591740271249976	10187.441139968305
0.006666987668722868	14.119616508483887	0.0036617788399474897	11310.04685458088
0.005884913727641106	13.833386421203613	0.003635340952033647	12742.760462735623
0.0059458366595208645	16.503095626831055	0.0034536178314989166	8780.63481629901
0.006148788146674633	13.708402633666992	0.0035784392331462233	19054.118958486546
0.006142086815088987	19.347545623779297	0.0036435506986773106	10472.512447298292
0.007302469108253717	15.581849098205566	0.003463320969390556	13680.416199887022
0.005862527992576361	13.977831840515137	0.0037298521813853417	11819.652397773603
0.005846421699970961	13.828408241271973	0.0035735854771310797	12176.112538622476
0.0058453269302845	13.68344783782959	0.0034646811853290983	8724.118419405233
0.005965217482298613	14.923116683959961	0.00357671704619954	13961.020818116409
0.00717991404235363	19.050369262695312	0.003425662549328485	8356.41009689861
0.005805554334074259	14.494669914245605	0.0037018876538279046	10720.886557540856
0.006048451643437147	16.32489013671875	0.003559391529470488	7258.341516330514
0.0064245667308568954	13.727622032165527	0.003549272726095397	11291.614551679902
0.005864590872079134	14.25105094909668	0.00378217900455361	23748.526763633086
0.0065154945477843285	14.378438949584961	0.0035399357171426405	10815.963093125987
0.006228492595255375	13.637996673583984	0.003668705800712626	15204.545209380894
0.0061758277006447315	14.369392395019531	0.0033522615449802272	9222.32506041336
0.00658575352281332	19.593446731567383	0.003575281855311951	10010.679699752853
0.005818918813019991	13.797924995422363	0.003505833411375416	11004.290618604815
0.006262271199375391	17.01482582092285	0.0036321404330285057	10880.612099892725
0.007425303105264902	14.54958438873291	0.0035472828673591473	10754.040871815238
0.006433824542909861	16.66657829284668	0.003574248346703615	9951.611403172223
0.005640097893774509	13.559148788452148	0.003658709660562423	9311.79660279844
0.005951292347162962	15.24759578704834	0.0034520977217833444	12013.132989099966
0.006263315211981535	14.127617835998535	0.0034063410834268676	8538.53243899587
0.006705007515847683	19.940961837768555	0.003678785075217457	12973.838506040283
0.006315781269222498	17.564430236816406	0.003632300722718713	14305.194074606356
0.006234613247215748	15.185659408569336	0.003487098171814622	10171.169528517697
0.0066825030371546745	18.450502395629883	0.0036158883980993367	10934.746869308041
0.006985783576965332	15.423548698425293	0.0035232709939971214	12302.038816117114
0.0067735398188233376	15.778319358825684	0.0034597844046707236	12093.622876282769
0.00777969928458333	18.81072235107422	0.0035281482245189035	14119.747377368947
0.005760184023529291	14.09456729888916	0.0035232786617403087	7121.973726320428
0.006740955635905266	15.49628734588623	0.0034533856214000315	10932.978998200766
0.005856778472661972	14.804893493652344	0.003601834347006158	13983.72830337381
0.006142016965895891	17.704103469848633	0.003553698744083042	11341.85790053256
0.007343325763940811	24.247995376586914	0.0032546466222734653	9121.574912327012
0.005746808368712664	14.320417404174805	0.0037112346283365463	10726.982030774681
0.006364461965858936	13.698001861572266	0.003400578391452954	15409.927387737158
0.006577350199222565	21.588829040527344	0.003540375721683565	8818.460223432101
0.00587465288117528	13.744020462036133	0.0036817561370961717	10774.277451610427
0.00577779533341527	13.860190391540527	0.003449107448175528	7852.214293964347
0.006679031532257795	14.327418327331543	0.0035658601012837467	9882.64853881766
0.005838391371071339	13.879427909851074	0.00352127361268585	8149.956641825167
0.00670336140319705	18.487476348876953	0.003464555785642174	15378.438773766613
0.006537717301398516	14.068114280700684	0.0036000763955654092	10517.466421484314
0.007506897673010826	15.813163757324219	0.0035222722810468003	11990.198937520507
0.005758111365139484	13.43429946899414	0.003744349661191096	8688.343888950762
0.005903863348066807	17.366619110107422	0.003427576065895512	8416.516310088713
0.0058760992251336575	14.288296699523926	0.003550963794827835	12291.554224206582
0.006029730197042227	14.069881439208984	0.0036021487677745695	17460.56151434332
0.006198715418577194	15.381643295288086	0.0036288669409910534	16622.58764106228
0.006071822252124548	13.371721267700195	0.0035197076495975844	12537.262888117108
0.005801800172775984	15.851544380187988	0.003527073026309037	12576.966964865214
0.006711934227496386	17.596939086914062	0.0034884306014993025	12378.337826065896
0.005907866172492504	14.117655754089355	0.0034974566411480374	10853.29179612991
0.006145290564745665	15.848184585571289	0.003475636365345881	16199.582539711606
0.005671096500009298	14.026921272277832	0.0034674304056538873	14055.557863269518
0.006144978106021881	17.841527938842773	0.0036455464202980745	8926.895608979265
0.006518386770039797	15.994100570678711	0.0035432607059722367	8076.185042197269
0.00712125888094306	14.091791152954102	0.003622521721347771	11536.511472771033
0.005758024286478758	14.75734806060791	0.0034841360953118466	12809.606784028358
0.0058818962424993515	13.778083801269531	0.0037023387272027714	9617.986687769708
0.005851282738149166	15.043320655822754	0.0033628881316599686	11853.705347826673
0.005971380975097418	13.276616096496582	0.0034842254832414825	13540.745850855637
0.006236979737877846	14.86141300201416	0.003515647399902804	12275.661783119014
0.006684301421046257	18.273752212524414	0.003568770197924142	11633.432857396116
0.005758152808994055	13.801352500915527	0.003541677788140776	10908.2677508201
0.006025941576808691	14.155484199523926	0.003534123734539591	17431.292827838064
0.0060127549804747105	14.568756103515625	0.0034969403767653685	8906.952458003956
0.005849103908985853	15.731246948242188	0.003498243084377297	10130.912358272035
0.005897431634366512	14.9223051071167	0.0035871985701783895	13955.5154674611
0.006361567415297031	14.514720916748047	0.003478311076495227	10161.07214379575
0.00653600599616766	14.182740211486816	0.00356609126965363	10872.293586574542
0.006380482576787472	14.533684730529785	0.003457759390304335	9857.068705628244
0.005865741986781359	14.647769927978516	0.0034745154250682736	9231.405382182595
0.005992922466248274	15.471393585205078	0.003511512708983636	16534.358003020574
0.005815937649458647	14.292315483093262	0.0036026863233009744	9613.280432707092
0.006061042193323374	19.68701934814453	0.0034490745243725574	12647.859188115257
0.005894741974771023	15.835103988647461	0.003459618626444547	10754.923862954125
0.0062537421472370625	15.420791625976562	0.003422563176874379	13424.28852769895
0.005831270478665829	13.464783668518066	0.0034711521217267957	10573.059962167294
0.0061348481103777885	15.67268180847168	0.0035421703338984253	13667.39153169723
0.005904703866690397	15.977069854736328	0.003590482052368886	9673.346859925965
0.005890503991395235	13.4331693649292	0.003491414725592695	11174.594989549349
0.005766675341874361	15.14786434173584	0.0035289486068684124	9634.65521378248
0.005975430365651846	15.513442039489746	0.003518704314178392	8424.158721202937
0.005847347900271416	14.027234077453613	0.0035220505639387755	14087.275448006474
0.006769821047782898	14.363168716430664	0.003456335736045976	14714.60782329506
0.00574282743036747	14.640329360961914	0.003517283634940819	8990.509432187704
0.007084907032549381	14.66415023803711	0.003408911753984081	8927.346307818003
0.005990001372992992	13.536478042602539	0.003500351634571123	9298.664832879309
0.005762683693319559	13.350341796875	0.0036831125155409364	15054.428295851329
0.0061913710087537766	13.39031982421875	0.0034555677195145665	11240.467550550977
0.00647432217374444	17.2408447265625	0.0033439162193567955	11886.565891500491
0.005867317784577608	13.875407218933105	0.0033872315899464017	13031.446625653869
0.006828533485531807	20.66652488708496	0.0034925636435102795	8657.394806247257
0.007588675245642662	14.606684684753418	0.003488210867326644	9533.176370108236
0.0065177553333342075	13.90040397644043	0.0034659921141764537	10771.999576283835
0.006029646843671799	15.673087120056152	0.003527069667617494	7884.374233772602
0.006268669385462999	14.134077072143555	0.0035121516971294065	13390.111140669342
0.005894698668271303	14.168709754943848	0.0035623122050233266	10879.514888164449
0.006160808261483908	13.826082229614258	0.003391165943911548	12729.865507573479
0.005912706721574068	14.826136589050293	0.0034691575449409327	13568.073107919541
0.006369432900100946	14.021233558654785	0.0034334140108000654	13698.344506389325
0.0058679780922830105	17.106788635253906	0.00357681076643019	9536.69382693258
0.005824282765388489	13.381114959716797	0.003398868481521223	12240.2316847487
0.007763945031911135	16.338573455810547	0.0034914329491674296	12276.408727120963
0.006035216152667999	17.297021865844727	0.003561037865292606	9981.668847757091
0.005972738843411207	16.10162353515625	0.0035354508333235216	10012.387750066655
0.00710478238761425	19.216270446777344	0.0034671780173484825	11261.712155464014
0.00609847716987133	16.123188018798828	0.0036231687010993244	12017.238901396851
0.005843895021826029	14.012528419494629	0.003465846896704396	12677.294215028434
0.006427623797208071	16.538471221923828	0.0035287570525041625	10972.308334768308
0.006203148514032364	15.47433853149414	0.003460779756795502	13689.555066675939
0.006367819849401712	14.507421493530273	0.003483996803845781	10552.217362993188
0.005918886046856642	14.811326026916504	0.0035569304163449566	11313.502889178193
0.005738683044910431	14.823210716247559	0.003375814975815741	11207.320500432266
0.006120275240391493	13.790168762207031	0.003559518933657411	10058.395003132468
0.006919892504811287	17.591676712036133	0.003384715420572699	8351.89536352291
0.006224947981536388	14.581534385681152	0.00345321270213559	12015.664136494637
0.005994734354317188	14.706059455871582	0.003486551537802483	10096.065374753467
0.005927895195782185	13.646437644958496	0.003532690756217012	7550.738486533342
0.005770809482783079	14.186419486999512	0.0035092366907163355	14620.250654603338
0.006034431047737598	14.476402282714844	0.003453565698774739	11479.294826951973
0.005788532085716724	13.518941879272461	0.0035210031100889796	9751.366577084491
0.006144350860267878	16.6258544921875	0.003482198056275653	13467.881445150932
0.005849605426192284	15.768580436706543	0.003526052516456954	10521.868479720877
0.005841357633471489	14.367321014404297	0.003452771378221018	11872.037964852605
0.0069612436927855015	14.799211502075195	0.0034413026938699205	12303.4435183336
0.006432555615901947	13.666692733764648	0.0035159612942470826	11820.593742856414
0.005797289777547121	15.067296981811523	0.003479157982855043	9970.879234092223
0.006263778544962406	13.539417266845703	0.0033776942390977287	12406.707558068341
0.006156508810818195	15.665777206420898	0.003465639194024361	9940.89759632981
0.006022132001817226	13.794756889343262	0.0034667157255350335	12495.520062939302
0.006501144263893366	14.03098201751709	0.003549097661037686	8912.766971607456
0.005737649742513895	13.706835746765137	0.003432729196798971	11656.483289822138
0.005831265356391668	13.588104248046875	0.0035052594669914396	11239.279450607024
0.006151688285171986	16.284090042114258	0.0034221819496600813	11716.891642978097
0.007320992648601532	16.035921096801758	0.0033865314912818302	12192.54394946349
0.0060565536841750145	15.57477855682373	0.0035708485930678255	11719.32793410228
0.00604739785194397	15.46461009979248	0.003486940789868039	8511.026658554556
0.006257122382521629	15.163715362548828	0.0035336654366196654	12471.933685604065
0.007615194655954838	20.08695411682129	0.003438900365933122	9933.946581699742
0.005800523795187473	13.77765941619873	0.003520651049152721	9388.005323214054
0.00599896814674139	14.610956192016602	0.0034516140990663684	8548.238237202484
0.005831107497215271	13.428545951843262	0.003507020361667604	11314.626215458145
0.006392798386514187	19.2481746673584	0.0034367874510913324	10563.242011689013
0.005768243223428726	14.033073425292969	0.003565088143815712	12124.917096152261
0.0058234385214746	15.422589302062988	0.0033598679898003926	11518.163472149376
0.0062399073503911495	14.379084587097168	0.00338503269472389	9055.761925487546
0.005867126397788525	14.09203052520752	0.0034929816749259593	11658.97750204816
0.0061775860376656055	13.870926856994629	0.0034738504917491576	6644.344100579971
0.005774609744548798	13.531171798706055	0.0035250864081081135	9764.50843282259
0.005965598858892918	14.45974349975586	0.0033850595403329665	12823.50647749627
0.006062091328203678	17.832609176635742	0.0034831652342078123	9941.81060369062
0.005808226764202118	13.975029945373535	0.003569947599464362	15099.830922968193
0.005793511401861906	13.483141899108887	0.003511361099170405	9465.195838222053
0.006569646764546633	14.089798927307129	0.0034316457119297275	10254.974042206988
0.0057530184276402	15.180723190307617	0.003451652950672383	8299.298804199874
0.0056898025795817375	13.212872505187988	0.0034423627457332118	11007.389634515142
0.006048936862498522	15.185138702392578	0.0033597524215642936	9978.123057036026
0.006075581070035696	13.579087257385254	0.0034721806362132935	10773.332367934758
0.005999987944960594	13.591705322265625	0.0035041408323324783	8666.951558047771
0.006027176510542631	14.200182914733887	0.003422771068694213	11470.743246646647
0.006085388828068972	14.035901069641113	0.003532716308734337	9920.509726053266
0.005850556306540966	14.91871452331543	0.0035437799980517996	13223.465406429348
0.0061810072511434555	14.381256103515625	0.00342449887334003	7653.7997568749715
0.006020987406373024	19.17051887512207	0.0033558138004412944	13888.510557824728
0.0060101468116045	17.816936492919922	0.0035001101485353362	9583.485290469378
0.0058175078593194485	13.750885009765625	0.00346094176458043	13033.922336582049
0.006075886078178883	14.12909984588623	0.0034174092942413016	14868.35935213022
0.0058312565088272095	16.82819366455078	0.003533678849821203	9220.61387387325
0.00609593465924263	16.91512680053711	0.003371326293701057	13619.264791334532
0.007258845027536154	17.356237411499023	0.0033986641820097853	12235.828749326825
0.006314180791378021	13.493911743164062	0.003540737683594126	10142.14625059736
0.0061529455706477165	14.386018753051758	0.00345587652190995	8108.649311183445
0.007161856163293123	14.02101993560791	0.0034784848610405553	10095.823567396423
0.005932480562478304	13.21608829498291	0.003416069064336953	10726.378920064246
0.006623285356909037	17.321807861328125	0.0033998686260486707	9354.842694327157
0.005598282907158136	14.085358619689941	0.003430984710561973	11898.51136282706
0.005778696853667498	14.343143463134766	0.003454480268213012	10486.305863538688
0.006381315179169178	14.856685638427734	0.003510005463020731	9306.929044045864
0.005924837663769722	14.139219284057617	0.0034179773239631814	10328.466285100607
0.005719298031181097	13.88138198852539	0.0035502631784436055	8824.674037740591
0.005842230282723904	15.329235076904297	0.003378103248297888	9719.312682220801
0.0057723610661923885	13.374713897705078	0.003476916063887827	9587.162839914829
0.005748055875301361	15.22674560546875	0.003446802378304615	12944.678232326407
0.006196876987814903	13.719279289245605	0.0033256119650416165	10601.392488672833
0.006907742936164141	15.2534761428833	0.0034292855539691156	9493.362316451783
0.005821256432682276	13.66496467590332	0.0035214631252612574	10671.44862691527
0.006372389849275351	15.752628326416016	0.0034598211305879967	14562.867166446478
0.005888926796615124	13.850831031799316	0.0034654175485738137	12398.504011461486
0.0059162164106965065	18.664100646972656	0.003369328772331989	10156.067253715453
0.0058539435267448425	14.695330619812012	0.003508030323606403	10117.503713873695
0.005804496351629496	13.726075172424316	0.003505654400776132	9816.510352955886
0.0058065433986485004	13.94227123260498	0.0034002604715982557	10671.95003412636
0.00579755799844861	15.12709903717041	0.003531070391120083	10573.868146342928
0.006670462898910046	25.412118911743164	0.0033690491671014883	9882.63341070452
0.0061560263857245445	13.653810501098633	0.0035537535075800923	13796.110882765535
0.00567607581615448	14.648097038269043	0.0034651513888917995	7486.123120935885
0.0061903223395347595	13.87118148803711	0.0034489373474759694	7897.479850176504
0.006076342426240444	14.598367691040039	0.003388933819330945	9621.144051541467
0.005810311995446682	13.708467483520508	0.003489207497829804	10567.032067890048
0.005935524590313435	13.784492492675781	0.0034341467902723843	9962.69142798991
0.006050306372344494	17.988327026367188	0.003436743119148402	7864.966001242414
0.005956381093710661	15.351235389709473	0.0035228308553511374	14224.732567245237
0.005951241590082645	14.284069061279297	0.003363222862493644	10977.709377973366
0.00574558787047863	13.444987297058105	0.0034599667681211284	7397.532043674173
0.005758293904364109	13.892830848693848	0.003418429277781568	10716.288696705864
0.006254936568439007	13.692133903503418	0.0034118135572261516	13734.843900415555
0.006303099915385246	13.86458969116211	0.0034070747819793393	13887.870985433668
0.0058539872989058495	13.788559913635254	0.0034731298946095762	9763.2442993867
0.006104821339249611	14.189619064331055	0.003464571971134487	13199.225737652225
0.005637177266180515	13.635553359985352	0.0034876367162816045	10803.480095099207
0.006157192401587963	16.858104705810547	0.0034468316420727648	11944.290342731632
0.006360326893627644	14.137224197387695	0.003380517742393949	7953.897714499857
0.0062406291253864765	13.942367553710938	0.0035359539289038233	8595.167121630962
0.005835086107254028	14.892431259155273	0.003402742286995808	11982.00812231304
0.0062051210552453995	16.08405303955078	0.0033523220641002082	11794.839616168712
0.005908160004764795	13.588373184204102	0.0034563524650344226	8570.98335780628
0.006473211571574211	13.94278621673584	0.0034285250758492552	11537.184238884682
0.006191120948642492	19.304065704345703	0.003464814838317609	10517.342599992067
0.006064897868782282	13.973066329956055	0.0034606757050841055	10987.976638523898
0.005830399692058563	13.657588958740234	0.0035484032633544106	15437.06641363465
0.006280465982854366	17.733673095703125	0.003411510811347714	8745.316916011694
0.005955170374363661	15.648700714111328	0.003341916443248137	10991.391313011844
0.006559880916029215	14.663453102111816	0.0034708788642480977	7485.933549729167
0.0065076700411736965	14.238016128540039	0.0033470060348598798	10666.907824306976
0.005874366033822298	14.686899185180664	0.0034640611956247343	10004.057734107144
0.006235368549823761	13.694206237792969	0.003474206398378247	12456.917522458023
0.006180176977068186	19.674867630004883	0.003325048163784798	14918.144794002226
0.006441675592213869	16.49509048461914	0.003532390655600185	9720.59724754098
0.00609649857506156	17.027740478515625	0.003466810964836815	11415.094045774751
0.006057507358491421	14.054145812988281	0.003278909361612607	9518.62416106977
0.005929530132561922	14.513229370117188	0.0034749074609931314	19810.696289921405
0.006686267908662558	14.19703483581543	0.0033497916800956104	10051.435822451454
0.006593663711100817	15.210460662841797	0.0033875145421314442	12508.08143628558
0.006349846720695496	15.122125625610352	0.0035727780120913613	11230.11417276803
0.005781147163361311	13.4495267868042	0.00351483340420501	13640.156586154326
