# Supplementary material for: Road traffic can be predicted by machine learning equally effectively as by complex microscopic model
Source: Sci Rep. 2023 Sep 4;13:14523. doi: 10.1038/s41598-023-41902-y (PMC10477175; doi:10.1038/s41598-023-41902-y)
Supplement: Supplementary file 1 — Supplementary Information. [file 41598_2023_41902_MOESM1_ESM.zip › models/4-layer/gru loss_4L.csv]

val_loss	val_mean_absolute_percentage_error	loss	mean_absolute_percentage_error
0.009848668240010738	29.654922485351562	0.03618814885455466	102238.25291117895
0.009011012502014637	19.198688507080078	0.007944950917704247	35662.96041682787
0.00777457794174552	17.4088191986084	0.007680936474344089	28327.549287865026
0.00737810181453824	19.329139709472656	0.007142041446852241	24235.81041671525
0.00697674322873354	16.342552185058594	0.006634072460830786	28875.684644195808
0.007050307001918554	16.82404327392578	0.006306409631849945	26676.058148124168
0.009856853634119034	19.06351661682129	0.0059108665227365275	25877.158698233325
0.006083126645535231	13.304454803466797	0.005665765584433461	20290.81356678386
0.007592448964715004	24.42329216003418	0.005474243694947816	22988.55210748572
0.006084183696657419	13.78341007232666	0.00514025480953237	19494.730399814944
0.005251497961580753	12.428606033325195	0.004828681750604915	26941.70446538718
0.007217616308480501	14.321572303771973	0.0049230250493105315	22087.284729077513
0.005039433017373085	13.694535255432129	0.004811094023329527	19455.806973729683
0.0061787632293999195	14.896015167236328	0.004545987429150308	11239.902582034705
0.009861326776444912	16.464340209960938	0.004560970609627567	18370.38043723725
0.004804914817214012	15.121158599853516	0.004560748657105635	17049.5821740196
0.00553653109818697	12.421664237976074	0.004223900513783694	14458.195199402415
0.0049794684164226055	17.815418243408203	0.004337128547406173	9109.484258373866
0.005631810519844294	12.96306324005127	0.004110910299423232	8918.08898365906
0.005447145085781813	15.090686798095703	0.004136439443157525	9988.025924018311
0.0060113053768873215	13.384099006652832	0.004177430302292842	24389.250804522046
0.007597499992698431	14.157055854797363	0.004135406864523974	11893.991813324756
0.0053220163099467754	12.598898887634277	0.004117806048527382	27726.966827053984
0.004345106892287731	11.109148979187012	0.004051244721981102	10460.101252436696
0.004732649307698011	11.605345726013184	0.004102505619057669	13441.070200552529
0.005721791181713343	12.674980163574219	0.003930826375581723	16818.342648732047
0.005969122517853975	19.175514221191406	0.003890190233988171	13853.705533474813
0.004670248366892338	11.949342727661133	0.003930459679448074	19975.689666875478
0.004536642227321863	12.118544578552246	0.003965752529725253	11240.000135611292
0.004934704862535	13.448287963867188	0.0037553164558965864	13433.361529891754
0.004351322539150715	11.875651359558105	0.0038658094096405892	17354.22157840388
0.004178392235189676	11.17144775390625	0.003791039805878196	21029.107561639583
0.004718610551208258	15.859395027160645	0.0037348739303256716	8510.781388087256
0.004257737658917904	11.596683502197266	0.0038625811544744306	16420.342360348386
0.005336647387593985	12.598639488220215	0.0038511765919970794	15494.754542934566
0.005073171108961105	19.527658462524414	0.0037356712095020722	15759.909251503363
0.004763160832226276	12.107219696044922	0.003820845394296903	16866.63607133349
0.004328973591327667	15.259892463684082	0.0037669723905583426	13397.693262740602
0.004771930631250143	14.658610343933105	0.0036721501117091475	15682.649721535749
0.005670802667737007	12.332512855529785	0.003785833000940901	10891.398346058137
0.004095318727195263	12.05335521697998	0.003708287263630534	7727.141234326121
0.004206338431686163	11.207571029663086	0.0036285616435223784	13386.138770602603
0.005152467638254166	15.462461471557617	0.003677522026369006	7159.3819122360455
0.004170471802353859	11.154241561889648	0.003704627571372316	16802.881586045387
0.00407859031111002	11.123392105102539	0.003643459059882979	14611.639870374489
0.004455003887414932	11.547972679138184	0.0036753628223130793	16317.331271400673
0.004774593282490969	15.55962085723877	0.00376312217566877	16122.801391811343
0.004119126126170158	11.148650169372559	0.003653475209092115	15404.099604683455
0.004364002030342817	15.756359100341797	0.003710264132932741	11399.341291723422
0.005417136941105127	12.583844184875488	0.003603517851045151	13282.325144305416
0.004369738046079874	13.961618423461914	0.0036162543840602118	12430.93865503439
0.004388619214296341	14.77606201171875	0.003669685190853524	15231.95137925983
0.0041682180017232895	11.61552619934082	0.003628699579336795	15184.669261913052
0.0060419002547860146	15.980219841003418	0.0035810167645137924	13820.742201633058
0.005848171655088663	13.453824996948242	0.0036881333062029004	15041.499529563454
0.004147546831518412	11.648219108581543	0.003709324257061051	6508.209528043888
0.005339919123798609	23.14657211303711	0.0035194267473442798	16660.33000003918
0.004059620201587677	11.121148109436035	0.003651746159987286	14991.50532649694
0.004130283370614052	13.716533660888672	0.0035059585391457996	10707.885496150107
0.004236784763634205	12.083124160766602	0.003648219699757978	18661.674913878378
0.004926314111799002	11.929584503173828	0.0035500139464366798	7849.60291834057
0.004095078445971012	12.173721313476562	0.003558115040127761	21132.01533823984
0.004506109748035669	13.64690113067627	0.0035915337080649	15031.144123014366
0.004828166216611862	14.984561920166016	0.003614757559318374	12795.797462890761
0.004282900597900152	12.33482837677002	0.0036012747557946107	12061.304081368435
0.004268344957381487	11.360932350158691	0.00363571713267463	9700.2441572147
0.004517430439591408	11.748702049255371	0.0034543662558876253	11158.017128798103
0.005236996803432703	15.38010025024414	0.0036442699488135593	10005.982554780305
0.004271741956472397	11.77835464477539	0.003503884055175056	16318.014489917783
0.0043282825499773026	11.34094524383545	0.0035734827165459083	8593.463854592374
0.004785798490047455	19.829484939575195	0.0034665609442606905	11082.602694202264
0.004116520285606384	12.318156242370605	0.0035315471680208614	8860.347094286022
0.004071653354912996	11.080706596374512	0.0035924251842525015	14170.493475062458
0.0048303864896297455	15.579815864562988	0.0035776371898707336	9172.067044104922
0.004073011688888073	12.064057350158691	0.0035164665605547604	11804.377544467483
0.004283343441784382	11.504953384399414	0.0035814350120250624	12316.346250645389
0.004376690369099379	13.980929374694824	0.0035320376454269827	10900.712788315022
0.00416092574596405	11.312905311584473	0.0034650208743435573	11886.992389373025
0.004140977282077074	11.34746265411377	0.003495141422534177	17532.055784747154
0.004362216219305992	11.367692947387695	0.00358135055930763	7308.8600144163165
0.004024723544716835	11.052124977111816	0.0035825384831531318	16349.320860314358
0.004155212081968784	11.779481887817383	0.003527740202630743	16289.174293781212
0.004111255519092083	11.140664100646973	0.0035776534308470495	12918.380990099688
0.00425519235432148	15.342132568359375	0.003448785996213699	10811.85363908787
0.004517382010817528	11.767145156860352	0.003551280721698587	12554.213570108519
0.00409828731790185	11.11921501159668	0.0035694430155874565	10996.520542614942
0.004054183606058359	11.165509223937988	0.0035403498151468527	12685.773180599093
0.0043908958323299885	14.110405921936035	0.0034452409109930037	16986.519926639325
0.004048359580338001	11.149792671203613	0.003573900656199583	12841.42590287867
0.005367034114897251	18.444456100463867	0.0034699068091148433	9310.562662171098
0.00454062270000577	12.21320629119873	0.0035445854198987276	6050.530669005321
0.00404771976172924	11.1807222366333	0.003409976348572029	11128.240099714163
0.004181795287877321	12.479084968566895	0.00351218729124041	11917.97104226134
0.004210947547107935	12.360624313354492	0.0034762036067231936	13807.413371238856
0.004034813493490219	11.176111221313477	0.0035120034547683502	4981.085914068042
0.004375522956252098	11.632355690002441	0.0035004431415067106	7930.575243352751
0.0047150240279734135	11.855660438537598	0.0034587006286789382	10856.806383208383
0.003998435102403164	10.997294425964355	0.003536557733789769	13046.761070269868
0.004794079344719648	11.865899085998535	0.0034504428116610975	10060.100124002136
0.004090772941708565	12.332270622253418	0.003491727643126502	15109.333430832616
0.004107013810425997	11.463390350341797	0.0035818925006535253	8876.546651276194
0.0043639130890369415	12.495488166809082	0.003446499894009665	17969.085493378516
0.004101487807929516	11.298569679260254	0.0034663397585186933	14726.419892937218
0.004652706440538168	12.796711921691895	0.003499071627385372	11519.22047764014
0.004155299626290798	13.795095443725586	0.003463178863066028	8679.155031653689
0.004073380958288908	11.105154037475586	0.003475226416792568	9016.70060403325
0.004150179214775562	11.447359085083008	0.0035480042242027688	13430.25980789306
0.003996527753770351	11.009934425354004	0.0034556984780127163	13865.310957437083
0.004850594326853752	11.821178436279297	0.003537469948976657	10220.79403195195
0.0040799761191010475	11.340900421142578	0.003465531130729704	12177.712712740127
0.004065742716193199	12.582234382629395	0.0035072962858602296	10360.649121195696
0.004433933179825544	11.478757858276367	0.003523852115248101	12039.948880898108
0.004321584012359381	11.330930709838867	0.0034053923131550316	14138.974239422972
0.004314783960580826	11.438081741333008	0.003398344367050673	11001.643976326099
0.0045897262170910835	12.131980895996094	0.003526823581126732	10752.017570180935
0.004536766558885574	11.96487808227539	0.003411845264649059	8417.557363837224
0.004563335794955492	11.698253631591797	0.0035467122282043955	12443.112345084555
0.004091433249413967	11.0994291305542	0.003426481757433865	11538.37208819723
0.00403040274977684	11.001286506652832	0.003406275191006924	12652.096723146158
0.004124830476939678	11.099700927734375	0.0034449933023985835	8514.276619621365
0.004001596011221409	11.804675102233887	0.003458983336857916	9577.7085410954
0.00419326638802886	14.76004695892334	0.003500353560337749	11442.059468041625
0.004246378317475319	11.226934432983398	0.0035468944690059522	10747.584548322233
0.0042665135115385056	13.761857986450195	0.0034351103245678282	12594.760752041675
0.004513013642281294	11.92158031463623	0.0033406148975992688	10023.692338701498
0.004107598681002855	11.649693489074707	0.0034675969269613656	11156.973647443787
0.004118674900382757	11.164344787597656	0.003473811149997012	5429.18170938432
0.003991567995399237	11.251314163208008	0.003475536730790082	15467.002782617856
0.004186464939266443	11.232468605041504	0.003445393999555996	16379.392637627745
0.004753035958856344	13.889741897583008	0.0034646690215284675	11469.874231516078
0.004148160107433796	12.081083297729492	0.003460110351061417	13445.717888289699
0.004965019878000021	13.680986404418945	0.0034499588444715772	9846.691214074734
0.004063676577061415	11.118778228759766	0.0034715590533093733	9177.4354467714
0.004859170876443386	15.269702911376953	0.003423061023375987	11044.084641362295
0.00457437988370657	11.794681549072266	0.0034750831184043466	12549.328800872163
0.004342165309935808	11.52100658416748	0.0034884498728680914	16096.27996999471
0.00399413425475359	10.905054092407227	0.003438287986859363	14028.973361732991
0.004564306698739529	11.674525260925293	0.0034736246953314476	10867.550360041083
0.004171974491328001	11.608794212341309	0.0033772670692196805	6999.147298741559
0.004229132551699877	11.10348129272461	0.0034467945670779996	18476.721056850303
0.005090004298835993	13.72283935546875	0.0034113227482076448	14012.304092709477
0.0040315971709787846	10.947307586669922	0.0034549506075655097	15320.72402563753
0.004425324033945799	12.004308700561523	0.0034430537669790495	13028.90729137555
0.004066358786076307	12.651243209838867	0.0034382032653702322	12652.525135315851
0.004493473097681999	12.184816360473633	0.0034572481221775042	5507.858996113889
0.004275100771337748	15.652559280395508	0.003418417336815475	13499.005593117228
0.004229510203003883	11.790185928344727	0.0034698191950447207	11193.415910090564
0.004371741320937872	12.687376976013184	0.0033949203415222563	15906.752406377465
0.00485148373991251	12.030472755432129	0.003421723177262078	9442.742205076498
0.0041115679778158665	11.428768157958984	0.00341285626696907	11352.81860720565
0.0047971331514418125	12.552326202392578	0.0034253289022299184	10246.080315258212
0.004013144876807928	10.971024513244629	0.0034630199490196813	12729.823519623458
0.004215171094983816	11.965181350708008	0.003348317171042193	10547.74294645224
0.004522426053881645	11.611068725585938	0.0034169240870854014	15331.10089657126
0.004342132713645697	11.319931983947754	0.0033893602373670593	11269.709174155729
0.00460417615249753	12.310471534729004	0.00335918470554043	11647.501342287169
0.004670419730246067	12.068943977355957	0.003411712440101855	15186.467700398836
0.004220330156385899	12.396940231323242	0.003349152254030554	12271.393907424625
0.0056905597448349	12.493620872497559	0.003359994081914195	11482.444517177024
0.004774474073201418	11.660446166992188	0.00347094647801992	10973.695372023907
0.004193711094558239	11.599884986877441	0.003363696973298232	10932.471595851568
0.0043076416477561	11.207928657531738	0.0033749224802499815	14647.040549364749
0.004224926698952913	11.19366455078125	0.003437416765477654	9110.511373151861
0.004098715726286173	14.159459114074707	0.0033493479418407026	7260.137610912093
0.004203469026833773	11.074117660522461	0.0034012510180671004	13596.763772013563
0.004128787666559219	11.201040267944336	0.0033465964513890592	12573.617664435607
0.004282481037080288	11.778525352478027	0.003380065161853425	9198.754286081044
0.004173230845481157	12.198683738708496	0.0033402434800465326	18459.35259296373
0.004033371806144714	10.920233726501465	0.003432394148280069	12226.206007490053
0.004016585182398558	11.065447807312012	0.003396099580099624	7215.938391234181
0.004772176966071129	12.7625093460083	0.0033807982935480777	10391.288131879943
0.004659075755625963	11.855865478515625	0.003349404921047605	6673.7471274860345
0.004133878741413355	11.028229713439941	0.003407282338873472	8323.715074518022
0.004215185530483723	13.317337036132812	0.003423767343380934	11400.817123038609
0.00407863175496459	10.960902214050293	0.0034480663894748	7976.202897644595
0.004733544308692217	11.785521507263184	0.003369263457327549	9370.675048033167
0.004063867498189211	11.08043384552002	0.003404756082586667	10177.193871245083
0.004259637091308832	11.879354476928711	0.003365621049796333	9518.623447372209
0.004214565735310316	11.03536605834961	0.0033488727216930045	12809.82926517584
0.004134604707360268	10.8433198928833	0.0033470581174912125	12445.261007126323
0.004245274234563112	11.232069969177246	0.003357677028509503	8860.162147061927
0.004020021762698889	10.803086280822754	0.0033257029885700212	11967.877370636532
0.004379856400191784	13.06254768371582	0.0033903317565293386	12874.71328041879
0.0040835305117070675	12.648812294006348	0.0033860191789550505	11026.339029950677
0.0041902256198227406	10.906765937805176	0.003381736925746967	17220.83413848334
0.004153928253799677	11.31578540802002	0.003367930097892715	6246.402576732681
0.004058190621435642	10.931669235229492	0.003314448877368473	11702.133494462245
0.004053536802530289	10.850875854492188	0.0033929683514041815	10461.581895778561
0.00405977014452219	11.029091835021973	0.0033683252400232076	8748.606655064725
0.0045050643384456635	14.937688827514648	0.0032672806675745794	9433.789638204616
0.004075183067470789	11.591707229614258	0.0033146369899274917	9918.617654410296
0.004251312930136919	11.298725128173828	0.003363013394883202	18458.644402975515
0.004106197040528059	12.475772857666016	0.0033183593832646456	18968.47255898028
0.004050755873322487	10.92029094696045	0.0033955895718190687	11564.799418243761
0.004638150334358215	13.014992713928223	0.00331512628807392	8109.439715178876
0.004173318389803171	11.2433443069458	0.0033066807791197134	7854.433707899249
0.004368380177766085	12.630866050720215	0.0033775615083342135	5743.049931352287
0.006348061840981245	14.212660789489746	0.003343234219203321	9920.779361557397
0.004258118104189634	11.119400024414062	0.003391217307160212	12551.889041629209
0.004700893070548773	11.884302139282227	0.0033626050550851824	10048.974706305205
0.004440833814442158	11.800418853759766	0.003284130442224432	11571.058704444307
0.004507735837250948	11.739022254943848	0.0032970481230960454	14902.54150269081
0.004215494263917208	11.477334976196289	0.0033167079419034206	12466.011371033812
0.004054644610732794	10.7623872756958	0.003353803122961544	9632.138177589697
0.003980452194809914	10.778470993041992	0.0033157219600608123	9820.284314063569
0.005201756488531828	11.956101417541504	0.0033314950544938798	8431.524706134345
0.004048218484967947	11.208701133728027	0.0034433931150027537	7651.596192516799
0.004215354099869728	11.26482105255127	0.0032526115133003426	13707.143407823956
0.004226810298860073	11.28975772857666	0.003377765614100904	15445.64241785987
0.004647431895136833	11.726178169250488	0.003260124509357135	9303.855693207579
0.004115786869078875	11.4442720413208	0.0033594201452800086	13338.802369519357
0.004193260800093412	10.945920944213867	0.003353568283886839	7979.346821721487
0.004755678586661816	11.679449081420898	0.003322224457983199	17315.249910283306
0.004154102876782417	10.822908401489258	0.0033977961725228747	15370.878378218058
0.004301017615944147	14.802178382873535	0.003344055247666953	9836.608054809276
0.004195929039269686	12.296088218688965	0.0033074163446976507	11337.276384555138
0.004235889296978712	10.89469051361084	0.003337600247308188	15315.228652164664
0.004233329091221094	12.536130905151367	0.0033505686699851693	11231.744680685291
0.004353257827460766	12.663145065307617	0.003327115044425463	9976.668979642474
0.004096460063010454	11.125306129455566	0.003329270590187463	11252.897199940808
0.004191046115010977	12.039856910705566	0.0033647285257023614	11470.302401854115
0.0041679758578538895	10.96194839477539	0.0032915687024525067	10785.92242253327
0.004284738563001156	10.889887809753418	0.003371689187495772	8591.168002075236
0.004434702917933464	12.88200569152832	0.0032864174151005115	15763.71786169447
0.005061150062829256	12.06067943572998	0.0033774896137581693	14041.13578638591
0.004917908925563097	11.627336502075195	0.0033374647376272653	17265.75379178516
0.004213763866573572	12.272478103637695	0.0033769579069644886	12104.002484216244
0.0039799148216843605	10.802435874938965	0.0032969502333661267	5626.295688890456
0.004142929799854755	10.998739242553711	0.0033152241489386794	9115.768019465968
0.004112855065613985	11.050853729248047	0.003360802115664943	12807.749472149777
0.004049401264637709	11.198158264160156	0.003289911319698026	10581.267544029648
0.004017061088234186	10.514616012573242	0.003332748297274875	15696.732408518039
0.00542473467066884	12.435959815979004	0.0033289439000415734	9658.75147728476
0.004126339685171843	13.74674129486084	0.003344045450135498	6478.78136193091
0.004152849316596985	10.80061149597168	0.003288767106015212	10644.21221032858
0.004025686532258987	10.95604419708252	0.003359056081042391	14468.440017690535
0.004218398127704859	10.857748985290527	0.0033006190966582936	9061.684541044406
0.003983157686889172	11.670323371887207	0.0034001378524011593	9581.829382077083
0.005314385984092951	14.294717788696289	0.003240144969935916	10508.96727564665
0.00415499834343791	10.72068977355957	0.003394261150460491	9611.306360441191
0.004186882637441158	10.812012672424316	0.0033430424819889558	12526.624498643338
0.004243320319801569	14.710468292236328	0.00326092172485048	12942.332402620808
0.004032077267765999	10.69841194152832	0.0033705882825589934	17057.390919073965
0.0040126945823431015	11.161725997924805	0.0033206155671240754	14260.483901834004
0.0040739066898822784	12.572081565856934	0.003278851587827611	11562.296332987737
0.004266579169780016	11.152721405029297	0.003306324879622677	8236.792398725105
0.004039343446493149	10.625536918640137	0.003319428046604594	17293.11623998661
0.004123880062252283	12.52794361114502	0.0033877707574852586	11651.069290047042
0.004059042315930128	11.264124870300293	0.0033551481757061424	7210.760456889365
0.004012554883956909	10.61262035369873	0.003276366566712629	8516.488607774652
0.004522692412137985	13.79069995880127	0.003257873149685745	13160.042882220963
0.004088995978236198	10.655888557434082	0.003342270184653325	17053.364444118044
0.004090932663530111	11.576951026916504	0.003314735632734818	9876.982945872342
0.004031084012240171	10.918855667114258	0.0032678537484747213	13258.530560815962
0.004561084788292646	13.616192817687988	0.0032932400693097123	9937.377373593703
0.004137949086725712	10.945754051208496	0.00336078051885377	8869.252942088026
0.00400206632912159	11.094969749450684	0.0032683015868177363	8350.367413358417
0.004063983913511038	10.784361839294434	0.0033265300494027036	10083.224573542057
0.004088674671947956	10.782353401184082	0.003292051739667242	9194.71957389364
0.00414623087272048	11.458290100097656	0.0032928190158129284	16407.583981435768
0.00407647667452693	11.125030517578125	0.0032991693169597378	10671.062647481385
0.004076847806572914	11.677897453308105	0.003335870470621637	12048.395756476752
0.004050220362842083	10.678089141845703	0.003299208356582394	12364.652734131729
0.0046199411153793335	12.318557739257812	0.0032921309522912444	15541.479535832936
0.004100389778614044	11.02405071258545	0.003371023784022737	13579.27415085575
0.004771297797560692	12.355988502502441	0.0032917991524505632	10435.868031827942
0.004058195743709803	10.839315414428711	0.0033647599052754624	10984.162786225219
0.00416236137971282	11.168121337890625	0.003305158579207191	9064.98594511044
0.004137174692004919	11.6465482711792	0.003284042424042078	9132.547652952579
0.004097968339920044	11.151280403137207	0.003355757011665823	17989.136229675172
0.0040773362852633	10.883255004882812	0.003328243720790419	12954.071983978705
0.00403983797878027	12.337461471557617	0.003226981011299741	8287.222207198669
0.004639927763491869	12.274467468261719	0.0032792176054615403	15602.611322172932
0.004485541954636574	10.971067428588867	0.0032847588988550247	7417.704213494329
0.0041349162347614765	10.943914413452148	0.0033063734656948287	8585.537317181692
0.004344749730080366	10.908465385437012	0.0032901047839923752	10306.431475478328
0.004134746268391609	11.850274085998535	0.003312451410921829	8975.965018784891
0.0042641363106667995	12.206110000610352	0.003306126267165377	10227.361845978434
0.004130984656512737	12.081594467163086	0.0033295161474461983	6511.448483713227
0.0040580397471785545	12.13033676147461	0.003339298798631224	9641.468730057948
0.004167331848293543	13.628686904907227	0.0032603034367304144	10698.398536541355
0.004196192137897015	12.169976234436035	0.0033221670935892765	11235.141101679363
0.004319378640502691	11.063835144042969	0.0032033225056682514	12707.808639619296
0.0040618544444441795	10.691638946533203	0.003292310309160125	10684.328470364895
0.00460311584174633	15.800701141357422	0.0032963151454986636	8153.480367138831
0.004501143004745245	11.031449317932129	0.00332627770085709	13742.711571808892
0.004126652609556913	10.995543479919434	0.00325529816732515	10359.345790530884
0.0043220845982432365	10.73556137084961	0.003282311294961036	8514.441127457829
0.0040818494744598866	11.148430824279785	0.0032978538247216195	10809.827709374655
0.004110395442694426	11.323471069335938	0.0032730038264102324	9348.207180373747
0.0040545035153627396	10.639293670654297	0.0032436270953020824	11803.549456872863
0.0041223932057619095	11.699821472167969	0.003229405400754315	17555.921312847404
0.004152096342295408	11.068534851074219	0.003311481183728143	8592.995236958965
0.004598589148372412	12.221080780029297	0.003285853356640522	8215.116310695606
0.004058401565998793	11.62281322479248	0.003262671224639948	12593.822313731498
0.004091713111847639	10.737308502197266	0.003306127348991117	8696.211615537597
0.004159686621278524	10.756231307983398	0.00329696621343285	7801.190272727337
0.00420566089451313	10.788209915161133	0.0032154378597793075	10886.724022185348
0.004013156984001398	10.90872859954834	0.0033150541221429143	12823.378579222977
0.004183056298643351	11.036707878112793	0.0032440913233275264	7883.777066885878
0.00410547386854887	11.606504440307617	0.0032578497865402177	7987.536152082425
0.004742082208395004	12.97365665435791	0.003276682806996924	10115.55986636466
0.004281233996152878	10.90068244934082	0.0032847114605941436	14872.744826235865
0.004056118428707123	10.982635498046875	0.003333839100079761	12876.627540170657
0.004086406901478767	11.110788345336914	0.00322547553756777	10927.65884842714
0.004441480152308941	12.663288116455078	0.0032358071616290563	10575.876486548237
0.004214892163872719	11.270081520080566	0.003237104148604425	13234.486561650076
0.004059883765876293	11.87484359741211	0.0032889628322373627	13183.147571468031
0.004261316731572151	14.042447090148926	0.0032492668508990945	7944.929356173392
0.005676998756825924	12.5399751663208	0.003259714577370402	14223.015428702267
0.004123796708881855	11.56600284576416	0.003279151248054204	9532.072602118838
0.004339718259871006	11.77722454071045	0.003274052378034612	13927.169719097526
0.004240144044160843	10.930896759033203	0.0032921182013036358	11443.338343967174
0.004495779052376747	11.454180717468262	0.003228727525173791	12353.371245589396
0.004170186351984739	11.285018920898438	0.0032631967905675206	11783.175452758192
0.004401887767016888	10.829818725585938	0.003225053974943486	10911.864016939579
0.004508098587393761	11.31512451171875	0.003305737978207766	7148.844250707999
0.004404617939144373	12.96769905090332	0.0032547416896197643	9437.148674783186
0.004206946585327387	12.73923110961914	0.003265433871868802	14321.225862340196
0.00420056376606226	11.245392799377441	0.003213823693896542	12940.890458706433
0.004020297434180975	11.14647102355957	0.003199331714981494	18599.67052320185
0.00411232840269804	11.013474464416504	0.00325129407148465	14932.865502380946
0.004489173647016287	10.881570816040039	0.00321109678027491	9087.47303451229
0.004519405774772167	11.600850105285645	0.003260554213304157	8875.49152703844
0.004426392260938883	12.93681812286377	0.0032799938447446394	14939.256082273485
0.0040450734086334705	10.9706392288208	0.0032640970285103136	10543.880824850425
0.004033573903143406	10.600747108459473	0.003249743115920636	11038.615125300053
0.004082820378243923	11.256206512451172	0.0032268937358617407	7774.422354636075
0.004866485018283129	12.725361824035645	0.0032956596172796144	8530.050728130387
0.0041350251995027065	11.34844970703125	0.0033144645718161288	15889.399438887474
0.0043904827907681465	12.050288200378418	0.0032153860481659888	9173.94102230983
0.00431606313213706	12.3651762008667	0.0032565636886935185	8868.54662100152
0.0043904888443648815	12.194341659545898	0.003301153877535291	8571.953808960223
0.004513833671808243	11.094791412353516	0.0032958886532218085	10378.561285100808
0.004090482834726572	12.208856582641602	0.0032476795705536706	8192.958583470652
0.004112942144274712	10.532310485839844	0.003236072017212371	8823.344926718175
0.004309176933020353	11.01701545715332	0.0032682583916229697	12043.19022897793
0.004336863290518522	11.325345039367676	0.0032543347666855026	12467.210696482163
0.004022195935249329	10.639154434204102	0.003227210338476792	10501.727111665972
0.004132584668695927	11.012763023376465	0.003241178027484018	9777.79137689045
0.004336872138082981	12.922114372253418	0.003259024948840426	9877.586044493242
0.00427275151014328	11.006525993347168	0.003244146622907868	8347.932848860431
0.003996067214757204	10.868221282958984	0.0032201455849875616	8817.411498695425
0.004372162278741598	11.99484634399414	0.003252260231891862	9383.030921331076
0.004084687680006027	11.06114673614502	0.003308283785642006	9242.36122944156
0.003990380093455315	10.503033638000488	0.0032523081668131898	13099.501057634017
0.004268229473382235	11.204508781433105	0.003206121295783085	9251.72896416798
0.004040746483951807	12.545076370239258	0.0032304751468185304	9757.042867586915
0.003992331214249134	10.769491195678711	0.003210560252438032	7738.162852746878
0.004139862488955259	12.791650772094727	0.003248664314844688	7999.007930126273
0.004466405138373375	12.309946060180664	0.0032438187540077064	8054.228123969866
0.004378569312393665	10.94829273223877	0.0031917418388751353	8873.171505788645
0.005665602162480354	12.917397499084473	0.0032228791580373286	7240.37300035888
0.004194686189293861	11.560264587402344	0.003308254810244661	14618.555708375463
0.004302573390305042	12.70461368560791	0.003238846772420905	11481.688574223259
0.003988543525338173	10.741151809692383	0.0032788262217545057	11300.414199046565
0.004018147010356188	11.271162986755371	0.003268062283639431	10760.362752249663
0.004255093168467283	11.543818473815918	0.0032013649747873628	8342.153491766856
0.004082864616066217	10.55971622467041	0.0032261258219869683	6057.3329752187365
0.004360044375061989	12.921462059020996	0.003251939867427721	14503.18527871034
0.004074222408235073	10.711255073547363	0.0032388138599618297	8955.919767450609
0.004132382571697235	12.099750518798828	0.003270795065312104	10712.248716417396
0.004053804557770491	10.390411376953125	0.0032489765959971993	9189.317543949875
0.004133041948080063	12.57514476776123	0.0032888159040834267	10267.304369018782
0.004011699464172125	10.983457565307617	0.0032157779414497866	10007.934133880217
0.004034516867250204	11.239310264587402	0.0032298789210024516	11610.234687076463
0.004363822750747204	11.669078826904297	0.003228454079004557	11775.127925495566
0.004507366102188826	11.4705228805542	0.003247995790564965	8598.274832738865
0.004268615040928125	12.084657669067383	0.003226663757814656	10410.891391107787
0.004387285560369492	11.259622573852539	0.003222381255827086	8178.211081718283
0.004235359840095043	11.065507888793945	0.0032860762788970302	12531.506360607451
0.004427509848028421	11.219807624816895	0.0032710150838683567	12100.558719027289
0.0042448523454368114	11.379610061645508	0.0032303144223538795	12138.377654120248
0.004108930937945843	10.758293151855469	0.003306203772701607	10486.124635912633
0.004025469999760389	10.535338401794434	0.00323204607662358	15719.065505917039
0.004109103232622147	13.793181419372559	0.0032258315597698127	12123.014867226857
0.004174909554421902	10.932579040527344	0.0032184313898712927	16787.24330513085
0.003998480271548033	11.099591255187988	0.003217982899647402	7801.285557375631
0.0040089283138513565	10.692292213439941	0.003258837343611855	12536.725977877863
0.004127671476453543	10.642569541931152	0.0032502309595775158	10320.639845839803
0.004302281886339188	11.648839950561523	0.0032274152189978385	9264.329179383796
0.004092932678759098	10.877594947814941	0.003242807223691142	11486.512768598668
0.004012593068182468	11.98954963684082	0.0031726226600105358	9254.917451791815
0.004123936872929335	13.54316234588623	0.0032539679922677445	7354.112455168843
0.00403956975787878	10.71410083770752	0.0032081158898655798	9976.665924980856
0.00413226243108511	11.254356384277344	0.0031905130048997224	7777.071838198568
0.004332862328737974	11.299619674682617	0.0032117827847111184	13842.342111928878
0.004117659293115139	11.763422012329102	0.003248817764053699	10403.201677119048
0.004140479490160942	14.791109085083008	0.003193039898522507	18274.408698350177
0.004092209041118622	11.723673820495605	0.003245782507520602	11643.947471760346
0.004066164139658213	13.74240493774414	0.0032204915883960322	11274.975476996886
0.004101258236914873	10.708674430847168	0.0032299801936841246	11441.762334196106
0.0047971513122320175	12.02310562133789	0.0032340340913591024	11991.036985778257
0.004397881682962179	10.930468559265137	0.0032573419231544053	10895.234997639838
0.004261419642716646	13.384391784667969	0.003166642528138713	10915.50951821069
0.004117228090763092	10.540375709533691	0.003285615287251228	10764.098097979246
0.003953430335968733	10.379419326782227	0.0031719393794569944	9764.679647725387
0.004313434474170208	11.225889205932617	0.003265620007557508	10359.388488925946
0.004132386296987534	11.28048038482666	0.0032055893645824454	11155.190276080148
0.00405107531696558	10.299196243286133	0.003216005979241508	10768.667522458943
0.00440739281475544	10.993206024169922	0.0031901648478358767	7903.645251419023
0.004786881618201733	11.70816421508789	0.003179480201752072	9642.069868042685
0.00415248004719615	10.950571060180664	0.0032285234124435212	12391.927836644034
0.004152494482696056	10.563653945922852	0.003223885680810318	7315.746237442911
0.00399182690307498	11.458412170410156	0.0031735996561402567	7493.103352741291
0.004213486798107624	11.216095924377441	0.0032206719304990693	10260.119245028185
0.004166109953075647	14.758376121520996	0.0032487582402762963	9920.710857695447
0.0040644146502017975	11.09654712677002	0.0031994993299078707	13676.758119051778
0.004141678102314472	11.187823295593262	0.0032507683339385424	13281.703331393892
0.003991217352449894	10.608699798583984	0.003178634020053767	9692.05462743968
0.004050257615745068	10.444188117980957	0.003222730904893956	8396.767269445972
0.004047611728310585	10.689763069152832	0.00315775081458705	12917.075255183741
0.0041113137267529964	10.476839065551758	0.0032077294052612203	8212.519600046584
0.004004498012363911	11.076675415039062	0.0032417161904142434	11106.38182866096
0.0041291178204119205	11.426030158996582	0.003243770587378893	15031.287983173457
0.004262473899871111	13.05559253692627	0.0032343343334938312	10830.581592258024
0.003964529838413	10.639382362365723	0.0032223345330178207	10155.078283180665
0.004102532751858234	11.084332466125488	0.0032206256178670886	8119.767313585958
0.004481586627662182	12.77203369140625	0.0032275916771083582	13762.245812486004
0.00416878005489707	12.165885925292969	0.003168481224415544	10571.54315500264
0.004050948657095432	10.578498840332031	0.003235868290174542	16467.70937142646
0.004027849063277245	10.790131568908691	0.0032231383632376136	12252.731086522097
0.005231625400483608	11.971068382263184	0.003256145592022362	8194.781634499126
0.004155438859015703	10.688852310180664	0.00328025576933496	11410.706669003735
0.004267415497452021	10.608146667480469	0.003191243397549075	10203.76929919017
0.0046247574500739574	11.368148803710938	0.0032081673590280387	12039.971831557259
0.004064364358782768	10.827284812927246	0.0032112307166361717	12068.859533671071
0.004081998951733112	12.961431503295898	0.0031946847755309183	9842.603974932124
0.0041546327993273735	10.887848854064941	0.003206904509203177	10489.66182492427
0.004075794015079737	10.413396835327148	0.0031777728538559475	9970.787655901231
0.0044426159001886845	11.930181503295898	0.003248206113235557	7349.662960629387
0.004028561525046825	11.413984298706055	0.0032226531059888685	13172.73257444863
0.005106145516037941	11.539365768432617	0.0031384635764747874	7161.734617814774
0.00466632517054677	11.306984901428223	0.0032359387916977775	8027.709067199751
0.003965925425291061	10.681450843811035	0.003177980015791586	10710.821499284431
0.004105336032807827	10.662430763244629	0.0031896671081465895	13490.679595959688
0.003983200993388891	10.530261039733887	0.003273677598083912	10621.498784155876
0.004091052804142237	11.538337707519531	0.003178474545888549	9442.65871022073
0.00403024023398757	12.444355964660645	0.003157081200619481	8344.36920796278
0.004053283482789993	11.281991004943848	0.0032141730917129778	10597.290355629468
0.00400065490975976	10.320873260498047	0.0032106088300303407	9428.567842315604
0.004061069339513779	10.668096542358398	0.0031915657356825287	8345.072650559328
0.0039442917332053185	10.463364601135254	0.003190505135942788	10744.194112624054
0.004084830638021231	11.6265287399292	0.0031761312778649186	6970.15437645827
0.0039667487144470215	10.930867195129395	0.003224389130690796	9519.555889943918
0.0039394935593008995	10.595697402954102	0.0031886879169169655	10895.39042104711
0.004019048064947128	10.562026977539062	0.0032153472664203987	11458.825173589152
0.004100230056792498	10.779985427856445	0.003210833781384007	11219.905708961192
0.004134968388825655	10.539225578308105	0.0031730220675579863	6074.333132513352
0.004592508543282747	11.056824684143066	0.003173201610871087	10772.171637526355
0.0040413811802864075	12.731054306030273	0.0031241516252908655	11711.276162309918
0.004103032872080803	11.843903541564941	0.0031980527004427414	12525.456150110596
0.004448597319424152	12.513476371765137	0.003246088889847544	11932.755908760424
0.0050627561286091805	11.832427978515625	0.003166489561438359	12307.047011212111
0.004043815191835165	10.88394832611084	0.003191885298380365	8274.948972801856
0.004048931412398815	10.967085838317871	0.003240408763573386	7667.707215240596
0.004222902003675699	13.250325202941895	0.003177879063378403	12332.610609360956
0.005065097473561764	11.607357025146484	0.003181260464613241	11992.384368809076
0.004058810882270336	11.26115894317627	0.003245029373955228	7637.28323395909
0.004175759851932526	10.770672798156738	0.0031519782210772543	7868.323213904363
0.0043676309287548065	11.094286918640137	0.003134502870472327	8342.434079028993
0.004321238957345486	10.847288131713867	0.0032054395462061494	13818.546557164687
0.004468654282391071	12.278644561767578	0.0032135385452076483	9083.5736650466
0.0044768862426280975	11.061027526855469	0.003225215330622907	9178.859576567094
0.004009835887700319	10.54771900177002	0.0031612509345160453	10028.79400720012
0.004161250777542591	10.988494873046875	0.003173741811883734	7161.190511876468
0.003984397742897272	10.34196949005127	0.003183717772254996	7466.243809721404
0.004221854731440544	10.59343147277832	0.0031987910854840876	10412.38997271759
0.00408056378364563	11.79979133605957	0.0031891725124010444	10737.621846585935
0.004044602625072002	10.55330753326416	0.0032002803308191115	10226.763523007497
0.004790150094777346	11.511531829833984	0.0031916463327110243	5357.356038672764
0.00397956557571888	10.922853469848633	0.003185760956172222	9387.575201349217
0.003985732328146696	10.8662748336792	0.0031977856029238366	8559.899197724264
0.004037038888782263	10.990303039550781	0.003203168813183228	11278.820405696477
0.004047458525747061	10.597309112548828	0.003178352090560198	9750.564723938603
0.004161635879427195	11.203469276428223	0.0031659424782753552	10265.745615328446
0.004118666518479586	10.587104797363281	0.003132446384658517	14445.756253340482
0.004057648126035929	11.758049011230469	0.0032269842913702266	11097.989547152136
0.004263122566044331	13.871230125427246	0.003117126338561261	13951.419732305432
0.004114194773137569	10.585124015808105	0.0032477777861678694	10731.791439720242
0.0047885337844491005	11.441164016723633	0.0030953302230098314	10260.207614628634
0.004039411433041096	10.585692405700684	0.0031947251072344837	6928.652614615128
0.0039499541744589806	10.540437698364258	0.00319707877165739	9737.895702889273
0.004399653058499098	11.218648910522461	0.003150691889950649	12617.059007906879
0.004179191309958696	12.599089622497559	0.0031519639388884087	9228.67296138042
0.003999182488769293	11.023359298706055	0.0031426994888596256	10745.794638319518
0.004064678680151701	10.703956604003906	0.0031967572809466116	7603.158045459587
0.0042683519423007965	12.105843544006348	0.0031982530473367104	14210.547401067088
0.00395180843770504	10.459394454956055	0.0032010200593258435	13031.813984466991
0.004083910025656223	11.324481964111328	0.003182383798902025	12733.433110479566
0.0040528420358896255	10.488325119018555	0.00315723820417415	9772.889415632857
0.003971404861658812	11.342273712158203	0.0031875737812918164	8269.046689806844
0.004364748951047659	11.905183792114258	0.0031777563326517225	10080.65452751973
0.0041285124607384205	10.682628631591797	0.003147076492683465	8755.261457630935
0.004026784561574459	10.94762897491455	0.0031795541752934874	8592.626034512592
0.003979751840233803	10.991039276123047	0.0031598999430737704	7415.107857349468
0.0039815520867705345	10.979255676269531	0.0031775270446728838	7569.722358702693
0.004053561016917229	11.564064979553223	0.0031581228249425537	7775.808358819486
0.004171975888311863	11.566553115844727	0.0031139350015970168	8430.178184353783
0.004106959793716669	10.945308685302734	0.0031665682045089643	14870.022893237654
0.004058981779962778	10.43709945678711	0.0031337929378298245	11729.229989451598
0.003949319012463093	10.338081359863281	0.0031333558372137874	10907.58475234551
0.0045548188500106335	11.150601387023926	0.003134463951476835	11174.655642884398
0.004233648534864187	10.780458450317383	0.003201026703872135	8818.586077189595
0.00438951700925827	11.614376068115234	0.0031368465586693473	10153.147737643365
0.004082898609340191	10.807392120361328	0.0031771178855311377	11101.470332417577
0.004189843777567148	14.203824996948242	0.003124899283910482	9894.889787351918
0.004212213214486837	10.66363525390625	0.003143602510886352	7488.863189523829
0.004679350182414055	14.055055618286133	0.0031525068209914053	15905.566406798835
0.004408826120197773	11.90658187866211	0.0031936479482154627	7001.748192104693
0.004320899024605751	11.232516288757324	0.003150794624871661	11375.717084707067
0.003972234204411507	10.321551322937012	0.0031628693335811354	10688.17356805208
0.00393778458237648	10.41751480102539	0.003124252772515795	16268.659792634639
0.004051019437611103	13.954608917236328	0.0031303695303752294	10265.140226864665
0.00420024199411273	10.996820449829102	0.00314613033802187	7717.504534768759
0.004047228489071131	11.600540161132812	0.003157829976893577	8745.088526294707
0.004009201657027006	11.247210502624512	0.0031509133032444473	8108.085572821934
0.004230393096804619	10.791972160339355	0.0031009450529239715	8136.495221563083
0.003993925638496876	10.761434555053711	0.003172549233559359	9337.383057460886
0.004279009997844696	12.499170303344727	0.0031217211137269207	10535.138767653712
0.004080905579030514	10.796445846557617	0.0031591539425722395	9396.922027013754
0.0047287717461586	12.47653579711914	0.003195074514148499	6453.854677909708
0.003977426327764988	11.25578784942627	0.003187939439964464	8703.40561358824
0.003945750184357166	10.52940845489502	0.003142136827832761	8967.636147671601
0.004104352556169033	12.715670585632324	0.003175199751774082	8470.207261773277
0.004127145279198885	11.287364959716797	0.0031650506915345796	9468.156872891483
0.003945520147681236	10.658990859985352	0.0031183584110503156	8654.311789126656
0.004439427051693201	13.392516136169434	0.0030904983672831393	7816.849822853593
0.003996791318058968	11.171353340148926	0.0031558786246169033	9187.610837460254
0.004170071799308062	10.771143913269043	0.0031611430455355024	9394.069767512161
0.004109510220587254	10.662237167358398	0.003095733977740139	7385.3998685725
0.003941705916076899	10.901673316955566	0.0030933874671594985	6791.775359548466
0.004001474939286709	10.890228271484375	0.003133690401595454	10020.381016666395
0.004296267870813608	14.312180519104004	0.0031682060470106417	9582.81247744949
0.003967000637203455	11.201074600219727	0.003148538392828755	8912.187118975597
0.004371433984488249	12.088194847106934	0.0030871491302595483	16062.735463940575
0.004041305743157864	11.46585464477539	0.0031391829679043065	8983.521275244297
0.004040990956127644	12.58313274383545	0.0030853902468223303	8232.83045063626
0.003996413201093674	10.835725784301758	0.003190372797835293	7210.898714410126
0.004496577195823193	12.011338233947754	0.0030998600726822294	8802.543979981529
0.003917543217539787	10.470054626464844	0.0031632839580094806	8569.874590954227
0.004005304537713528	10.440289497375488	0.0031446806496360554	13320.992923629381
0.00438085338100791	11.145362854003906	0.0031379396007142446	7409.654942766917
0.003905785968527198	10.593472480773926	0.003128278085933185	8498.833378058956
0.004067492671310902	10.861989974975586	0.0031265407016485554	8294.769845835552
0.004035108257085085	11.504974365234375	0.0031146887368381066	14906.164765766951
0.0039360723458230495	10.170778274536133	0.003073889702635791	11293.017400523975
0.004063538275659084	10.385127067565918	0.003148791183337023	8743.8790585292
0.004008753225207329	10.690933227539062	0.0030797676205072595	13596.409018238674
0.004090686794370413	10.499492645263672	0.0030952031288145033	7337.830264203742
0.004072388634085655	10.858861923217773	0.003160059837300063	8248.456380649057
0.004028541501611471	11.678263664245605	0.00312809067579715	13823.053974326429
0.004056478384882212	10.7659273147583	0.003088879493571498	9642.314036716198
0.0040341829881072044	10.937520980834961	0.0031070443810005542	9332.121516895248
0.003876551752910018	10.087356567382812	0.003134753102876041	10542.40525726046
0.00393410911783576	10.285400390625	0.0031069927786877205	13520.188410080405
0.00397235993295908	12.503044128417969	0.0031059525671850367	9136.141623203961
0.004122502636164427	11.359639167785645	0.003092083168201224	12277.547044036817
0.0045859175734221935	13.141663551330566	0.003136390320901897	8105.415211643048
0.003972177859395742	12.840495109558105	0.0031736896542254502	12160.802279690874
0.003989783115684986	11.296613693237305	0.0031848105678228805	9376.053646659942
0.003910023719072342	10.48343563079834	0.0031213232835424994	9352.90023026096
0.004248099401593208	10.762703895568848	0.003101188161586053	10052.498205040942
0.003983940929174423	11.064543724060059	0.003078606404459353	8579.07088228475
0.004025971982628107	11.945453643798828	0.003119883617825152	9140.003775135652
0.004189225845038891	15.337566375732422	0.0030843766711228173	12204.42188773544
0.004444448743015528	12.173809051513672	0.0031135411102152207	7667.245134192622
0.004045029636472464	10.458761215209961	0.0030795364589886395	8124.013703898767
0.004075756762176752	10.422450065612793	0.0030794240742314425	6810.962455106828
0.004087670706212521	11.081555366516113	0.003095290585530197	7978.744166119342
0.004044818226248026	11.205353736877441	0.003101114585754869	8622.238037701454
0.004023641813546419	10.399591445922852	0.003048345279123758	9846.877763573351
0.003923878073692322	10.04195499420166	0.0030950125421631454	8208.037769922126
0.003914394415915012	10.613930702209473	0.003134954041898883	11796.400352691488
0.0039253574796020985	10.225915908813477	0.003116268925058794	7442.999630133081
0.004045337904244661	11.505749702453613	0.0030916521785752933	7992.649925385129
0.004091790411621332	10.845932960510254	0.003118863253365866	6748.673447807228
0.004020402207970619	11.351703643798828	0.0030937473588653207	9959.335743848907
0.004078048747032881	10.612560272216797	0.003068611079384876	7690.382767492369
0.004034321289509535	12.0625638961792	0.003111632107283059	13854.964784479578
0.004138604737818241	11.99714183807373	0.0030943611464914686	7184.849491088102
0.004058366175740957	13.057414054870605	0.0031236955501566864	8516.745833478799
0.003970874473452568	10.730278015136719	0.003106179836736718	8108.190660910048
0.0038872978184372187	10.1013822555542	0.003118455223559442	10397.710705401525
0.004071534611284733	11.64278793334961	0.0030840431776722587	11593.20645599669
0.003979250323027372	10.486745834350586	0.0030863619591677775	9626.878294279537
0.00447344733402133	11.818904876708984	0.0030643061748887755	12216.93915717037
0.004385978449136019	10.567407608032227	0.0030893283263585644	6572.128761494384
0.004461414646357298	11.239737510681152	0.003094405341184497	8790.03514281253
0.003944925963878632	11.131143569946289	0.0031280028483270162	10874.41841000586
0.003962964750826359	10.877877235412598	0.0030448930633415637	8445.995643831484
0.0040792734362185	11.616288185119629	0.0030766848853357527	15912.222181436582
0.004056898877024651	11.603227615356445	0.0030635551460090893	6719.606154127622
0.00435614213347435	17.650920867919922	0.0030337576776854353	8939.879322754952
0.004027921706438065	11.907478332519531	0.003075040816046384	9723.718367435826
0.004203269258141518	10.654850006103516	0.0030690435155820922	8690.994642483573
0.0039276541210711	10.813858032226562	0.0029914385888022872	9651.620322112467
0.004108607769012451	12.547417640686035	0.003099094305386937	10616.62965763449
0.004632271360605955	12.2311429977417	0.0030425260345744902	9305.49867307421
0.004155273083597422	12.041754722595215	0.0030605120250678476	9640.20799901827
