# Supplementary material for: Road traffic can be predicted by machine learning equally effectively as by complex microscopic model
Source: Sci Rep. 2023 Sep 4;13:14523. doi: 10.1038/s41598-023-41902-y (PMC10477175; doi:10.1038/s41598-023-41902-y)
Supplement: Supplementary file 1 — Supplementary Information. [file 41598_2023_41902_MOESM1_ESM.zip › models/4-layer/gru loss_4L_with_early_stop.csv]

val_loss	val_mean_absolute_percentage_error	loss	mean_absolute_percentage_error
0.010813379660248756	63.365966796875	0.03807536346475772	42762.86279539043
0.007165601942688227	50.98447036743164	0.008618194710964663	32021.032963802892
0.006562748458236456	42.30168533325195	0.008001080690579847	37859.92334686129
0.006177491974085569	37.26408767700195	0.007051216019250118	32110.206167141023
0.0065745762549340725	31.902530670166016	0.006837270920759258	25873.367995663764
0.007075238972902298	43.33575439453125	0.006567949708596095	28359.49967282668
0.00521232420578599	29.69174575805664	0.006207797566704628	31173.449972694645
0.0048059201799333096	33.813907623291016	0.005648997283886149	20030.782235312105
0.007834461517632008	42.53195571899414	0.00546254533636386	15189.823354469885
0.004675632808357477	28.649106979370117	0.005165822712324463	12796.98566329761
0.004733746871352196	33.590240478515625	0.005004875201981711	17680.17274469025
0.005084681790322065	21.39887809753418	0.0048350032928430745	11644.82257665808
0.004330501426011324	20.617334365844727	0.004697936356114381	15386.138361103225
0.005912011954933405	41.89479064941406	0.0047434019292105	18590.239349147174
0.0046547879464924335	38.01594161987305	0.00459871828682753	9597.861224998902
0.004567188676446676	20.4489688873291	0.004637293480076093	19646.291400557027
0.004447876941412687	27.616687774658203	0.0043717011149156815	12655.18379365311
0.0039094011299312115	19.921667098999023	0.004472296903659246	19342.96489670676
0.0037194376345723867	28.47916030883789	0.004338247193858293	16467.037076341894
0.004422828089445829	19.86507797241211	0.00432836536378265	22857.66240625064
0.0050489045679569244	33.04544448852539	0.004218647390373996	12432.224428946076
0.005740727297961712	22.283798217773438	0.004291530813099938	12497.771904756295
0.0037200585938990116	28.96010398864746	0.0042253873053555374	17312.934471516808
0.006286387797445059	21.75958251953125	0.00398993781092543	10752.926684778897
0.003760081948712468	23.191272735595703	0.004150392082859023	18496.925558973497
0.004512301646173	38.49793243408203	0.004084278609818391	14634.680024140132
0.005036833696067333	26.008312225341797	0.0038892106241575773	19380.40805571906
0.0039966171607375145	36.17456817626953	0.004018696871538073	7687.560772148239
0.00517946295440197	21.01920509338379	0.003998080983504588	14426.81665872849
0.004229323007166386	34.291481018066406	0.00385997213829386	5191.3536263929145
0.0035752183757722378	26.412837982177734	0.003939596169888327	11715.001796441784
0.0034922172781080008	18.339862823486328	0.003894983569103497	7185.867048716234
0.004309340380132198	30.242658615112305	0.0038258696575386264	16492.94547781873
0.00399588281288743	18.811920166015625	0.003897570443909761	17010.236993536648
0.0044678328558802605	34.70273971557617	0.0037354232747425823	11581.01168366831
0.003983649425208569	20.36020851135254	0.003787047805438008	14922.186189411346
0.003657431108877063	30.852842330932617	0.003821702872380952	11549.932628080918
0.00483239209279418	24.313316345214844	0.003643439469425016	17178.887698171224
0.004391311667859554	18.664112091064453	0.003744538215375822	19855.68854382391
0.0035873502492904663	21.858348846435547	0.0037437701688560953	15802.57249283687
0.0037132990546524525	18.387264251708984	0.003734480331638838	16311.596812293314
0.004034307319670916	19.57561683654785	0.0037414415552358567	9024.157831772594
0.003636116860434413	30.151275634765625	0.003651214484192765	11560.05981237924
0.004000473767518997	27.01156234741211	0.0037398124792066335	14675.217973019498
0.003564616432413459	18.373716354370117	0.0037670617593381353	15055.125973516999
0.003497751895338297	23.46619987487793	0.0036145994490038584	19769.765386404302
0.0045884340070188046	35.17613220214844	0.003801437819918399	9575.872941171727
0.0035841302014887333	17.43217658996582	0.0036075818638806535	15228.128538004281
0.0034236290957778692	18.257863998413086	0.003741000497734351	11355.724483149097
0.004153951536864042	23.802738189697266	0.0036044515280957835	18226.633185634622
0.0046631344594061375	26.076148986816406	0.003667956051222164	17731.28170348111
0.0034749163314700127	25.397602081298828	0.0037078455377377306	13176.621483267763
0.0044158510863780975	19.493364334106445	0.003610676918690957	12022.955613719168
0.004367981106042862	36.44645309448242	0.0035692759592075296	15517.465419348346
0.003901468822732568	22.206222534179688	0.0036026039803234407	10314.18619511913
0.004537766333669424	22.42022132873535	0.003717436983635999	8833.985386477192
0.0046888692304492	20.487510681152344	0.0035825225233032517	7090.123464667159
0.0033820930402725935	20.339162826538086	0.003590491450280742	17755.16218751235
0.004046299494802952	24.696182250976562	0.0036327985467571626	11731.807716630474
0.003703182330355048	30.76283836364746	0.0035655181812283302	15273.893792233834
0.003550190245732665	22.11470603942871	0.003600540162983777	13936.254949013966
0.0034380359575152397	23.713287353515625	0.0035965213643317775	17724.68634444162
0.003842889331281185	26.868122100830078	0.003568753474214538	8828.944828325117
0.004015831742435694	22.02119255065918	0.003655922855666106	12272.1524339341
0.004412234295159578	27.234336853027344	0.003549671891153046	10305.41147397258
0.0036377820651978254	17.185516357421875	0.003571934401975505	9457.129146264017
0.0034233282785862684	22.029720306396484	0.00361084173538161	14117.497337952249
0.003366021905094385	19.29901695251465	0.0035636233106557435	18164.111658217764
0.0035480353981256485	17.10337257385254	0.0035403388818780754	14300.389231205676
0.004153511021286249	17.56206512451172	0.003571212217139841	12904.37044812399
0.00469394912943244	24.167997360229492	0.0036008860181353975	6224.6013372304415
0.003396871965378523	17.399850845336914	0.0034748009165449746	14664.641781095715
0.00350341503508389	20.891868591308594	0.0037256935390105107	12523.356419339252
0.005118630360811949	18.89618492126465	0.0035319367133429588	11162.589095904179
0.0035179341211915016	21.394411087036133	0.0035074816412911055	7069.412342680173
0.0034025940112769604	18.73777961730957	0.003528953799901524	10352.639593590417
0.003726717084646225	23.483165740966797	0.0035643788433988213	8587.004011859424
0.0034100846387445927	18.052274703979492	0.0035991512207081654	18948.799819988613
0.0034136648755520582	20.148571014404297	0.0035050664673475355	9551.270325560876
0.004068151116371155	17.569429397583008	0.003575349715616944	10187.733364102005
0.0037572355940937996	16.92290687561035	0.003483434600056519	8032.266328312956
0.0034694382920861244	17.41921615600586	0.003594513278763635	14249.119304203377
0.004662899766117334	41.91790771484375	0.0035206790513898577	13461.24890392688
0.004778211936354637	17.962682723999023	0.003516243541818984	12941.488496767513
0.0043807197362184525	17.931949615478516	0.003502995471905394	7747.757038136697
0.004089097958058119	17.57655906677246	0.0035350780482136623	11682.321561080962
0.004097058437764645	22.632247924804688	0.003647292782770433	11502.280890002437
0.004419899545609951	26.961702346801758	0.003475064878094559	17126.976811191395
0.0037227612920105457	20.070993423461914	0.003483927775681148	11874.091184545241
0.0036416619550436735	24.779029846191406	0.0034685769143976627	13616.939277693551
0.004978966433554888	17.990222930908203	0.003469224082278173	10906.478866918502
0.00337497447617352	19.068937301635742	0.0035320452217451124	8484.48291147796
0.003875212511047721	29.60499382019043	0.003542793816287076	15551.449060379338
0.0035578382667154074	21.948890686035156	0.003455004078644704	15336.836113154111
0.0038986210711300373	18.332916259765625	0.0035751281139695568	11121.594449886077
0.003974343184381723	17.997325897216797	0.0034374646706352963	6641.667001780369
0.0040885573253035545	18.912940979003906	0.003492097053595976	11430.149240766581
0.004484347067773342	19.825305938720703	0.0034758562148668615	9501.392057960296
0.0036657594610005617	21.793498992919922	0.0034788549605674333	12696.85457783463
0.00413413206115365	22.52695083618164	0.003456628836468545	8405.352790770874
0.0034135403111577034	20.987897872924805	0.003523399925454229	11068.067051995164
0.003997530788183212	26.152254104614258	0.0034532748498346025	11994.815810924443
0.0036569207441061735	28.80554962158203	0.0034539665911370037	12017.63119932056
0.003913752734661102	34.367549896240234	0.003569855553749904	14551.874850089574
0.0034575224854052067	20.768688201904297	0.0034669357137660215	9573.48222914584
0.003440988715738058	18.796218872070312	0.0034048895414934837	11984.596943133474
0.00389678287319839	20.118934631347656	0.0034743358633353826	10125.865597125015
0.00354314805008471	23.91853141784668	0.0034730736167586573	7738.76415631579
0.0035505741834640503	17.65593910217285	0.0034327686625477546	6459.493120069269
0.0037421886809170246	27.486276626586914	0.0035230501058919816	13117.66852590052
0.004291280638426542	20.2362060546875	0.003454603997988692	13284.968857231084
0.00336880492977798	17.899057388305664	0.0035657615282245294	6940.271824769105
0.003563361009582877	16.455951690673828	0.003488207414289833	14509.198475540517
0.003406746545806527	19.516677856445312	0.0035201915588321544	11652.592626457104
0.0040663680993020535	17.43622398376465	0.003419299619505968	6868.424989692497
0.003702282439917326	20.31787109375	0.003501234342264586	11833.310146365371
0.004066386725753546	16.954143524169922	0.0034874557129754803	11790.921168496168
0.003954827785491943	17.051551818847656	0.0034547331913662343	10968.345804434379
