# Supplementary material for: Road traffic can be predicted by machine learning equally effectively as by complex microscopic model
Source: Sci Rep. 2023 Sep 4;13:14523. doi: 10.1038/s41598-023-41902-y (PMC10477175; doi:10.1038/s41598-023-41902-y)
Supplement: Supplementary file 1 — Supplementary Information. [file 41598_2023_41902_MOESM1_ESM.zip › models/4-layer/lstm loss_4L.csv]

val_loss	val_mean_absolute_percentage_error	loss	mean_absolute_percentage_error
0.013763870112597942	45.338504791259766	0.04628601234659617	81812.43851049729
0.013203194364905357	32.75057601928711	0.010946720301677251	38392.825230976145
0.012037735432386398	33.637901306152344	0.01017247828543977	33725.27375965422
0.014155948534607887	19.586078643798828	0.009677520969516908	34297.46284498297
0.01257645059376955	27.219371795654297	0.009535725435598772	27768.602437013367
0.011560646817088127	25.351280212402344	0.008862730220330406	19848.567262445275
0.013463214039802551	32.991477966308594	0.008698014474172438	23807.313631325487
0.00956006534397602	23.3718318939209	0.008252023441381878	33178.12458798141
0.009583737701177597	20.14702033996582	0.00781093935270601	28448.510679560586
0.008603928610682487	22.000221252441406	0.007579670381789342	31383.09476722408
0.011224618181586266	19.57815170288086	0.007051045481642116	21439.759243328906
0.008810553699731827	20.26076889038086	0.00673583104983655	17575.765996461898
0.006821420043706894	14.419178009033203	0.006377713447252492	32310.1087327084
0.006622116547077894	17.06700325012207	0.006197914288878384	14568.816333768911
0.008328576572239399	32.750244140625	0.006013428718678283	28620.436185245173
0.007379575632512569	16.960529327392578	0.005828059227886447	15046.81033442231
0.0064396606758236885	13.056939125061035	0.005548095643283144	17026.148433999973
0.0068862782791256905	17.037336349487305	0.005662854665192181	21276.038538026052
0.006314482539892197	13.668739318847656	0.005332465692739116	6180.826040447362
0.006114804185926914	12.538341522216797	0.005239827967227741	17401.662567714648
0.006898004561662674	18.950361251831055	0.005397809167099183	16139.026145395885
0.00597923481836915	12.508539199829102	0.005163826859743481	18317.613132476807
0.006261346861720085	12.902993202209473	0.005148277828470771	15347.034446696067
0.005492159631103277	11.990168571472168	0.004934294820478787	21213.015368291854
0.00625482527539134	13.003068923950195	0.004966669280155667	10718.61922868691
0.005826581735163927	15.601021766662598	0.004741436457715199	9762.381042741774
0.007072037551552057	14.528815269470215	0.004969626658264093	21734.934777562998
0.0059126331470906734	12.742671012878418	0.004845717561094731	12921.198214443077
0.005529941990971565	15.531547546386719	0.004655127242963188	10968.866281779447
0.005147566553205252	11.881272315979004	0.004714788873965218	15323.014490548045
0.005417427979409695	12.1134614944458	0.004486021189287743	22317.247130821364
0.0051741087809205055	12.13624382019043	0.004707979413267859	15043.016014086239
0.004913544747978449	13.060145378112793	0.0045631711121452674	13922.274639681693
0.0048321024514734745	11.672768592834473	0.004388091538965817	16294.866184469702
0.005129840690642595	12.348111152648926	0.004517689642657693	7931.447185689794
0.0047314646653831005	11.821064949035645	0.004366258233183617	11237.238885642593
0.00474686361849308	11.404533386230469	0.004420687841095149	15396.406368957645
0.004952059127390385	11.844220161437988	0.00438006269083764	14605.519922929056
0.007349259220063686	14.238673210144043	0.0040390141572474395	17961.243512975267
0.0054430728778243065	13.123429298400879	0.004097136310348894	16773.837549390853
0.005785536486655474	12.956175804138184	0.004164465621079633	12959.002882043347
0.004547834396362305	11.205366134643555	0.004234116965072796	21078.243742280345
0.004509805701673031	11.99967098236084	0.004093725465416003	12214.203762025001
0.004531589336693287	11.51939868927002	0.004173864073623682	7040.775347894134
0.0058873542584478855	13.097511291503906	0.004013618526219229	11409.802060825607
0.00500270863994956	12.047131538391113	0.004107797851838132	10898.284675157882
0.004646660760045052	11.26582145690918	0.003971357244366552	11708.674975785321
0.004550797864794731	11.758927345275879	0.004035349119880524	11408.581621561083
0.004604020621627569	12.922283172607422	0.00395182094957232	10969.50687486747
0.005767805501818657	16.4759464263916	0.0039005405725565327	5886.0200828638735
0.0045079137198626995	11.550087928771973	0.003965299715006296	15645.57609532343
0.00423872796818614	12.436878204345703	0.0039047904418636737	11035.33836435133
0.005153023172169924	12.729387283325195	0.0038195177585873133	6819.288612223108
0.0042063891887664795	11.245519638061523	0.003972835217576044	14529.240557273113
0.004318853374570608	12.419926643371582	0.003878529133249094	12668.61067865807
0.006143792998045683	19.668296813964844	0.0036269436618227833	14338.633052728399
0.00442361319437623	11.633861541748047	0.003942384437585562	5902.763887463361
0.004171753767877817	11.17682933807373	0.003796026806894724	12304.023160967112
0.004283769056200981	12.30400562286377	0.003767559372447521	11496.440988015278
0.004549827892333269	15.17983341217041	0.0035972838706502695	9124.620067043461
0.004210192710161209	12.515349388122559	0.0037683702852452077	12677.104003937073
0.004327789880335331	11.37472915649414	0.0038433783567248625	17421.478709202485
0.005541620310395956	16.204343795776367	0.00372975225121437	11831.53897918162
0.004323616623878479	13.961545944213867	0.003720422021418386	16125.752410197683
0.004190383478999138	11.573362350463867	0.003741450267010519	11542.53420011628
0.004228497389703989	11.358349800109863	0.003683766910605927	11055.34663207601
0.00428705895319581	12.121173858642578	0.003677261216737585	14494.975157781437
0.0044947536662220955	11.363985061645508	0.0036465600681043282	7195.357655958111
0.004529254976660013	16.972871780395508	0.0036981538096707883	20054.92481250689
0.004098683129996061	11.192891120910645	0.0036971772462938268	10784.144161716154
0.00407216465100646	11.478963851928711	0.0036382976568650385	7333.939613833613
0.0042776139453053474	11.69953441619873	0.0036431598790202	25206.477401269673
0.004210740327835083	11.58839225769043	0.003637809153296704	8185.702628772844
0.004188976716250181	11.532487869262695	0.0036744808551738128	16731.027146327917
0.005348219070583582	13.475011825561523	0.003628859761203839	12876.36667647732
0.004349131602793932	15.673373222351074	0.0036287889800142737	11038.902135289583
0.0041127633303403854	10.89553165435791	0.00355099793871729	12804.212418590716
0.004073909483850002	11.533154487609863	0.003623688226458794	8933.307552424594
0.00404759356752038	11.151237487792969	0.003669278689103495	7809.868438351286
0.004092526156455278	11.275022506713867	0.0036738995661230347	8364.785426076345
0.004660590551793575	12.096644401550293	0.00362580001387463	13364.192842856157
0.005128186661750078	13.00486946105957	0.003559800569557491	11605.70917385578
0.005115702282637358	11.811094284057617	0.003505049515973814	12128.728207385317
0.004833821207284927	13.154806137084961	0.00366021963883168	8117.46039036789
0.005653034429997206	12.776862144470215	0.0035742262640704697	16554.69937670754
0.00409926101565361	11.04324722290039	0.0036569673309010107	11560.95040794599
0.004134858958423138	11.541953086853027	0.003572805982880075	14342.848502715313
0.0040679024532437325	11.944719314575195	0.00353338988104748	15491.341442072731
0.005281020887196064	13.750495910644531	0.0035871388324393966	6180.367533955664
0.004265401046723127	11.88475227355957	0.003708126225804814	14526.942455193759
0.004227885510772467	15.456610679626465	0.0035416456314546875	12869.278471926014
0.004169684834778309	11.948883056640625	0.0036132815151326664	12852.353587094909
0.005406239069998264	12.444459915161133	0.003577669148768707	8880.741988176087
0.004134542774409056	10.917370796203613	0.003595985845764636	7939.813836854953
0.004096574615687132	11.426429748535156	0.003521331789796867	9607.691293537473
0.004700926132500172	14.300264358520508	0.003595799194434114	13416.341651819894
0.004068279638886452	11.922845840454102	0.003503436206948251	11566.855741817135
0.004422636702656746	11.368644714355469	0.003566790352814938	8458.007006642902
0.004282684531062841	12.813475608825684	0.003539285336581121	12764.664968341545
0.004299583379179239	11.549301147460938	0.0034952806371200814	13246.487610045
0.004116597585380077	11.16850471496582	0.0035069657506954033	11164.74247061568
0.004321727901697159	16.16507339477539	0.003588158431859643	8721.115099912442
0.004124489612877369	11.007987976074219	0.00352632496514961	13637.12140831485
0.004269669763743877	11.065218925476074	0.003542413235225549	11493.604680323566
0.00438588485121727	12.336006164550781	0.003536042797990643	12820.60772491203
0.005056249443441629	12.674690246582031	0.003477726277238898	17175.521653209857
0.0041715227998793125	12.729524612426758	0.00355322858488508	9192.59401078047
0.004482211545109749	16.107425689697266	0.0035705583671434052	11864.917792651944
0.00414361571893096	11.686902046203613	0.0035017003630747542	16996.493192234768
0.00399785814806819	10.965601921081543	0.0035307660045886652	10823.856877400112
0.004096853081136942	10.904394149780273	0.00354952458314709	7601.431058438803
0.004157159011811018	12.530365943908691	0.00342389539978568	10030.693391994986
0.004265945870429277	11.801003456115723	0.0035811756657561384	10607.544319850262
0.0041123852133750916	11.086932182312012	0.0034683452129770148	9002.847858729825
0.004227322060614824	11.307004928588867	0.0035144427348264336	15270.178071730044
0.004636626224964857	11.44856071472168	0.0034955561346811585	8398.589809358378
0.004348120652139187	12.737237930297852	0.00349007787145189	11104.435116868633
0.004154049791395664	10.977840423583984	0.0035625084272320295	8106.069122720213
0.004141019191592932	11.3469820022583	0.0035073992883174663	9581.787952194913
0.004112135153263807	11.6635160446167	0.003410491982638455	9745.77406188663
0.004236189182847738	12.251970291137695	0.0035188160059471322	17573.602916979755
0.004274769686162472	11.954055786132812	0.0034981810352915526	11298.562042477392
0.004245114978402853	11.52904224395752	0.003476549170190694	15071.733359723752
0.004210274666547775	11.256470680236816	0.0034746032037933526	15614.809195538275
0.0040900525636971	11.24560546875	0.0035331802372135547	12564.112162653053
0.0043112472631037235	12.14262866973877	0.003451947570727663	13017.208736178614
0.0041236490942537785	10.873581886291504	0.0035086252993476803	10860.145062065676
0.004084896296262741	10.884278297424316	0.003498214825554726	11878.097636902787
0.004051364026963711	11.030163764953613	0.003508259539478501	6521.26927735365
0.004629310220479965	12.175101280212402	0.0034385051046355703	12387.38332362803
0.004264768213033676	11.806877136230469	0.003475445282258708	10309.686453107584
0.004551824182271957	11.527508735656738	0.0035384593192744934	5955.165414047885
0.004069877788424492	10.873530387878418	0.003445434423133882	11188.927985523038
0.004609816707670689	11.796525955200195	0.0034826512493865247	10050.9050908252
0.004402001854032278	11.150707244873047	0.003488309825292092	10063.733446086253
0.00489056296646595	11.843019485473633	0.0034177193752396987	8029.8903404347175
0.006577508524060249	16.58679962158203	0.003483228754068896	4185.2802785421645
0.0041467249393463135	13.497016906738281	0.0035049666432026743	9581.856380619061
0.0041237082332372665	11.354118347167969	0.003504068309012612	9143.370801951422
0.004173127468675375	11.599149703979492	0.003379397716029968	11353.34033912607
0.0042745377868413925	11.234519004821777	0.0034682796841233004	8101.785180378466
0.004311915021389723	14.760838508605957	0.0034694514034951203	9394.732519082614
0.004199308343231678	11.369330406188965	0.0034565164483418742	6507.955634699544
0.004151835106313229	11.5524263381958	0.0035049306285813327	7681.172342211166
0.0040483493357896805	10.791338920593262	0.0034367155191141283	9846.027706133358
0.00415010517463088	10.96203327178955	0.0035223626909940157	18599.579421400853
0.004396230448037386	11.238178253173828	0.0034558661264092005	10405.089329604072
0.004093112424015999	10.924452781677246	0.0034264862259739386	8959.887519823544
0.004165492486208677	11.743237495422363	0.0035310788305850994	9156.39147303499
0.004082446917891502	11.16105842590332	0.003421680477941548	15181.472123429905
0.004251592792570591	12.669719696044922	0.0034585743030605977	14296.78977212294
0.004542132839560509	11.932602882385254	0.0034560463140780187	6710.7559078104305
0.004537125118076801	14.822351455688477	0.0034696970965436514	8072.704006982666
0.004250154830515385	12.395898818969727	0.0034679755421595272	8550.533005429648
0.004038976039737463	10.789400100708008	0.0034042393423219736	9803.402231651173
0.004551760386675596	11.27156925201416	0.0034996796937572226	8930.555055849229
0.0043237097561359406	13.007549285888672	0.0034602104903643997	6696.975243519656
0.0042846230790019035	12.474443435668945	0.003431642706471361	9627.119496893434
0.004493128042668104	12.029654502868652	0.003377815502980123	12651.139754583797
0.0040934584103524685	10.973234176635742	0.003463655801196131	11781.458327060152
0.004435230977833271	14.029898643493652	0.003417824198560609	7400.663134485181
0.0040652272291481495	10.819757461547852	0.0034157157502933667	16302.098901242147
0.004377233795821667	14.532191276550293	0.0033674794248113424	15185.350221443452
0.004168603103607893	11.700035095214844	0.003477424070532436	11926.30154930608
0.004328849259763956	11.276287078857422	0.00341659982082669	9671.280328364632
0.004064976237714291	11.43265151977539	0.003429080499695534	14057.662038358696
0.004056267440319061	10.796698570251465	0.0033654986627559857	8814.981375233769
0.004629733506590128	11.364907264709473	0.003436114768431604	6672.458795439375
0.004113688599318266	13.107007026672363	0.0033987432255985165	9092.014711974383
0.004718606360256672	11.514860153198242	0.0033873547288848405	8846.790056331687
0.0044474368914961815	12.10299301147461	0.003416349476556443	8206.00470141012
0.004294464830309153	11.517431259155273	0.0033775419790883585	8513.142325116538
0.004186803475022316	13.521561622619629	0.0033744782995831562	12462.627380485645
0.004179380368441343	12.262493133544922	0.003404906001822548	5059.183089984539
0.004047433380037546	11.044137001037598	0.003426140448095585	7399.902329892509
0.004800601862370968	13.443957328796387	0.0034555077690494574	10197.152503701378
0.004178761504590511	12.182085037231445	0.003380411928672356	7620.74855193549
0.004292619880288839	11.246991157531738	0.003440868203472966	9490.76778399444
0.004402125254273415	11.712030410766602	0.003406577880727464	15710.727813952566
0.004199783783406019	11.711309432983398	0.0034511988353365165	7950.3458582978865
0.004137561656534672	10.94648551940918	0.0034685767609742863	11108.64055199492
0.004103922750800848	10.907118797302246	0.0034190086119759286	11015.87371443644
0.0044645885936915874	13.037001609802246	0.0033808729932111098	10688.043912783603
0.004288340453058481	11.07701587677002	0.0034353636982197054	9018.414648682152
0.005127045791596174	13.03483772277832	0.0033754292923599497	5760.756330523695
0.004109018482267857	11.188748359680176	0.0034439025945005443	9448.077896168768
0.004067966714501381	10.89896011352539	0.0033788305816896086	8302.216146441973
0.004147892352193594	12.63004207611084	0.0034071164360890784	8786.285061879717
0.004201859701424837	11.800026893615723	0.0034064906522374666	8390.700617934217
0.004268881864845753	13.411799430847168	0.0033897441390450746	15405.154401882684
0.004342809319496155	11.210270881652832	0.003414455942991084	7949.849245841067
0.004325964488089085	11.044137001037598	0.0033504271754447785	14762.196655248135
0.004965389147400856	11.638270378112793	0.0033741097326053047	10167.656012824464
0.004194121342152357	11.058850288391113	0.003376162184485011	14669.61155866438
0.0043048374354839325	11.098284721374512	0.0034575197965089092	7518.287772044777
0.004183333367109299	11.030911445617676	0.003377295603159792	6351.341556474545
0.004048099275678396	10.752535820007324	0.003367869441298201	6150.37109263669
0.004137799143791199	12.383543968200684	0.003375794284101405	8741.093663629677
0.004262182861566544	12.506505966186523	0.003341439355288763	11476.55296349928
0.004081615246832371	11.279791831970215	0.0034026058204966255	7104.937184123561
0.004266342148184776	13.437579154968262	0.003346385157860733	13230.545540362928
0.004105913452804089	11.74092960357666	0.0033945948473149547	12369.23204168972
0.004101437050849199	12.022699356079102	0.0033928286508839887	12717.813374274603
0.004753254819661379	15.170839309692383	0.0033507717516564383	7180.7610828258885
0.004284169990569353	11.61349868774414	0.003321617637081202	9436.55802256119
0.004151103552430868	11.238374710083008	0.003418953267918532	7575.947509156985
0.0041525037959218025	10.824605941772461	0.0033642251623612037	5888.844973440396
0.004066868685185909	10.801018714904785	0.0033717337637255576	13830.283327361207
0.0042570591904222965	11.077735900878906	0.003378510499194272	15151.234267072407
0.00415630592033267	11.158406257629395	0.0033965934958853443	9377.838275801772
0.004357617348432541	11.468367576599121	0.003398332206619516	6356.236306158287
0.004132196307182312	11.761417388916016	0.0033226251385178734	12827.519993385024
0.0040389737114310265	11.177762985229492	0.0034080638302677905	11536.236871877845
0.00408184714615345	10.789005279541016	0.0034134387223070666	8631.734003032514
0.004309886135160923	11.879566192626953	0.0033334459095485276	11030.906358875287
0.004661389626562595	11.816327095031738	0.0033978971233074784	11880.58696190217
0.00415063975378871	10.877421379089355	0.003406325542402588	11227.240969020735
0.004357554949820042	12.34836483001709	0.003349122087131095	13237.577165018
0.004049231298267841	11.657402038574219	0.003376908942107318	8291.81269252168
0.004538698121905327	14.095219612121582	0.0033696926135104374	10382.856887902492
0.004166853614151478	13.753373146057129	0.0033045963021880306	7696.718779253373
0.004074976779520512	10.831099510192871	0.00338526695615846	6727.030434044904
0.004621518310159445	14.290090560913086	0.003336198933672356	6995.220575371745
0.004083502572029829	11.293439865112305	0.003387379348394854	5456.96729071452
0.004519820213317871	12.989619255065918	0.0033148401176482365	12668.688776587613
0.004090180620551109	10.771183013916016	0.003392408560944413	10610.843352167376
0.004243264440447092	11.766223907470703	0.0033027125181952824	7683.808453698349
0.0040605636313557625	11.042566299438477	0.0034007373713163566	8974.379920725309
0.004190774634480476	11.320825576782227	0.0033490186789892056	8144.26852971117
0.0042925323359668255	11.095269203186035	0.0033857150129556974	7470.637625801005
0.004175843205302954	12.346637725830078	0.0033573582775179196	8369.703281564984
0.004354415461421013	13.391622543334961	0.0033796447165466725	8651.040921601361
0.004080991726368666	10.708492279052734	0.0033578268066767445	10396.702981157574
0.004150414373725653	11.415852546691895	0.0033375132215482006	8316.977818006948
0.004724638536572456	12.472604751586914	0.0032906497469701113	7506.295134266965
0.004039599560201168	10.991162300109863	0.0033638719562530963	7444.4858358530855
0.004092085175216198	10.891977310180664	0.003373938313992204	13721.007239013263
0.004069694317877293	10.775053024291992	0.0033317275709902542	8566.673534221254
0.004843174479901791	11.61585521697998	0.003342442514596788	10292.754776348771
0.004185262601822615	14.24464225769043	0.0032903371566122158	13781.070497607127
0.004153084475547075	11.669957160949707	0.003399753820436822	4684.879154001522
0.004707084037363529	11.502344131469727	0.003270223408800878	8035.575126293714
0.004683810286223888	11.714852333068848	0.003346974219950756	6938.494313042692
0.004134492017328739	10.83612060546875	0.0033593664543988032	9492.258564600781
0.004649005364626646	11.695353507995605	0.0032931042195365615	11506.870939848679
0.004078813828527927	10.816258430480957	0.003353076070246996	6705.0705311633055
0.004128273576498032	11.628923416137695	0.0033478901963689967	10525.162772677799
0.0041428073309361935	10.800314903259277	0.0032985531790132574	6360.297567892006
0.004044930916279554	11.032814025878906	0.003396031314896189	8795.703615149494
0.004039335064589977	10.753372192382812	0.0032779099482609865	7938.924133322864
0.004555440507829189	11.247802734375	0.003291469039817759	7646.252353463033
0.0041838958859443665	11.901999473571777	0.0033573885997501235	5862.856471957415
0.004074252210557461	12.124670028686523	0.003334214513716178	8891.884670328416
0.004220927599817514	11.411101341247559	0.0033709591511121217	7246.227074429429
0.004178483504801989	11.55138111114502	0.003364613209727539	8275.240462563088
0.004786024335771799	12.730748176574707	0.003266280172846482	6387.547336726504
0.004476281348615885	15.653722763061523	0.003320057993216527	9046.065684336485
0.004725370556116104	11.849739074707031	0.0032896001234599395	5908.734036097823
0.004102030303329229	10.838647842407227	0.003397016395629171	10443.764803169663
0.004293997306376696	11.368990898132324	0.0033481820636764494	8465.853171757091
0.004196415655314922	11.531059265136719	0.0033808033750516043	7875.904519803157
0.004050225950777531	10.591927528381348	0.0033302953602899776	11904.552083682967
0.0041955020278692245	11.777791023254395	0.0032616417738889807	8509.762758140454
0.004277955740690231	10.841715812683105	0.0033216508173011332	12570.89050618221
0.004658580292016268	11.519163131713867	0.003348314571942374	10489.711938011089
0.004086868371814489	10.888821601867676	0.0033141503935375195	9157.650974718546
0.004153940826654434	11.327350616455078	0.0032673947750314447	6167.726382578506
0.004071633797138929	10.686376571655273	0.003341916640699305	12140.488217182683
0.004249574616551399	11.56040096282959	0.0032863937465683365	9936.050868640243
0.004264366813004017	11.341050148010254	0.003290977096185088	6674.6912368134035
0.004704492632299662	11.75904369354248	0.0032681303072515902	9040.112285323265
0.004120664671063423	10.746877670288086	0.0033413027711949425	7622.218521764068
0.004018256440758705	10.705513000488281	0.0033343706541239596	12251.441538356205
0.004955555312335491	11.789669036865234	0.0032513916799758176	8497.983280784545
0.00415046326816082	12.196532249450684	0.0033847070568646864	8245.849757722191
0.004054220858961344	10.722765922546387	0.003276813794394665	10654.299073236321
0.004035009536892176	10.692618370056152	0.003282027512256845	12555.469816774661
0.00409821467474103	12.305787086486816	0.0032822334285541556	7455.505215830235
0.0041481126099824905	11.616228103637695	0.0033446742961649525	7370.291710516363
0.0041018296033144	11.003951072692871	0.0032727358390132817	7328.7551988941195
0.004185316152870655	11.505913734436035	0.003338612367619625	9935.721733395972
0.004074002616107464	11.03736400604248	0.0032458856466661616	8658.980321545101
0.0040385061874985695	10.756704330444336	0.0033454638371200043	7278.346527616701
0.004232330247759819	12.313891410827637	0.003294163771594564	7947.110881326973
0.004251694772392511	10.917879104614258	0.0032770090409160535	6876.136582876482
0.004074647091329098	11.544906616210938	0.003298867915950633	6879.081609259466
0.004474796820431948	12.874605178833008	0.0033119489459947178	12111.993030007083
0.004406665451824665	13.50655460357666	0.0033257683068316194	7351.835837745574
0.004414328373968601	15.24153995513916	0.0032953664658656743	6255.970149457484
0.004047792870551348	10.839340209960938	0.0032687725427839502	5549.726685374472
0.004143578931689262	11.422863960266113	0.003294353570238302	5048.531461197227
0.004040114115923643	10.715208053588867	0.003297038192021109	9567.690653536898
0.004373643547296524	11.372231483459473	0.0033140650798072	9426.906549056255
0.004374358803033829	12.824780464172363	0.003282626668055076	8194.279893076484
0.004159505013376474	13.043766021728516	0.0033251223662258043	10551.326375101018
0.004390580113977194	10.844853401184082	0.003307164481805536	8234.700850548861
0.004196095746010542	12.109421730041504	0.003291988528786911	10272.327680733602
0.004052208736538887	10.534807205200195	0.0032935323078208682	11746.3549757243
0.0040708077140152454	10.811179161071777	0.0033520367086379353	15906.672292623782
0.004758717957884073	12.43453598022461	0.003224734819390408	7121.928952249305
0.0040807523764669895	10.613992691040039	0.003340541125383916	5899.97408924204
0.004286035895347595	11.462759017944336	0.003335779393855545	8522.481917836272
0.004054545424878597	10.591472625732422	0.0032339345576628876	8580.18496456735
0.004087569657713175	10.61991024017334	0.003255933507566205	14018.096306481111
0.004333424847573042	11.311049461364746	0.003344584199915754	8087.729537223654
0.004164216108620167	11.391995429992676	0.003343376662138287	7647.253829467486
0.004196797497570515	13.61693000793457	0.003276699581473268	13502.010772539921
0.0044747088104486465	13.115795135498047	0.0032096343513468555	15356.628067422362
0.004422320518642664	12.016849517822266	0.00324290843212818	8896.409756709227
0.0045890505425632	11.8942289352417	0.00328084177486293	9324.357371356024
0.004116633906960487	10.688139915466309	0.0032886094592279834	7675.966692963603
0.004420295357704163	11.269255638122559	0.003250798428338156	6504.234110413573
0.004182963166385889	11.394994735717773	0.003313089718209248	9235.971063560066
0.004161571618169546	10.907254219055176	0.0032774563648527264	11855.770148089125
0.004234421066939831	10.870308876037598	0.003258434293887794	8769.76342201785
0.004099397454410791	10.617188453674316	0.003315292309576109	11143.958128965482
0.004109971225261688	12.862323760986328	0.003288501553512387	7757.419446955311
0.0044221170246601105	11.079206466674805	0.0032911881104963473	7258.019527325812
0.004159202333539724	10.960101127624512	0.0032660224778443803	9693.103977321141
0.004176999442279339	10.90818977355957	0.0033210356898598636	7914.032022019371
0.004330170340836048	10.879979133605957	0.0032466265580266915	7343.2051926192835
0.004096817225217819	10.61148452758789	0.0032850002187757507	11183.383901133724
0.004041883163154125	10.703585624694824	0.003336089605364896	12763.61867812102
0.004168766085058451	10.930182456970215	0.0032139396008770793	9260.490850528196
0.004297090228646994	10.793645858764648	0.0032939357868158985	11119.987919495523
0.004597052466124296	11.413804054260254	0.0032523386779044036	11689.114128156038
0.0043796272948384285	11.511348724365234	0.003334513863614229	5747.27118011425
0.004366682376712561	10.977731704711914	0.0032340851710103828	9096.78824963779
0.004068715497851372	10.553455352783203	0.0033829870132403247	6464.453916391197
0.004271743353456259	10.829853057861328	0.0032598853543233637	9953.397994593497
0.004061515908688307	10.629858016967773	0.003293851943074708	11143.351441452369
0.00424259202554822	11.195833206176758	0.00326903590636424	7858.8007778212805
0.004191717132925987	12.133615493774414	0.0032559711858091062	6743.415408477194
0.004104109015315771	11.008199691772461	0.0032554353862278454	8535.761458827285
0.0041581252589821815	11.41588306427002	0.0032775876142832174	10629.817322960122
0.004177771043032408	11.258552551269531	0.0032813553097471417	10203.755646650421
0.004089405294507742	11.868322372436523	0.0033232867358332376	9385.670348621024
0.00410075020045042	10.58019733428955	0.0032222239687873496	14468.292941837339
0.004186110105365515	10.896125793457031	0.0033143383863679004	15805.67115132175
0.004300417844206095	12.893486976623535	0.003269040765594808	9611.883023946111
0.004070020280778408	10.62691593170166	0.003293461098483491	13920.271964548869
0.004217231646180153	11.381839752197266	0.0032874940937448758	6475.64498464324
0.00450756773352623	12.351806640625	0.003213712902001954	8787.134870731596
0.004311568569391966	10.883806228637695	0.0032398217425983105	8011.68934472724
0.004111149348318577	10.781723976135254	0.003255629289676954	10952.830971181882
0.004206271842122078	11.553333282470703	0.0032653546370062718	14312.246162780746
0.004372305236756802	11.538609504699707	0.0032973335973884295	9936.368483705792
0.004338828846812248	11.531655311584473	0.003315776678631545	5030.9553975985355
0.004193411208689213	10.763211250305176	0.003350093440739892	6537.369343372111
0.004181606695055962	10.939314842224121	0.0033145330397495744	8701.117784144048
0.0041039492934942245	11.113582611083984	0.0032229864149045753	11770.923532492403
0.00541509035974741	12.195747375488281	0.003252099280493146	9859.902517108025
0.004288183990865946	12.188148498535156	0.003328552192640417	12967.71882340118
0.004257633816450834	11.259440422058105	0.0032493168117727384	9669.37929990449
0.004092016257345676	11.115094184875488	0.0033085375316207442	18641.245448613936
0.004106087144464254	10.667484283447266	0.00322618639423232	13861.401569574396
0.004215847235172987	11.19771957397461	0.0032335665400215915	9631.07240688933
0.00452363071963191	11.155781745910645	0.0033048641534582377	6705.140531397303
0.00434462632983923	10.91036319732666	0.0032440742982746437	10292.218152461164
0.0044355737045407295	10.854835510253906	0.0032998828948113765	11787.690834021947
0.004145692102611065	11.321394920349121	0.0032893000361525347	8239.073260441186
0.004334836266934872	12.357028007507324	0.0032591527802766345	11089.703843661915
0.005198117811232805	11.704610824584961	0.0032648214844836743	6433.912600330955
0.004273473750799894	12.85268497467041	0.0032525754054568913	8239.173912987753
0.0043108584359288216	11.703054428100586	0.0033359710885022234	5164.054388802119
0.004449083004146814	10.8588228225708	0.003243182865440939	8800.740907154737
0.004125588107854128	11.058640480041504	0.0033042597896888945	6248.833433473737
0.004291752818971872	10.871186256408691	0.003251718593517824	8334.5824114408
0.004576385952532291	11.575102806091309	0.0032338936667389777	9050.732578036985
0.004248420707881451	11.99486255645752	0.0033043936881997334	9239.057295198896
0.004070479888468981	11.510997772216797	0.0032514669530109845	8929.49223319448
0.004191288258880377	11.583820343017578	0.0032945662863584917	9195.527042004318
0.004327923525124788	10.88351821899414	0.003253268142326502	10863.56020935848
0.004080808721482754	12.426924705505371	0.003246775558070103	7379.119998752467
0.004200139548629522	10.66546630859375	0.003208924391860878	10037.143892441863
0.004096528049558401	11.179259300231934	0.003258531520673731	9428.950414296916
0.004178892355412245	11.646615982055664	0.0032755975949353804	12507.485977602533
0.004105856642127037	10.59550666809082	0.003267884806712332	11917.066023365174
0.0048437053337693214	12.111008644104004	0.003235765013217502	8421.672059713328
0.004263501148670912	11.906947135925293	0.003278170832020832	8011.0609618756025
0.004172124434262514	10.825467109680176	0.003250521535477954	11742.941867196267
0.004077674821019173	10.537239074707031	0.0032841508322585425	5977.958419953
0.004004878457635641	10.704272270202637	0.003246722110689542	11264.804718270143
0.004229838959872723	11.13528823852539	0.0032008369836248225	10547.924767996112
0.004079741425812244	10.619465827941895	0.003299969482876709	10335.983796989636
0.0041549415327608585	12.696466445922852	0.003290425010195772	5684.155692322727
0.0046125901862978935	11.328330039978027	0.0032458633087392138	8454.703987790948
0.0040472401306033134	10.69826602935791	0.0032169379429708407	8710.14450950917
0.004122256767004728	10.751921653747559	0.0032401712290319093	7991.30645264673
0.004191847052425146	10.659317016601562	0.003286065113471504	8796.010400941392
0.004369577392935753	10.966585159301758	0.003242333964914177	8641.419420165941
0.0041585881263017654	10.667387008666992	0.003258609615137834	7052.611977552367
0.0042855991050601006	10.927210807800293	0.0032761756434508326	8850.329184338487
0.004144766367971897	10.747758865356445	0.003266452081605713	7434.318684411405
0.004018020816147327	11.071962356567383	0.003221738014619095	8155.164642467857
0.004514590371400118	11.193472862243652	0.003248906749162735	10288.710255204682
0.004285010974854231	10.742107391357422	0.003230641983396446	8854.625585138769
0.0040441760793328285	10.710565567016602	0.0032643727905189305	6347.1157895792985
0.004052530508488417	10.57574462890625	0.003277834020537049	5418.427684498707
0.004402149934321642	11.102913856506348	0.003223108128050151	6634.961074599999
0.0042221322655677795	10.637670516967773	0.0032650250862893914	14703.993066948276
0.004142120946198702	10.742202758789062	0.0032331328199986767	12894.1301129383
0.004476928152143955	13.553625106811523	0.0031999650005173894	7886.753510582809
0.004320358391851187	11.01153564453125	0.003252767119084939	10141.97244865723
0.0043185558170080185	11.015373229980469	0.003211964321966533	9281.148481000982
0.004345818422734737	12.957235336303711	0.003249792336633189	5661.192135508602
0.004311222117394209	11.42188835144043	0.0032113794032061983	5190.563762380487
0.00418657623231411	10.826428413391113	0.0032239916581198666	7338.996251439565
0.004839057568460703	12.00598430633545	0.003231522483635268	7387.6118251328535
0.004496733658015728	11.10207462310791	0.0032722217574880945	6723.553428884526
0.004407100845128298	11.300554275512695	0.003242416587558041	10084.506723053377
0.004361321218311787	11.104667663574219	0.0032322099960233443	8107.181455415744
0.0041521773673594	12.308558464050293	0.0032629764853813583	5320.16179582593
0.004087568260729313	10.784022331237793	0.003243334981124512	11797.360449492386
0.004163275007158518	10.875043869018555	0.003216447355158293	9748.278595128038
0.004124872852116823	10.773087501525879	0.0032418209725152566	12806.853212628454
0.0045084781013429165	11.028979301452637	0.0032930062258022166	12849.903285579985
0.004039681516587734	11.344502449035645	0.0032994725010944085	6352.7568145334235
0.004129924811422825	11.613768577575684	0.003253000309644559	13319.060470741151
0.004217267502099276	11.516641616821289	0.0032282960511298355	14487.468073289634
0.0042208461090922356	11.252677917480469	0.003213621696746592	16926.5867609888
0.0041568991728127	10.643953323364258	0.0032800188924024644	12729.213045545781
0.004375177435576916	13.297975540161133	0.0032286034138613545	4372.513443691053
0.0041037024930119514	12.085933685302734	0.0033073331606994416	11888.712177692492
0.004312828183174133	13.000060081481934	0.0032029472319211575	9936.489109240347
0.004097875207662582	11.835248947143555	0.00328346223793241	13238.37779863066
0.004329366609454155	11.127263069152832	0.0032770286059906474	6061.7160283170115
0.004425964783877134	12.097553253173828	0.0032595077313229376	5386.135186453919
0.004256054759025574	10.908622741699219	0.0032373413019460926	7156.601426454426
0.0042219143360853195	10.637426376342773	0.0032580394200797365	5367.591713273232
0.004074149299412966	12.08676815032959	0.003262315601158979	8735.294448174893
0.004462063778191805	11.018350601196289	0.003197536368445964	7973.278176363344
0.004545360337942839	11.894747734069824	0.0032759346121817006	11939.383009725645
0.004221794661134481	11.309774398803711	0.0032694310693854706	10994.141345904636
0.004093207884579897	11.6493501663208	0.0032563042780676442	6918.951781110952
0.004213137552142143	10.959885597229004	0.0032257228142690154	12221.540450971137
0.00418254267424345	11.521013259887695	0.003253299202922744	9830.872085098363
0.004366572946310043	11.871259689331055	0.0032098790911712326	5933.667799457397
0.004113092087209225	10.512734413146973	0.0032100796307991063	7431.715728183329
0.00423751724883914	11.770272254943848	0.003258484086737008	10260.272827925914
0.004118042998015881	10.706489562988281	0.0032012628471578554	9328.566232164183
0.00409074779599905	10.59216594696045	0.0032150251703274837	9147.856319287177
0.004090567585080862	10.733271598815918	0.0032556814493569226	6979.8635586197115
0.004528612829744816	11.451312065124512	0.003235684775037972	9480.302127411212
0.004108996130526066	10.641695022583008	0.003231631084192532	8930.66041064504
0.004216661211103201	13.129528045654297	0.0032840840883725545	10243.44741599363
0.004391408059746027	11.01012134552002	0.0031900132804780165	7816.593476817163
0.004105616360902786	11.509411811828613	0.0032091141656828254	7302.616832915332
0.004550553392618895	12.111716270446777	0.0031738364071667454	13188.852183763382
0.004554217681288719	11.025877952575684	0.003273706603750364	8792.524401651852
0.0043177735060453415	11.079604148864746	0.0032097358274324342	10103.6065670479
0.004061624873429537	10.664628028869629	0.0032583812751043077	10510.972808998906
0.00435488810762763	10.9985933303833	0.0032281162908226178	10151.600363085941
0.004036650061607361	10.934172630310059	0.003224706760546111	6705.405276351428
0.004236255772411823	11.759697914123535	0.0031651088150709624	8061.272659703837
0.004144126549363136	10.61124038696289	0.0031700273287234115	6032.500822400334
0.004070343915373087	10.509714126586914	0.0032363005828883297	13697.720077566864
0.004334861412644386	11.556357383728027	0.003265738587429342	9312.715734927595
0.004540076479315758	11.287110328674316	0.0032410824852665368	8618.29485412548
0.004085379187017679	11.008767127990723	0.003238999384764925	8491.763244955078
0.004578071646392345	11.26923942565918	0.003195042076111343	6662.951580156178
0.004443121142685413	10.799363136291504	0.0032157201982708447	8838.089040250175
0.004251657519489527	13.694756507873535	0.003224292679164636	8896.363061397476
0.004245458170771599	11.921727180480957	0.0031876416632737577	15482.524218999528
0.004757859744131565	11.48678207397461	0.0032232353004172723	6217.888355556457
0.004452242515981197	11.04324722290039	0.003266362989010461	8415.157717607703
0.004391142632812262	12.46072769165039	0.0032291378418421233	10297.44298291793
0.00407725665718317	10.853135108947754	0.0031804342035813373	7112.4716078509355
0.004628367256373167	11.770875930786133	0.003238231129450135	6293.994560617556
0.00429256958886981	11.108295440673828	0.003226314175800316	7778.226550387002
0.0041384343057870865	12.697575569152832	0.0032642012055099793	7331.239395756683
0.004117616917937994	11.093229293823242	0.003218998709981978	11326.917942992053
0.004129307810217142	10.595536231994629	0.0032256493892779442	8430.931444592712
0.00417701993137598	11.338528633117676	0.003253415227834867	5405.436945100942
0.004356432240456343	11.443997383117676	0.003197600155281693	6962.737973746848
0.004148881416767836	10.591967582702637	0.0032690964743415916	7989.451944195701
0.004061981104314327	10.98383903503418	0.0031720799068460717	8923.885013707755
0.0043554347939789295	10.743030548095703	0.0032373203159643724	8193.061026652309
0.0040908632799983025	10.872693061828613	0.003229336415718948	5982.144910149912
0.004545709118247032	12.220595359802246	0.00325179257772924	8795.461876629517
0.004044890869408846	10.789589881896973	0.003220843828475984	9306.576907861307
0.00406999047845602	10.459787368774414	0.003195581455309316	10291.654218522812
0.004667299333959818	11.316940307617188	0.0032234360824226326	9295.97872664603
0.00419828062877059	11.8662109375	0.0032862941154943276	10583.279332852859
0.004162613768130541	10.72175121307373	0.0032163045325959384	5687.398607140397
0.004279184155166149	10.810407638549805	0.0032513870585177884	10023.774558781772
0.004220413509756327	11.128637313842773	0.0031937874513968028	5411.369337016353
0.004393585957586765	12.419973373413086	0.0032085069723416515	12797.334472677872
0.004597479477524757	11.139708518981934	0.00328205154165967	10712.158008673889
0.004109502770006657	10.592909812927246	0.003208269456556912	6485.649109578168
0.004105875734239817	10.482443809509277	0.0032295968122528734	7440.571249341252
0.004181717522442341	10.964654922485352	0.00320345378160527	7072.752997303147
0.004243070725351572	11.066890716552734	0.0031725543250589916	10469.651868954064
0.004099019803106785	10.50493335723877	0.0032512248217209535	11284.745318331812
0.0044378554448485374	17.232967376708984	0.0032331778839036454	15689.968786684947
0.004665039945393801	11.160533905029297	0.003216536308369643	7379.655895275018
0.004244970623403788	11.008308410644531	0.00320684905777188	12232.180544310817
0.0042874920181930065	11.05229377746582	0.0031656034167692445	6474.519767972852
0.004188429098576307	11.307039260864258	0.003212630222661594	5712.775652683017
0.004234503488987684	10.610112190246582	0.0031813510268606745	5715.764407228285
0.0041771745309233665	11.209062576293945	0.003211541948983786	11748.363778066014
0.004152082838118076	10.844915390014648	0.003187432036287202	9869.896872480424
0.0042025428265333176	12.49576187133789	0.003185425207195862	10544.885037591477
0.004279567860066891	12.095747947692871	0.003195566876157507	7255.408428780537
0.004172425717115402	11.864982604980469	0.0031951169938916496	5892.2999380289275
0.004105307161808014	10.580231666564941	0.0032341329740729675	6074.365593871574
0.005163047928363085	12.061456680297852	0.003216855076545543	6506.39961770808
0.004153343383222818	10.606499671936035	0.003264727989895457	9196.118847452726
0.0041070496663451195	10.682892799377441	0.00318961750724507	7505.093643044942
0.0042292652651667595	12.164761543273926	0.003196436713471671	7121.0578737516535
0.004922841675579548	11.678241729736328	0.0031986790033056434	12910.167585865174
0.004128521308302879	10.611968994140625	0.003246251055211533	8161.929336800877
0.004096833989024162	11.269577980041504	0.003200036809059535	12222.553730542339
0.004104789346456528	10.972108840942383	0.003184956674105984	10407.233704148774
0.004303897265344858	11.926316261291504	0.0031926312501368405	6928.461147044283
0.004080409649759531	10.779949188232422	0.0031824691010638173	10634.421406216397
0.004261689260601997	11.63362979888916	0.0032318625628347994	5488.823626001158
0.004202669486403465	10.63739013671875	0.0032197519163279877	11925.512787590265
0.004163674078881741	12.654863357543945	0.0032348813744260962	10102.528214071894
0.004158313386142254	10.621639251708984	0.003238889277098162	9198.985363767966
0.004194119479507208	14.038911819458008	0.003188594887540772	8631.76308460576
0.0044748904183506966	11.155245780944824	0.003230877578805717	7396.900102920827
0.004391012713313103	11.036100387573242	0.003175146634601959	6101.762808695773
0.004720151890069246	11.232999801635742	0.0031595757800332745	5870.087579086789
0.004139527678489685	12.046761512756348	0.0032173392094008613	10227.179328880273
0.004326992202550173	10.888880729675293	0.0031871242104776587	9884.453718892515
0.004256288520991802	10.980688095092773	0.00324572496308446	7810.429397828212
0.004344343673437834	11.37595272064209	0.0031928323084390573	7743.174852030782
0.004196458961814642	11.257619857788086	0.0031815320581895894	6582.97671649977
0.004228564910590649	11.416889190673828	0.0032122669562030704	6535.240141966121
0.004095309879630804	11.084115982055664	0.0031825586863884633	9046.210421354714
0.004774119239300489	12.64486026763916	0.003226129446193051	7142.034491619509
0.004861637018620968	12.373275756835938	0.0032052589999129965	6643.47424728377
0.00411974685266614	10.624186515808105	0.0031896937570907087	7969.943901396925
0.004130948800593615	10.86436939239502	0.003212141828545002	9418.029189870258
0.004494592547416687	12.793481826782227	0.003177072235113086	8348.745527134502
0.00415786961093545	11.436433792114258	0.003199515758451565	10011.7378840826
0.005265514831990004	12.845560073852539	0.0031775283374276876	7029.774519781416
0.004447451792657375	10.911006927490234	0.003219340387435277	8692.406339325655
0.004309372045099735	14.560186386108398	0.00321658197866759	10478.363067522063
0.004437925294041634	11.147321701049805	0.0032113444772618608	6649.136000048982
0.004154792986810207	10.915242195129395	0.003177177831615931	7683.11609213121
0.004162152763456106	10.813497543334961	0.003199466703629442	7101.365429805088
0.004369316156953573	11.460844993591309	0.003191076380030413	5779.317687697532
0.004222581163048744	11.05909538269043	0.003212200189741608	8952.60940747001
0.004100877325981855	10.771859169006348	0.003190893762184732	8665.952979766396
0.00439149746671319	11.313828468322754	0.0031911620136361174	7700.257146394143
0.004663547966629267	13.533430099487305	0.0031701819047967967	8070.316876042021
0.004250840283930302	10.827298164367676	0.0032003162434015527	7586.067996200823
0.004095778800547123	10.999286651611328	0.003139341447850104	6770.05930195324
0.004214640706777573	11.231860160827637	0.0031709882255070345	8089.493824288975
0.004836728796362877	11.547491073608398	0.003187169176443254	10836.720277385555
0.0043578920885920525	11.556736946105957	0.0032488349658916435	7460.440836290893
0.004401959013193846	11.593685150146484	0.0032317562921002356	8075.378795402497
0.004202370997518301	10.832295417785645	0.003169045965643254	10472.077489660605
0.00437120208516717	11.1162691116333	0.003184465160305862	7325.425082804325
0.004267850890755653	11.353140830993652	0.0031658646713958465	3622.502279432511
0.004143680911511183	11.114442825317383	0.0031690715621322126	5268.801010108834
0.004177925176918507	11.092260360717773	0.0031852417319313993	5514.112548637666
0.004183853976428509	10.83380126953125	0.003183295886554327	7330.663443668419
0.00454473402351141	11.651902198791504	0.0031818032518093906	5420.509313720468
0.004410557448863983	10.770106315612793	0.0031817161107010818	6353.8030794128035
0.004351889714598656	10.890746116638184	0.0032113671533716684	6965.519343460808
0.004355510696768761	11.583263397216797	0.003188238028810686	8004.239561045969
0.004209057427942753	10.752824783325195	0.0031958773345369764	7974.918755681746
0.005020886193960905	11.654830932617188	0.003145935853001573	6679.103679391997
0.004086577333509922	10.715306282043457	0.0032138965255232663	5300.467482718189
0.004339136183261871	10.989889144897461	0.0032203572937473833	10953.82838648112
0.00442378968000412	12.37944507598877	0.0031466398159472396	6933.419841022924
0.004128598142415285	11.023101806640625	0.003213688696375646	13453.086057541512
0.004241330083459616	11.929777145385742	0.003148372829350379	7806.718468309541
0.004213683307170868	10.965475082397461	0.003182312594281911	5647.663271608642
0.004159989301115274	10.79563045501709	0.0031706184101391185	8198.705743325947
0.004060714039951563	10.940442085266113	0.0031552232310644926	9690.959583115475
0.004324634093791246	11.513087272644043	0.0031931501622520678	9668.013036732045
0.00441597169265151	10.8660306930542	0.0031806311776319735	12165.92574152001
0.00416539516299963	11.587007522583008	0.003168084937674782	14583.862140054238
0.004526669159531593	11.380661964416504	0.003242622262713339	9328.431346463398
0.004428311251103878	10.9413480758667	0.003213011486827788	7088.278129026042
0.004428628366440535	11.158534049987793	0.0031812725023955494	7032.002993940215
0.004185483790934086	10.727465629577637	0.003157131329854502	6857.629218372468
0.004193994216620922	10.670414924621582	0.003154946874119108	5355.8656529391155
0.00424019293859601	11.945006370544434	0.0032066884749374466	5617.09568137865
0.004134566057473421	10.692020416259766	0.0031957316897033177	9746.266799565163
0.004328528884798288	12.511856079101562	0.0031741210028126627	9699.13398643858
0.004096466116607189	11.84606647491455	0.003216450859972685	7000.353750555514
0.004073361866176128	10.770777702331543	0.0031468913170140194	6941.106292368074
0.004316530656069517	12.730587005615234	0.0031501424789304715	7464.342329409406
0.0042426083236932755	13.552695274353027	0.003167171313486242	6290.104758911759
0.00430033914744854	11.320353507995605	0.003184774515294958	9870.586257694427
0.004291770979762077	10.71865177154541	0.0031972964383208888	11672.724562512925
0.00415270309895277	10.693753242492676	0.003189040905357061	6517.490229992147
0.004148613195866346	10.611954689025879	0.003171540255057664	5135.562873529341
0.0042412010952830315	11.381319046020508	0.0031650712546473303	8024.395808156423
0.004137024283409119	12.257827758789062	0.003212111222153836	9530.651905759083
0.004378398880362511	10.72307300567627	0.003180351237363456	13376.372508626828
0.004165017977356911	10.944402694702148	0.0031929121350935128	7912.223304908171
0.004618457518517971	11.18499755859375	0.0031730342904367254	5061.269341065351
0.004405968356877565	11.151257514953613	0.0031971588443957533	8091.146650492368
0.004287084098905325	12.320905685424805	0.003165116641572526	8566.748350650403
