# Supplementary material for: Road traffic can be predicted by machine learning equally effectively as by complex microscopic model
Source: Sci Rep. 2023 Sep 4;13:14523. doi: 10.1038/s41598-023-41902-y (PMC10477175; doi:10.1038/s41598-023-41902-y)
Supplement: Supplementary file 1 — Supplementary Information. [file 41598_2023_41902_MOESM1_ESM.zip › models/4-layer/lstm loss_4L_with_early_stop.csv]

val_loss	val_mean_absolute_percentage_error	loss	mean_absolute_percentage_error
0.012393892742693424	79.02010345458984	0.0427908478704588	103556.77961048986
0.01130669191479683	44.179718017578125	0.011214463489046577	30350.789478313043
0.00937111396342516	48.79741287231445	0.009954589887648404	27121.837620964732
0.008255529217422009	42.17155456542969	0.009705692273598332	25250.606259784432
0.009794616140425205	36.481143951416016	0.009201732593073227	31077.03139983866
0.008153471164405346	32.26887130737305	0.009226561710418161	23611.114651047432
0.00875895656645298	48.619564056396484	0.008679637190330103	24502.809096546607
0.007543835788965225	46.12467956542969	0.008506658376727812	28665.80744526666
0.009052499197423458	43.5002326965332	0.008137530866907923	30366.900270995688
0.006406640168279409	39.78146743774414	0.007522361021034251	13761.288702453672
0.007091798819601536	45.938819885253906	0.007386918601773596	22632.76827651363
0.00578273693099618	31.17351531982422	0.007023282202200589	23659.761321517275
0.008577795699238777	33.8502082824707	0.006450210766686199	28999.240408860136
0.005724028684198856	31.276222229003906	0.006341801728519534	27840.45203811675
0.00600137235596776	42.990081787109375	0.0060780946413765795	26748.962772848292
0.006947378162294626	25.890310287475586	0.006228946858735776	16348.1885123407
0.005855964962393045	47.96287155151367	0.005726994898078583	15649.99236182596
0.0051501053385436535	26.48518943786621	0.005808560885048709	18028.262116599188
0.005486275535076857	23.37068748474121	0.005738363793551979	21533.94095032559
0.0049543133936822414	38.35245895385742	0.00547712380450634	22376.514316935154
0.004973284900188446	32.48406982421875	0.005488806498743274	11293.54578903684
0.006122612860053778	27.176027297973633	0.005312315454424413	11915.944548354308
0.006544180680066347	23.3245849609375	0.005274285643765396	10829.716245056867
0.007220171391963959	23.96383285522461	0.00510033057913637	15915.24126826009
0.005054463632404804	28.22601890563965	0.005137716551516627	13166.931451051752
0.005044954363256693	31.151750564575195	0.0050632384917045125	6230.577320417228
0.004581639543175697	22.42576026916504	0.005033580093472491	11190.811325886603
0.005985897034406662	27.038028717041016	0.005015697306425486	16789.415448700813
0.004180343821644783	22.93537712097168	0.004915753410463309	14592.4524143783
0.006153778173029423	22.849401473999023	0.004751848618491399	16987.515619002847
0.0055857994593679905	22.152339935302734	0.00485311266510162	13046.019748888324
0.004821545910090208	30.03305435180664	0.004950483244121815	9619.932325786402
0.003996565937995911	25.5120849609375	0.004684149880219184	24892.71308071948
0.004274273291230202	20.328094482421875	0.004612041749841872	8918.635262926822
0.0061071268282830715	24.76495361328125	0.004691538278748462	18124.130280357138
0.004400207195430994	34.519596099853516	0.004608190599810988	13848.11739042423
0.0037768655456602573	22.0274715423584	0.0045184070937195325	18264.967196829813
0.004006126895546913	28.639768600463867	0.004431857173189564	11815.56379881379
0.004291315097361803	36.604488372802734	0.004407980920027203	14388.512160538592
0.005922555457800627	23.247127532958984	0.00424016963722417	9185.833270227053
0.0036955364048480988	25.673423767089844	0.004424618800371541	9890.942606637976
0.004022857174277306	29.633731842041016	0.004243626538035134	20397.519183901848
0.005398584995418787	21.536317825317383	0.004147592601889733	20565.002569457614
0.004202227108180523	19.807764053344727	0.0042937486019170605	19340.240283840933
0.004240106325596571	19.767288208007812	0.00415850469139007	19340.850214886883
0.003881762269884348	24.76373291015625	0.004102953930474814	7078.5223538499495
0.004307007882744074	35.061824798583984	0.0043081540975574125	11643.741093991175
0.003698306856676936	23.872600555419922	0.004051173093705809	15638.893485905177
0.004116531927138567	19.962427139282227	0.004083096608384775	19688.627325496636
0.003740284824743867	18.445377349853516	0.00406523159868185	6907.916006032131
0.0034381935838609934	19.69211769104004	0.0038466162562237317	19341.079662806966
0.0039880662225186825	20.750137329101562	0.0040374539075513655	15896.997668964186
0.0035405978560447693	25.29682731628418	0.003963524198722952	14787.404051444868
0.0038979952223598957	26.898357391357422	0.0038831992524335033	9622.610815862039
0.0037860844749957323	18.08670997619629	0.00392908468836666	11029.804196156227
0.0033905806485563517	19.19123077392578	0.0038986828097749234	15770.206621522439
0.00392103148624301	27.116737365722656	0.003859461727024232	15614.909991119888
0.0037275489885360003	21.05409049987793	0.003819906103590506	13396.69392268415
0.0033769821748137474	21.526124954223633	0.00378595954512578	11327.165884228645
0.004220278933644295	19.01343536376953	0.003813979029026488	9661.556536121525
0.0036687518004328012	19.735149383544922	0.003820148805051672	15459.785443600858
0.0037963199429214	33.155967712402344	0.0037878182330525947	9413.280980989775
0.003592608729377389	27.111370086669922	0.003732548193786845	17867.76685219391
0.003447812283411622	17.54374885559082	0.003745508934175744	10913.28352770136
0.0034818185959011316	20.47402000427246	0.003685223784844009	12282.008365624662
0.0034916531294584274	24.854141235351562	0.003812826375597868	8648.045663480303
0.0043907552026212215	18.921092987060547	0.003694911156518199	9353.157166290099
0.003698881948366761	17.11040687561035	0.0036552198057355394	10404.125376414746
0.0034514686558395624	18.95152473449707	0.0037652606212386203	9501.454851356613
0.004152099601924419	33.26736068725586	0.0037633921841884574	9184.543822981343
0.004762260243296623	23.534574508666992	0.0036326641127246116	11834.848104810922
0.0035458719357848167	25.28230094909668	0.003684060223979244	15878.990472888348
0.003744539339095354	29.365232467651367	0.0036732421676213623	7601.145915768886
0.003507142188027501	17.425922393798828	0.0036612247236817	15033.329384227334
0.003448574570938945	18.471385955810547	0.003641082830767534	13141.520020720927
0.003764852648600936	20.384170532226562	0.003691841097812771	9225.586841292963
0.003405446419492364	17.480873107910156	0.0036421815543069363	12576.957570460127
0.0037651818711310625	17.776355743408203	0.0037897624964055325	12538.851185007366
0.003772459691390395	24.565237045288086	0.003698980867920207	10911.9465647098
0.0040717278607189655	20.651094436645508	0.0035781327212068533	8994.908394255503
0.0035765476059168577	16.84467124938965	0.0036666614382657604	12936.39423781826
0.0042236922308802605	17.22304344177246	0.003639331711721245	8504.70689787821
0.0034358534030616283	17.31934928894043	0.003692139383743293	10390.024180515802
0.0034078301396220922	17.17914390563965	0.0036082639187319204	12945.42868111551
0.00345616671256721	20.73734474182129	0.0036691727215092626	15694.131352965635
0.0034066378138959408	21.396907806396484	0.0036193865209411752	16626.110238056855
0.0036869822070002556	18.27055549621582	0.0035916909313092643	16319.149185996785
0.004077918827533722	18.932296752929688	0.0035606701649434315	10872.739000423484
0.0037577152252197266	17.373912811279297	0.003591986552659859	8813.027829058896
0.0036461784038692713	16.71493911743164	0.0036165391106663465	9479.153473352155
0.0036828098818659782	18.138973236083984	0.003556863120202203	10153.368959448962
0.0034205508418381214	17.123096466064453	0.0036703760056629297	18120.91174970039
0.004112464375793934	17.788524627685547	0.0035926486799934608	11582.04879477078
0.004693351220339537	18.057741165161133	0.0035934827182202943	14548.915058318164
0.003580805379897356	20.741378784179688	0.0035516511001055847	7038.859802632532
0.0033813936170190573	17.86510467529297	0.0035925108822151565	14502.814462388016
0.004426745697855949	17.39699363708496	0.003474927241714052	8498.718905181628
0.004935548175126314	20.147878646850586	0.0035492060443200442	9110.239603947512
0.003675139741972089	16.680747985839844	0.0036046237963778755	7050.742457817674
0.003478710539638996	18.85586166381836	0.0036155999280077446	6108.735953889029
0.003674621693789959	22.20675277709961	0.003522103124024554	9695.335511667166
0.0034254821948707104	16.55826187133789	0.0035496716529312437	10003.58447518512
0.0038853383157402277	32.02080535888672	0.003477758989663542	7557.80894208863
0.003765771398320794	18.219362258911133	0.003697937257629242	5653.48428420082
0.003373153740540147	17.787067413330078	0.003603465779308451	8688.665961799217
0.003478245809674263	17.43250274658203	0.0035339854020819436	8519.853111129076
0.003426117356866598	16.780296325683594	0.003553767618262719	9148.045774498483
0.003546347375959158	16.330034255981445	0.0035203282631038756	11982.973799603375
0.003585232887417078	16.772268295288086	0.0035765331181901064	7199.59201376437
0.0036711704451590776	19.815391540527344	0.0035424718379011145	11669.16157416083
0.004437986761331558	18.684415817260742	0.0035437383981905897	8635.517158919582
0.0037307837046682835	18.431102752685547	0.003492990247653667	6141.690847046296
0.004140489734709263	16.90342903137207	0.003596065697016251	15253.817105894554
0.003716328414157033	26.682655334472656	0.003531919135022468	6822.910741575088
0.003966994117945433	17.225603103637695	0.003564602262315777	13869.189301373472
0.0036544129252433777	21.477827072143555	0.003478174619318255	12792.59052686742
0.00410386873409152	20.139026641845703	0.003524806674837606	13589.34707565602
0.0038159573450684547	25.721521377563477	0.0034936908146189468	9879.099300110334
0.0034135552123188972	21.180435180664062	0.0036169306000625448	14437.760918012289
0.003522866405546665	16.857568740844727	0.0035792096211133347	11815.889262026885
0.0036954274401068687	22.782833099365234	0.003528369865589135	13280.296394959545
0.0034688140731304884	23.196489334106445	0.0035404355195115082	11584.98553458332
0.004681154154241085	17.775110244750977	0.00354707174241683	8056.074974129985
0.003883763449266553	19.952661514282227	0.003503953969848261	14716.566004296748
0.004322060849517584	16.916231155395508	0.0035353251721654258	8895.750110928471
0.003569201333448291	23.230690002441406	0.003562818106364511	10804.654301683395
0.0036968260537832975	21.2744140625	0.0035996885039810823	6587.101941558168
0.0033794844057410955	18.684070587158203	0.0034430726426592914	9564.252512568388
0.004870461765676737	17.4841365814209	0.0034982270093475687	8872.775017380887
0.0036194161511957645	17.40271759033203	0.0034972462328928095	8067.022805271434
0.003495671320706606	17.799118041992188	0.0035644290814678477	9696.413763894128
0.0034615020267665386	20.98587989807129	0.003593466116710275	15147.679184701094
0.003769447561353445	21.34419822692871	0.0034923308800314714	12481.095070161742
0.003502610605210066	22.109333038330078	0.003474652782231713	10993.624646240194
0.003372161416336894	18.233455657958984	0.0035082172561756767	12449.953674022898
0.0035052287857979536	18.834102630615234	0.003512439526684018	13970.60388561659
0.004334657918661833	17.353591918945312	0.0035026395515737776	10823.764493152363
0.003473711432889104	16.009925842285156	0.003460728742062751	9079.246515284169
0.003908943850547075	27.72042465209961	0.003531442221152577	10100.234697778502
0.003448636271059513	19.707252502441406	0.003557210526996536	6671.357223453697
0.003976262174546719	17.790224075317383	0.003455386838520344	7214.10935720682
0.004029382485896349	16.731338500976562	0.0035247328292238814	10196.718378756164
0.0034601869992911816	16.436729431152344	0.0034480360154650145	12863.334108154842
0.003532467409968376	16.692276000976562	0.0034696478707768883	6115.253351727719
0.003479169914498925	18.434165954589844	0.0035368067498134205	10927.474019115465
0.004176370799541473	17.07554054260254	0.003405897130087212	9854.181116369573
0.0035270736552774906	15.937989234924316	0.0035046844252821434	11698.985598932644
0.00384316872805357	16.977313995361328	0.003423360346430563	12042.97205906218
0.0034415232948958874	20.413917541503906	0.0034730425360578877	14567.219916494583
0.0036587612703442574	16.553977966308594	0.003472831852741277	9987.173925104431
0.004030612763017416	16.66295051574707	0.0035098365609553405	7320.524222214327
0.003784643020480871	27.29606819152832	0.003527442732955263	6098.180137784712
0.003676207037642598	16.881738662719727	0.003462803465097665	7790.711151684763
0.0034266505390405655	19.22740364074707	0.003476903721842029	14350.279634847424
0.0035779813770204782	25.399137496948242	0.0034573276855637356	13982.248574120264
0.0034498635213822126	16.164165496826172	0.0034609529882978544	12560.790385545306
0.0035332469269633293	17.19617462158203	0.0034684062939006033	7595.382951745652
0.0033883247524499893	18.50581932067871	0.0034532592497322147	9112.956282484549
0.0034614582546055317	18.156789779663086	0.003411306058305095	9329.329823344442
0.0034454460255801678	16.880613327026367	0.0035361421966832716	16750.085359996607
0.003664449555799365	16.948204040527344	0.0035020878369566386	10681.242787347805
0.003685083007439971	21.048826217651367	0.0034686026513375237	9301.657217707545
0.004961549770087004	17.987796783447266	0.0034519466168296134	9312.708662457702
0.0034463682677596807	19.430513381958008	0.0034659393893234033	6987.680294771558
0.003463961649686098	22.031116485595703	0.00345415146574396	10130.741911895944
0.0035265928599983454	16.70815086364746	0.0035108590156677348	13899.775547265892
0.0037485286593437195	16.857419967651367	0.003482912131630107	7146.012994567495
0.003746229689568281	16.981019973754883	0.0034504784139711545	11738.989731813017
0.003752731950953603	25.743066787719727	0.0033753260915530183	9408.860327114302
0.003984924405813217	16.541717529296875	0.003469348892419488	14101.847091913109
0.004312145058065653	18.610519409179688	0.0033925393622348805	14447.886769156265
0.003576053073629737	18.89448356628418	0.0034523489386350044	7954.7829721416765
0.0035614774096757174	19.702850341796875	0.0033651056114963386	7758.146024475337
0.003519431920722127	16.043779373168945	0.00342148814219631	7917.818842324783
0.003450135001912713	22.870540618896484	0.0034388549601388724	6431.4767423363855
0.0034626966807991266	18.413795471191406	0.00351274228019993	15725.803972900287
0.0034122432116419077	19.963558197021484	0.003423903948365492	5464.859872053397
0.003368970938026905	18.436471939086914	0.003425568786080885	7734.541396452503
0.004147388972342014	18.072059631347656	0.003402373822056857	8387.397254792493
0.004053325392305851	18.021194458007812	0.0034399474687960576	10956.204712637254
0.003513829316943884	15.924385070800781	0.003407476486272488	13604.570370905536
0.003744379850104451	19.972400665283203	0.0034120957323543646	9821.401819817063
0.00432399520650506	18.921804428100586	0.0033923643654651735	13314.261685101352
0.00358297536149621	22.659847259521484	0.0034214637383326234	9272.14131439566
0.0035083324182778597	24.54341697692871	0.0034238639257549953	9231.742415034363
0.003914749249815941	25.006595611572266	0.003367474382169081	7594.459537963388
0.003903383854776621	16.673917770385742	0.0034281558650772655	10639.798350117486
0.0034920594189316034	17.801366806030273	0.0034737446973458815	7915.714993762096
0.003442509565502405	19.821117401123047	0.003352318344650331	10968.441864057377
0.003395812353119254	22.098011016845703	0.00343162372712364	7734.4690969290505
0.003448526142165065	16.588878631591797	0.0034549411752850204	7743.709567361216
0.0034017344005405903	16.92278289794922	0.0033954874883296692	8666.943431323356
0.0036924120504409075	16.494932174682617	0.003415706656364211	7564.345942132437
0.0034580023493617773	21.97063636779785	0.003367252549488103	11614.91843236545
0.003869034582749009	17.24604606628418	0.00341732294922735	18512.429718374573
0.003862670622766018	16.620134353637695	0.0034204680562240387	9938.29016413323
0.0034751170314848423	17.482397079467773	0.003443892635009712	8421.049533124484
0.003322327509522438	17.004371643066406	0.003400942903718279	8578.17409143756
0.0037408871576189995	26.765031814575195	0.003396765140477825	7771.788201412141
0.0034147892147302628	18.260730743408203	0.003425957238570294	6371.30532886645
0.003372860373929143	15.806563377380371	0.0033555912570259637	7634.642249451015
0.003949303645640612	19.31380271911621	0.003386546840807679	9041.527547556596
0.003340982599183917	19.046628952026367	0.00335909368268592	6692.143188832638
0.003470849245786667	20.069021224975586	0.003364738206930811	8017.455354090653
0.0036331629380583763	21.696075439453125	0.0033966149547165624	11657.648387773683
0.003530325600877404	17.38811492919922	0.0033893901103360822	10256.539603438978
0.0038607900496572256	32.33586883544922	0.0033596066070214685	16362.549755225707
0.0036636258009821177	16.078960418701172	0.003443689878829618	11655.576729251403
0.003762235166504979	17.262767791748047	0.00345502668961135	11211.909339016898
0.0034032061230391264	22.782745361328125	0.003346219693107941	12635.837970928702
0.003381402464583516	16.689443588256836	0.0033809492369355374	11548.90888717631
0.0034223797265440226	18.704259872436523	0.0034006358891657254	10748.221886623785
0.0038243497256189585	16.846542358398438	0.003436275149546869	8961.26515380484
0.0036945741157978773	17.773488998413086	0.003383311042961971	12813.017917928866
0.003310856642201543	18.50290298461914	0.003369559545462589	8298.8731166593
0.003498706268146634	16.38597869873047	0.003336379524835669	11764.41287592029
0.0036872238852083683	26.861711502075195	0.003354202976065755	9634.897075536224
0.0036031953059136868	24.22929573059082	0.003388714300692297	11541.0775405605
0.0033665585797280073	15.931661605834961	0.003355731792614094	13678.521076388251
0.0035604285076260567	19.86410140991211	0.003421000078512788	7614.935112385489
0.0033059478737413883	17.242061614990234	0.003310179326178311	5037.004155171878
0.0034208802971988916	17.0760555267334	0.0034270046400809297	7577.588717731139
0.003732888726517558	28.55524444580078	0.0033164312055552793	8285.95242356127
0.0034795377869158983	15.810209274291992	0.0033914050355992108	12052.967023546777
0.005106277298182249	17.625829696655273	0.0033563213724799334	8208.548538720039
0.0033757423516362906	22.472665786743164	0.0034296571521256506	7964.465135712355
0.003919539973139763	17.15546417236328	0.003329002488228401	8704.606705909873
0.003467916278168559	24.96818733215332	0.0033300226001456213	9475.920580989545
0.004354353994131088	17.05076026916504	0.0033270173548422917	7911.597246441471
0.0033440478146076202	17.302139282226562	0.003401591264167904	8012.034768630385
0.0033154005650430918	17.76685333251953	0.003314199874710401	10104.831866311268
0.003341629635542631	21.801925659179688	0.0033801113459961357	11563.585382415084
0.003855886636301875	28.361629486083984	0.0033830196999446514	5968.464705400977
0.0033325667027384043	17.564512252807617	0.003334806771190577	10669.500182576416
0.003344368189573288	21.539047241210938	0.0033989471735615144	12927.811071269361
0.0033958093263208866	21.543777465820312	0.003290902695731335	10865.421017575483
0.0038986646104604006	17.274887084960938	0.003334788397112677	9180.147676988207
0.0034181929659098387	16.292112350463867	0.0033398913992303786	9031.360718817741
0.0032902967650443316	18.384061813354492	0.0033499545844975324	14779.057292849444
0.0035059985239058733	16.623910903930664	0.003297938781063078	11142.837404628106
0.0033254395239055157	17.368751525878906	0.0033954454846931753	8423.498599722716
0.003333890810608864	16.69028663635254	0.003383880858729628	12759.84450612664
0.003685774514451623	16.918546676635742	0.0033145417810632907	8834.652350851262
0.003322056494653225	17.942358016967773	0.003351312274397681	12335.40563006155
0.004125804640352726	16.845172882080078	0.0033370187140828707	8322.951199505333
0.003396524116396904	20.780149459838867	0.0033094297477448053	6772.694407151623
0.003981201909482479	16.637929916381836	0.003347486398397108	9674.53985382794
0.004075670149177313	20.838401794433594	0.0033251313238597427	7261.97667200831
0.0034693670459091663	16.288639068603516	0.0033439678876551592	13971.115549080163
0.004013776779174805	18.24677848815918	0.0033233295901495654	7622.7620428966775
0.0033153071999549866	16.510841369628906	0.003335308288172376	5022.107403055918
0.003346462734043598	18.65921974182129	0.0032910467767921755	6659.890321549849
0.0034649327863007784	19.191390991210938	0.0033142362575029195	8014.424631454608
0.003291559871286154	16.898035049438477	0.003362705857837568	16917.092991351852
0.0038333984557539225	17.178539276123047	0.003333708269137923	9964.912032816988
0.0033597121946513653	20.510482788085938	0.003356584965746025	7737.40432377478
0.0034203315153717995	22.603578567504883	0.0033449592778402584	8848.016727119037
0.003434083890169859	16.98508644104004	0.0033014080297602616	10067.933190892758
0.0034995030146092176	16.58963394165039	0.003335293571096771	7508.990409865795
0.003391863079741597	20.40617561340332	0.003374613639554912	12287.171010735987
0.0034091428387910128	17.038801193237305	0.0033150707113543537	9358.767719464318
0.0038250205107033253	16.934123992919922	0.003330196126701568	13520.875082058315
0.003336037043482065	16.731985092163086	0.0033392191727974105	9618.003632076685
0.0035632443614304066	16.245615005493164	0.0034229840767231543	12635.823749900152
0.003360355505719781	21.224332809448242	0.003337984424159901	6896.530762009499
0.003443824127316475	16.471986770629883	0.0033494012140086234	9527.26384670149
0.0034881101455539465	16.437198638916016	0.003333931120972428	9506.33648483085
0.004089493304491043	23.409650802612305	0.00332134398144301	9257.212191979206
0.0036248902324587107	17.889333724975586	0.003336824336998053	12558.310615394177
0.0044395276345312595	24.589799880981445	0.0033277715688856168	14182.871575199115
0.0034657963551580906	19.307857513427734	0.003342865926388326	11639.423646261193
0.0033422759734094143	19.255191802978516	0.003314373205499917	13497.481601684265
0.0035686108749359846	18.07923698425293	0.0032779941572531435	9286.469547141076
0.0033885573502629995	18.691123962402344	0.003293684127889268	12045.569357916635
0.0034672485198825598	17.653461456298828	0.003352113152116005	10635.565840471325
0.0037646691780537367	16.282894134521484	0.003311110978736733	6207.233803134463
0.003764935303479433	23.6898136138916	0.003329256664938215	8717.199046712305
0.0034162404481321573	15.937864303588867	0.003371901080453498	8993.258609899622
0.0033584656193852425	16.622840881347656	0.0033321656632424477	6145.09198201709
0.003326594363898039	16.619823455810547	0.0033211005937884928	8227.30950166727
0.0034566710237413645	18.96148681640625	0.0033110595131683796	12054.450960087075
0.0034220858942717314	15.692983627319336	0.0033019135878643753	9998.766036140822
0.003320536110550165	17.627504348754883	0.0033045276602774185	9128.88812161228
0.0036948940251022577	24.3531551361084	0.0033567015459474393	7111.808425055457
0.0034110615961253643	15.901047706604004	0.0032709283434466476	8635.637087404699
0.0034537301398813725	18.315969467163086	0.0033361353384473735	10272.690399385223
0.0043677110224962234	19.822437286376953	0.0032966985927469707	9521.586397225306
0.0034078459721058607	17.305469512939453	0.0033535442519007502	8645.946910598688
0.003336610971018672	17.314525604248047	0.0033814666618211613	10758.306045229976
