# Supplementary material for: Road traffic can be predicted by machine learning equally effectively as by complex microscopic model
Source: Sci Rep. 2023 Sep 4;13:14523. doi: 10.1038/s41598-023-41902-y (PMC10477175; doi:10.1038/s41598-023-41902-y)
Supplement: Supplementary file 1 — Supplementary Information. [file 41598_2023_41902_MOESM1_ESM.zip › software/main.ipynb]

# %% [markdown]
Traffic Flow Prediction with Neural Networks(SAEs、LSTM、GRU).

# %% [code]
import pydot
import math
from math import sqrt
import warnings
import numpy as np
import pandas as pd
from data.data import process_data
from keras.models import load_model
from keras.utils.vis_utils import plot_model
import sklearn.metrics as metrics
import matplotlib as mpl
import matplotlib.pyplot as plt
warnings.filterwarnings("ignore")

# %% [code]
# x limit
x_periods=1716           #1716 - 5 days, 289/290 - 24 hours, 100 - 8 hours, 

# %% [code]
# root mean squared error or rmse
def measure_rmse(actual, predicted):
    return sqrt(metrics.mean_squared_error(actual, predicted))

# %% [code]
def MAPE(y_true, y_pred):
    """Mean Absolute Percentage Error
    Calculate the mape.

    # Arguments
        y_true: List/ndarray, ture data.
        y_pred: List/ndarray, predicted data.
    # Returns
        mape: Double, result data for train.
    """

    y = [x for x in y_true if x > 0]
    y_pred = [y_pred[i] for i in range(len(y_true)) if y_true[i] > 0]

    num = len(y_pred)
    sums = 0

    for i in range(num):
        tmp = abs(y[i] - y_pred[i]) / y[i]
        sums += tmp

    mape = sums * (100 / num)

    return mape

# %% [code]
def eva_regress(y_true, y_pred):
    """Evaluation
    evaluate the predicted resul.

    # Arguments
        y_true: List/ndarray, true data.
        y_pred: List/ndarray, predicted data.
    """

    mape = MAPE(y_true, y_pred)
    vs = metrics.explained_variance_score(y_true, y_pred)
    mae = metrics.mean_absolute_error(y_true, y_pred)
    mse = metrics.mean_squared_error(y_true, y_pred)
    rmse = measure_rmse(y_true, y_pred) # estimate prediction error
    r2 = metrics.r2_score(y_true, y_pred)
    print('explained_variance_score:%f' % vs)
    print('mape:%f%%' % mape)
    print('mae:%f' % mae)
    print('mse:%f' % mse)
    print('rmse:%f' % rmse)
    print('r2:%f' % r2)

# %% [code]
def plot_results(y_true, y_preds, names):
    """Plot
    Plot the true data and predicted data.

    # Arguments
        y_true: List/ndarray, ture data.
        y_pred: List/ndarray, predicted data.
        names: List, Method names.
    """
    #plt.figure().set_figwidth(50)
    #plt.figure(figsize=(800,20))

    d = '2016-3-4 00:00'
    x = pd.date_range(d, periods=x_periods, freq='5min')

    fig = plt.figure()
    ax = fig.add_subplot(111)

    ax.plot(x, y_true, label='True Data')
    for name, y_pred in zip(names, y_preds):
        ax.plot(x, y_pred, label=name)

    plt.legend()
    plt.grid(True)
    plt.xlabel('Time of Day')
    plt.ylabel('Flow')

    date_format = mpl.dates.DateFormatter("%H:%M")
    ax.xaxis.set_major_formatter(date_format)
    fig.autofmt_xdate()
    
    fig.set_figwidth(30)    # 30
    fig.set_figheight(5)    # 5 or 15
    
    SMALL_SIZE = 15
    MEDIUM_SIZE = 30
    BIGGER_SIZE = 40

    plt.rc('font', size=SMALL_SIZE)          
    plt.rc('axes', titlesize=SMALL_SIZE)     
    plt.rc('axes', labelsize=SMALL_SIZE)    
    plt.rc('xtick', labelsize=SMALL_SIZE)   
    plt.rc('ytick', labelsize=SMALL_SIZE)   
    plt.rc('legend', fontsize=SMALL_SIZE)   
    plt.rc('figure', titlesize=SMALL_SIZE)  
    plt.legend(loc="upper right")

    plt.show()

# %% [code]
def main():
    
    lstm = load_model('model/lstm_4L.h5')
    gru = load_model('model/gru_4L.h5')
    saes = load_model('model/saes.h5')
    models = [lstm, gru, saes]
    names = ['LSTM_4L', 'GRU_4L', 'SAEs']

    lag = 12
    # file1 = 'data/train.csv'
    file1 = 'data/PeMS_05-2022_train.csv'
    # file2 = 'data/test.csv'
    #file2 = 'data/PeMS_05-2022_test.csv'
    #file2 = 'data/I210-E - Scenario 1 - Wednsday_Data Collection Results_003.csv'
    file2 = 'data/Vissim_Week.csv'
    _, _, X_test, y_test, scaler = process_data(file1, file2, lag)
    #y_test = scaler.inverse_transform(y_test.reshape(-1, 1)).reshape(1, -1)[0]     # <<== comment if data are to remain normalised to a range of <0,1>

    y_preds = []
    for name, model in zip(names, models):
        if name == 'SAEs':
            X_test = np.reshape(X_test, (X_test.shape[0], X_test.shape[1]))
        else:
            X_test = np.reshape(X_test, (X_test.shape[0], X_test.shape[1], 1))
        file = 'images/' + name + '.png'
        #plot_model(model, to_file=file, show_shapes=True, show_layer_names=True, rankdir='TB', expand_nested=True, dpi=300, figsize=(15, 15))
        plot_model(model, to_file=file, show_shapes=True, show_layer_names=True, rankdir='TB')
        predicted = model.predict(X_test)
        #predicted = scaler.inverse_transform(predicted.reshape(-1, 1)).reshape(1, -1)[0]
        y_preds.append(predicted[:x_periods])
        print(name)
        eva_regress(y_test, predicted)

    plot_results(y_test[: x_periods], y_preds, names)

# %% [code]
if __name__ == '__main__':
    main()
