# Supplementary material for: Road traffic can be predicted by machine learning equally effectively as by complex microscopic model
Source: Sci Rep. 2023 Sep 4;13:14523. doi: 10.1038/s41598-023-41902-y (PMC10477175; doi:10.1038/s41598-023-41902-y)
Supplement: Supplementary file 1 — Supplementary Information. [file 41598_2023_41902_MOESM1_ESM.zip › software/model.ipynb]

# %% [markdown]
Definition of NN model

# %% [code]
from keras.layers import Dense, Dropout, Activation
from keras.layers.recurrent import LSTM, GRU
from keras.models import Sequential

# %% [code]
def get_lstm(units):
    """LSTM(Long Short-Term Memory)
    Build LSTM Model.

    # Arguments
        units: List(int), number of input, output and hidden units.
    # Returns
        model: Model, nn model.
        m = model.get_lstm([12, 64, 64, 1])
    """

    model = Sequential()
    model.add(LSTM(units[1], input_shape=(units[0], 1), return_sequences=True))
    model.add(LSTM(units[2]))
    model.add(LSTM(units[2]))
    model.add(LSTM(units[2]))
    model.add(Dropout(0.2))
    model.add(Dense(units[3], activation='sigmoid'))

    return model

# %% [code]
def get_gru(units):
    """GRU(Gated Recurrent Unit)
    Build GRU Model.

    # Arguments
        units: List(int), number of input, output and hidden units.
    # Returns
        model: Model, nn model.
        m = model.get_gru([12, 64, 64, 1])
    """

    model = Sequential()
    model.add(GRU(units[1], input_shape=(units[0], 1), return_sequences=True))
    model.add(GRU(units[2]))
    model.add(GRU(units[2]))
    model.add(GRU(units[2]))  # 4-layers model
    model.add(Dropout(0.2))
    model.add(Dense(units[3], activation='sigmoid'))

    return model

# %% [code]
def _get_sae(inputs, hidden, output):
    """SAE(Auto-Encoders)
    Build SAE Model.

    # Arguments
        inputs: Integer, number of input units.
        hidden: Integer, number of hidden units.
        output: Integer, number of output units.
    # Returns
        model: Model, nn model.
        m = model.get_saes([12, 400, 400, 400, 1])
    """

    model = Sequential()
    model.add(Dense(hidden, input_dim=inputs, name='hidden'))
    model.add(Activation('sigmoid'))
    model.add(Dropout(0.2))
    model.add(Dense(output, activation='sigmoid'))

    return model

# %% [code]
def get_saes(layers):
    """SAE(Stacked Auto-Encoders)
    Build SAE Model.

    # Arguments
        layers: List(int), number of input, output and hidden units.
    # Returns
        models: List(Model), List of SAE and SAEs.
    """
    sae1 = _get_sae(layers[0], layers[1], layers[-1])   
    sae2 = _get_sae(layers[1], layers[2], layers[-1])
    sae3 = _get_sae(layers[2], layers[3], layers[-1])

    saes = Sequential()
    saes.add(Dense(layers[1], input_dim=layers[0], name='hidden1'))
    saes.add(Activation('sigmoid'))
    saes.add(Dense(layers[2], name='hidden2'))
    saes.add(Activation('sigmoid'))
    saes.add(Dense(layers[3], name='hidden3'))
    saes.add(Activation('sigmoid'))
    #saes.add(Dense(layers[3], name='hidden4'))
    #saes.add(Activation('sigmoid'))
    saes.add(Dropout(0.2))
    saes.add(Dense(layers[4], activation='sigmoid'))

    models = [sae1, sae2, sae3, saes]

    return models
