# Supplementary material for: Road traffic can be predicted by machine learning equally effectively as by complex microscopic model
Source: Sci Rep. 2023 Sep 4;13:14523. doi: 10.1038/s41598-023-41902-y (PMC10477175; doi:10.1038/s41598-023-41902-y)
Supplement: Supplementary file 1 — Supplementary Information. [file 41598_2023_41902_MOESM1_ESM.zip › software/README.md]

# Traffic Flow Prediction 
Traffic Flow Prediction with Neural Networks(SAEs、LSTM、GRU).

## Requirement
- Python 3.6    
- Tensorflow-gpu 1.5.0  
- Keras 2.1.3
- scikit-learn 0.19

1. Train the model: train.ipynb

	The ```.h5``` weight file (models) are saved at model folder.

Data were obtained from the Caltrans Performance Measurement System (PeMS, https://pems.dot.ca.gov/).
	
	dataset: PeMS 5min-interval traffic flow data
	optimizer: RMSprop(lr=0.001, rho=0.9, epsilon=1e-06)
	batch_szie: 256 

2. Experiment, prediction using sinthetic data obtained from Vissim traffic simulator: main.ipynb


## Reference

	@article{SAEs,  
	  title={Traffic Flow Prediction With Big Data: A Deep Learning Approach},  
	  author={Y Lv, Y Duan, W Kang, Z Li, FY Wang},
	  journal={IEEE Transactions on Intelligent Transportation Systems, 2015, 16(2):865-873},
	  year={2015}
	}
	
	@article{RNN,  
	  title={Using LSTM and GRU neural network methods for traffic flow prediction},  
	  author={R Fu, Z Zhang, L Li},
	  journal={Chinese Association of Automation, 2017:324-328},
	  year={2017}
	}


## Copyright
MIT License

Permission is hereby granted, free of charge, to any person obtaining a copy
of this software and associated documentation files (the "Software"), to deal
in the Software without restriction, including without limitation the rights
to use, copy, modify, merge, publish, distribute, sublicense, and/or sell
copies of the Software, and to permit persons to whom the Software is
furnished to do so, subject to the following conditions:

The above copyright notice and this permission notice shall be included in all
copies or substantial portions of the Software.

THE SOFTWARE IS PROVIDED "AS IS", WITHOUT WARRANTY OF ANY KIND, EXPRESS OR
IMPLIED, INCLUDING BUT NOT LIMITED TO THE WARRANTIES OF MERCHANTABILITY,
FITNESS FOR A PARTICULAR PURPOSE AND NONINFRINGEMENT. IN NO EVENT SHALL THE
AUTHORS OR COPYRIGHT HOLDERS BE LIABLE FOR ANY CLAIM, DAMAGES OR OTHER
LIABILITY, WHETHER IN AN ACTION OF CONTRACT, TORT OR OTHERWISE, ARISING FROM,
OUT OF OR IN CONNECTION WITH THE SOFTWARE OR THE USE OR OTHER DEALINGS IN THE
SOFTWARE.
