# Supplementary material for: Road traffic can be predicted by machine learning equally effectively as by complex microscopic model
Source: Sci Rep. 2023 Sep 4;13:14523. doi: 10.1038/s41598-023-41902-y (PMC10477175; doi:10.1038/s41598-023-41902-y)
Supplement: Supplementary file 1 — Supplementary Information. [file 41598_2023_41902_MOESM1_ESM.zip › software/train.ipynb]

# %% [markdown]
Train the NN model.

# %% [markdown]
Python 3.6.15

# %% [code]
import sys
import warnings
import argparse
import numpy as np
import pandas as pd
from data.data import process_data
from model import model
from keras.models import Model
from keras.utils.vis_utils import plot_model
from keras.callbacks import EarlyStopping
from keras.models import Sequential
from keras.layers import Dense, Dropout, Activation
import pydotplus
warnings.filterwarnings("ignore")

# %% [code]
def train_model(model, X_train, y_train, name, config):
    """train
    train a single model.

    # Arguments
        model: Model, NN model to train.
        X_train: ndarray(number, lags), Input data for train.
        y_train: ndarray(number, ), result data for train.
        name: String, name of model.
        config: Dict, parameter for train.
    """

    model.compile(loss="mse", optimizer="rmsprop", metrics=['mape'])
    
    early = EarlyStopping(monitor='val_loss', patience=50, verbose=0, mode='auto')  #overfitting control
    
    hist = model.fit(
        X_train, y_train,
        batch_size=config["batch"],
        epochs=config["epochs"],
        validation_split=0.05,
        callbacks=[early])

    model.save('model/' + name + '.h5')
    df = pd.DataFrame.from_dict(hist.history)
    df.to_csv('model/' + name + ' loss.csv', encoding='utf-8', index=False)

# %% [code]
def train_seas(models, X_train, y_train, name, config):
    """train
    train the SAEs model.

    # Arguments
        models: List, list of SAE model.
        X_train: ndarray(number, lags), Input data for train.
        y_train: ndarray(number, ), result data for train.
        name: String, name of model.
        config: Dict, parameter for train.
    """

    temp = X_train
    
    early = EarlyStopping(monitor='val_loss', patience=50, verbose=0, mode='auto')  #overfitting control

    for i in range(len(models) - 1):
        if i > 0:
            p = models[i - 1]
            hidden_layer_model = Model(input=p.input,
                                       output=p.get_layer('hidden').output)
            temp = hidden_layer_model.predict(temp)

        m = models[i]
        m.compile(loss="mse", optimizer="rmsprop", metrics=['mape'])

        m.fit(temp, y_train, batch_size=config["batch"],
              epochs=config["epochs"],
              validation_split=0.05,
              callbacks=[early])

        models[i] = m

    saes = models[-1]
    for i in range(len(models) - 1):
        weights = models[i].get_layer('hidden').get_weights()
        saes.get_layer('hidden%d' % (i + 1)).set_weights(weights)

    train_model(saes, X_train, y_train, name, config)

# %% [code]
def main():
    
    lag = 12
    config = {"batch": 256, "epochs": 600}
    file1 = 'data/PeMS_05-2022_train.csv'
    file2 = 'data/PeMS_05-2022_test.csv'
    X_train, y_train, _, _, _ = process_data(file1, file2, lag)

    print('model LSTM')
    X_train = np.reshape(X_train, (X_train.shape[0], X_train.shape[1], 1))
    m = model.get_lstm([12, 64, 64, 1])
    plot_model(m, to_file='images\model_LSTM.png', show_shapes=True, show_layer_names=True)
    train_model(m, X_train, y_train, 'lstm', config)
    print('LSTM - done')
    
    print('model GRU')
    X_train = np.reshape(X_train, (X_train.shape[0], X_train.shape[1], 1))
    m = model.get_gru([12, 64, 64, 1])
    plot_model(m, to_file='images\model_GRU.png', show_shapes=True, show_layer_names=True)
    train_model(m, X_train, y_train, 'gru', config)
    print('GRU - done')
    
    print('model SAE')
    X_train = np.reshape(X_train, (X_train.shape[0], X_train.shape[1]))
    m = model.get_saes([12, 400, 400, 400, 1])
    plot_model(m, to_file='images\model_SAE.png', show_shapes=True, show_layer_names=True)
    
    train_seas(m, X_train, y_train, 'saes', config)
    print('SAE - done')

# %% [code]
if __name__ == '__main__':
    main()
